# Supplementary material for: Tumor break load quantitates structural variant-associated genomic instability with biological and clinical relevance across cancers
Source: NPJ Precis Oncol. 2025 May 14;9:140. doi: 10.1038/s41698-025-00922-9 (PMC12078582; doi:10.1038/s41698-025-00922-9)
Supplement: Supplementary file 1 — Supplementary_Data_Table_S1_TBL [file 41698_2025_922_MOESM1_ESM.xlsx]

## Sheet: Table S1
Table S1. Tumor Break Load (TBL) calculated for three datasets: TCGA, PCAWG and CCLE with the sample ids and tumor type specified.
dataset	sample_ids	tumor_type	TBL
TCGA	TCGA-02-0001-01	GBM	53
TCGA	TCGA-02-0003-01	GBM	30
TCGA	TCGA-02-0006-01	GBM	102
TCGA	TCGA-02-0007-01	GBM	57
TCGA	TCGA-02-0009-01	GBM	134
TCGA	TCGA-02-0010-01	GBM	110
TCGA	TCGA-02-0011-01	GBM	39
TCGA	TCGA-02-0014-01	GBM	145
TCGA	TCGA-02-0015-01	GBM	78
TCGA	TCGA-02-0016-01	GBM	74
TCGA	TCGA-02-0021-01	GBM	191
TCGA	TCGA-02-0023-01	GBM	45
TCGA	TCGA-02-0024-01	GBM	72
TCGA	TCGA-02-0025-01	GBM	38
TCGA	TCGA-02-0026-01	GBM	63
TCGA	TCGA-02-0027-01	GBM	24
TCGA	TCGA-02-0028-01	GBM	28
TCGA	TCGA-02-0033-01	GBM	2
TCGA	TCGA-02-0034-01	GBM	64
TCGA	TCGA-02-0037-01	GBM	41
TCGA	TCGA-02-0038-01	GBM	64
TCGA	TCGA-02-0039-01	GBM	39
TCGA	TCGA-02-0043-01	GBM	46
TCGA	TCGA-02-0046-01	GBM	29
TCGA	TCGA-02-0047-01	GBM	7
TCGA	TCGA-02-0048-01	GBM	69
TCGA	TCGA-02-0051-01	GBM	36
TCGA	TCGA-02-0052-01	GBM	21
TCGA	TCGA-02-0054-01	GBM	29
TCGA	TCGA-02-0055-01	GBM	21
TCGA	TCGA-02-0057-01	GBM	20
TCGA	TCGA-02-0058-01	GBM	49
TCGA	TCGA-02-0059-01	GBM	23
TCGA	TCGA-02-0060-01	GBM	105
TCGA	TCGA-02-0064-01	GBM	65
TCGA	TCGA-02-0068-01	GBM	66
TCGA	TCGA-02-0069-01	GBM	171
TCGA	TCGA-02-0070-01	GBM	24
TCGA	TCGA-02-0071-01	GBM	75
TCGA	TCGA-02-0074-01	GBM	47
TCGA	TCGA-02-0075-01	GBM	13
TCGA	TCGA-02-0079-01	GBM	70
TCGA	TCGA-02-0080-01	GBM	132
TCGA	TCGA-02-0083-01	GBM	120
TCGA	TCGA-02-0084-01	GBM	13
TCGA	TCGA-02-0085-01	GBM	31
TCGA	TCGA-02-0086-01	GBM	41
TCGA	TCGA-02-0087-01	GBM	26
TCGA	TCGA-02-0089-01	GBM	84
TCGA	TCGA-02-0099-01	GBM	115
TCGA	TCGA-02-0102-01	GBM	21
TCGA	TCGA-02-0104-01	GBM	78
TCGA	TCGA-02-0106-01	GBM	64
TCGA	TCGA-02-0107-01	GBM	8
TCGA	TCGA-02-0111-01	GBM	41
TCGA	TCGA-02-0113-01	GBM	9
TCGA	TCGA-02-0114-01	GBM	40
TCGA	TCGA-02-0115-01	GBM	81
TCGA	TCGA-02-0116-01	GBM	40
TCGA	TCGA-02-0258-01	GBM	92
TCGA	TCGA-02-0260-01	GBM	58
TCGA	TCGA-02-0266-01	GBM	235
TCGA	TCGA-02-0269-01	GBM	79
TCGA	TCGA-02-0271-01	GBM	5
TCGA	TCGA-02-0281-01	GBM	97
TCGA	TCGA-02-0285-01	GBM	66
TCGA	TCGA-02-0289-01	GBM	309
TCGA	TCGA-02-0290-01	GBM	91
TCGA	TCGA-02-0317-01	GBM	53
TCGA	TCGA-02-0321-01	GBM	108
TCGA	TCGA-02-0324-01	GBM	22
TCGA	TCGA-02-0325-01	GBM	48
TCGA	TCGA-02-0326-01	GBM	33
TCGA	TCGA-02-0330-01	GBM	25
TCGA	TCGA-02-0332-01	GBM	22
TCGA	TCGA-02-0333-01	GBM	130
TCGA	TCGA-02-0337-01	GBM	48
TCGA	TCGA-02-0338-01	GBM	75
TCGA	TCGA-02-0339-01	GBM	21
TCGA	TCGA-02-0422-01	GBM	82
TCGA	TCGA-02-0430-01	GBM	57
TCGA	TCGA-02-0432-01	GBM	13
TCGA	TCGA-02-0440-01	GBM	34
TCGA	TCGA-02-0446-01	GBM	62
TCGA	TCGA-02-0451-01	GBM	120
TCGA	TCGA-02-0456-01	GBM	27
TCGA	TCGA-02-2466-01	GBM	93
TCGA	TCGA-02-2470-01	GBM	31
TCGA	TCGA-02-2483-01	GBM	102
TCGA	TCGA-02-2485-01	GBM	33
TCGA	TCGA-02-2486-01	GBM	75
TCGA	TCGA-04-1331-01	OV	109
TCGA	TCGA-04-1332-01	OV	158
TCGA	TCGA-04-1335-01	OV	46
TCGA	TCGA-04-1336-01	OV	87
TCGA	TCGA-04-1337-01	OV	71
TCGA	TCGA-04-1338-01	OV	342
TCGA	TCGA-04-1341-01	OV	243
TCGA	TCGA-04-1342-01	OV	123
TCGA	TCGA-04-1343-01	OV	135
TCGA	TCGA-04-1346-01	OV	152
TCGA	TCGA-04-1347-01	OV	291
TCGA	TCGA-04-1348-01	OV	542
TCGA	TCGA-04-1349-01	OV	116
TCGA	TCGA-04-1350-01	OV	80
TCGA	TCGA-04-1351-01	OV	140
TCGA	TCGA-04-1353-01	OV	127
TCGA	TCGA-04-1356-01	OV	257
TCGA	TCGA-04-1357-01	OV	106
TCGA	TCGA-04-1360-01	OV	178
TCGA	TCGA-04-1361-01	OV	178
TCGA	TCGA-04-1362-01	OV	242
TCGA	TCGA-04-1364-01	OV	406
TCGA	TCGA-04-1365-01	OV	203
TCGA	TCGA-04-1367-01	OV	118
TCGA	TCGA-04-1369-01	OV	1833
TCGA	TCGA-04-1371-01	OV	347
TCGA	TCGA-04-1514-01	OV	140
TCGA	TCGA-04-1516-01	OV	218
TCGA	TCGA-04-1517-01	OV	316
TCGA	TCGA-04-1519-01	OV	60
TCGA	TCGA-04-1525-01	OV	210
TCGA	TCGA-04-1530-01	OV	168
TCGA	TCGA-04-1536-01	OV	237
TCGA	TCGA-04-1542-01	OV	171
TCGA	TCGA-04-1638-01	OV	74
TCGA	TCGA-04-1644-01	OV	74
TCGA	TCGA-04-1646-01	OV	141
TCGA	TCGA-04-1648-01	OV	80
TCGA	TCGA-04-1649-01	OV	311
TCGA	TCGA-04-1651-01	OV	160
TCGA	TCGA-04-1652-01	OV	205
TCGA	TCGA-04-1654-01	OV	155
TCGA	TCGA-04-1655-01	OV	120
TCGA	TCGA-05-4244-01	LUAD	98
TCGA	TCGA-05-4249-01	LUAD	29
TCGA	TCGA-05-4250-01	LUAD	81
TCGA	TCGA-05-4382-01	LUAD	226
TCGA	TCGA-05-4384-01	LUAD	6
TCGA	TCGA-05-4389-01	LUAD	155
TCGA	TCGA-05-4390-01	LUAD	229
TCGA	TCGA-05-4395-01	LUAD	108
TCGA	TCGA-05-4396-01	LUAD	123
TCGA	TCGA-05-4397-01	LUAD	120
TCGA	TCGA-05-4398-01	LUAD	239
TCGA	TCGA-05-4402-01	LUAD	70
TCGA	TCGA-05-4403-01	LUAD	14
TCGA	TCGA-05-4405-01	LUAD	77
TCGA	TCGA-05-4410-01	LUAD	51
TCGA	TCGA-05-4415-01	LUAD	126
TCGA	TCGA-05-4417-01	LUAD	84
TCGA	TCGA-05-4418-01	LUAD	29
TCGA	TCGA-05-4420-01	LUAD	218
TCGA	TCGA-05-4422-01	LUAD	139
TCGA	TCGA-05-4424-01	LUAD	90
TCGA	TCGA-05-4425-01	LUAD	10
TCGA	TCGA-05-4426-01	LUAD	83
TCGA	TCGA-05-4427-01	LUAD	241
TCGA	TCGA-05-4430-01	LUAD	148
TCGA	TCGA-05-4432-01	LUAD	197
TCGA	TCGA-05-4433-01	LUAD	57
TCGA	TCGA-05-4434-01	LUAD	206
TCGA	TCGA-05-5423-01	LUAD	55
TCGA	TCGA-05-5425-01	LUAD	207
TCGA	TCGA-05-5428-01	LUAD	107
TCGA	TCGA-05-5429-01	LUAD	32
TCGA	TCGA-05-5715-01	LUAD	123
TCGA	TCGA-06-0119-01	GBM	18
TCGA	TCGA-06-0121-01	GBM	25
TCGA	TCGA-06-0122-01	GBM	62
TCGA	TCGA-06-0122-01	GBM	49
TCGA	TCGA-06-0124-01	GBM	25
TCGA	TCGA-06-0124-01	GBM	34
TCGA	TCGA-06-0125-01	GBM	60
TCGA	TCGA-06-0125-01	GBM	62
TCGA	TCGA-06-0126-01	GBM	23
TCGA	TCGA-06-0126-01	GBM	21
TCGA	TCGA-06-0127-01	GBM	69
TCGA	TCGA-06-0128-01	GBM	11
TCGA	TCGA-06-0128-01	GBM	11
TCGA	TCGA-06-0129-01	GBM	691
TCGA	TCGA-06-0129-01	GBM	275
TCGA	TCGA-06-0130-01	GBM	30
TCGA	TCGA-06-0130-01	GBM	48
TCGA	TCGA-06-0132-01	GBM	43
TCGA	TCGA-06-0133-01	GBM	44
TCGA	TCGA-06-0137-01	GBM	65
TCGA	TCGA-06-0138-01	GBM	46
TCGA	TCGA-06-0138-01	GBM	45
TCGA	TCGA-06-0139-01	GBM	0
TCGA	TCGA-06-0139-01	GBM	1
TCGA	TCGA-06-0140-01	GBM	44
TCGA	TCGA-06-0141-01	GBM	6
TCGA	TCGA-06-0141-01	GBM	7
TCGA	TCGA-06-0142-01	GBM	20
TCGA	TCGA-06-0143-01	GBM	26
TCGA	TCGA-06-0143-01	GBM	26
TCGA	TCGA-06-0145-01	GBM	80
TCGA	TCGA-06-0146-01	GBM	262
TCGA	TCGA-06-0147-01	GBM	25
TCGA	TCGA-06-0147-01	GBM	27
TCGA	TCGA-06-0148-01	GBM	110
TCGA	TCGA-06-0149-01	GBM	29
TCGA	TCGA-06-0150-01	GBM	47
TCGA	TCGA-06-0151-01	GBM	35
TCGA	TCGA-06-0152-01	GBM	84
TCGA	TCGA-06-0154-01	GBM	106
TCGA	TCGA-06-0154-01	GBM	106
TCGA	TCGA-06-0155-01	GBM	22
TCGA	TCGA-06-0157-01	GBM	51
TCGA	TCGA-06-0158-01	GBM	48
TCGA	TCGA-06-0159-01	GBM	32
TCGA	TCGA-06-0160-01	GBM	4
TCGA	TCGA-06-0162-01	GBM	149
TCGA	TCGA-06-0164-01	GBM	64
TCGA	TCGA-06-0165-01	GBM	0
TCGA	TCGA-06-0166-01	GBM	123
TCGA	TCGA-06-0166-01	GBM	147
TCGA	TCGA-06-0168-01	GBM	31
TCGA	TCGA-06-0168-01	GBM	28
TCGA	TCGA-06-0169-01	GBM	37
TCGA	TCGA-06-0171-01	GBM	80
TCGA	TCGA-06-0173-01	GBM	78
TCGA	TCGA-06-0174-01	GBM	50
TCGA	TCGA-06-0175-01	GBM	109
TCGA	TCGA-06-0176-01	GBM	3
TCGA	TCGA-06-0176-01	GBM	3
TCGA	TCGA-06-0177-01	GBM	120
TCGA	TCGA-06-0178-01	GBM	0
TCGA	TCGA-06-0179-01	GBM	39
TCGA	TCGA-06-0182-01	GBM	113
TCGA	TCGA-06-0184-01	GBM	94
TCGA	TCGA-06-0185-01	GBM	56
TCGA	TCGA-06-0187-01	GBM	62
TCGA	TCGA-06-0188-01	GBM	81
TCGA	TCGA-06-0189-01	GBM	9
TCGA	TCGA-06-0190-01	GBM	74
TCGA	TCGA-06-0192-01	GBM	59
TCGA	TCGA-06-0194-01	GBM	13
TCGA	TCGA-06-0195-01	GBM	19
TCGA	TCGA-06-0197-01	GBM	15
TCGA	TCGA-06-0201-01	GBM	22
TCGA	TCGA-06-0206-01	GBM	23
TCGA	TCGA-06-0208-01	GBM	51
TCGA	TCGA-06-0210-01	GBM	47
TCGA	TCGA-06-0210-01	GBM	37
TCGA	TCGA-06-0211-01	GBM	47
TCGA	TCGA-06-0211-01	GBM	48
TCGA	TCGA-06-0213-01	GBM	64
TCGA	TCGA-06-0214-01	GBM	119
TCGA	TCGA-06-0216-01	GBM	47
TCGA	TCGA-06-0216-01	GBM	5
TCGA	TCGA-06-0219-01	GBM	73
TCGA	TCGA-06-0221-01	GBM	98
TCGA	TCGA-06-0237-01	GBM	85
TCGA	TCGA-06-0238-01	GBM	26
TCGA	TCGA-06-0240-01	GBM	9
TCGA	TCGA-06-0241-01	GBM	78
TCGA	TCGA-06-0394-01	GBM	51
TCGA	TCGA-06-0397-01	GBM	41
TCGA	TCGA-06-0402-01	GBM	234
TCGA	TCGA-06-0409-01	GBM	45
TCGA	TCGA-06-0410-01	GBM	65
TCGA	TCGA-06-0412-01	GBM	25
TCGA	TCGA-06-0413-01	GBM	50
TCGA	TCGA-06-0414-01	GBM	21
TCGA	TCGA-06-0644-01	GBM	29
TCGA	TCGA-06-0645-01	GBM	66
TCGA	TCGA-06-0646-01	GBM	39
TCGA	TCGA-06-0648-01	GBM	122
TCGA	TCGA-06-0649-01	GBM	112
TCGA	TCGA-06-0650-01	GBM	20
TCGA	TCGA-06-0686-01	GBM	66
TCGA	TCGA-06-0743-01	GBM	110
TCGA	TCGA-06-0744-01	GBM	98
TCGA	TCGA-06-0745-01	GBM	62
TCGA	TCGA-06-0747-01	GBM	33
TCGA	TCGA-06-0749-01	GBM	31
TCGA	TCGA-06-0750-01	GBM	30
TCGA	TCGA-06-0875-01	GBM	108
TCGA	TCGA-06-0876-01	GBM	60
TCGA	TCGA-06-0877-01	GBM	45
TCGA	TCGA-06-0878-01	GBM	68
TCGA	TCGA-06-0879-01	GBM	25
TCGA	TCGA-06-0881-01	GBM	7
TCGA	TCGA-06-0882-01	GBM	63
TCGA	TCGA-06-0939-01	GBM	32
TCGA	TCGA-06-1084-01	GBM	83
TCGA	TCGA-06-1086-01	GBM	16
TCGA	TCGA-06-1087-01	GBM	222
TCGA	TCGA-06-1800-01	GBM	18
TCGA	TCGA-06-1801-01	GBM	78
TCGA	TCGA-06-1802-01	GBM	48
TCGA	TCGA-06-1804-01	GBM	75
TCGA	TCGA-06-1805-01	GBM	18
TCGA	TCGA-06-1806-01	GBM	20
TCGA	TCGA-06-2557-01	GBM	85
TCGA	TCGA-06-2558-01	GBM	82
TCGA	TCGA-06-2559-01	GBM	59
TCGA	TCGA-06-2561-01	GBM	59
TCGA	TCGA-06-2562-01	GBM	40
TCGA	TCGA-06-2563-01	GBM	57
TCGA	TCGA-06-2564-01	GBM	43
TCGA	TCGA-06-2565-01	GBM	91
TCGA	TCGA-06-2566-01	GBM	50
TCGA	TCGA-06-2567-01	GBM	39
TCGA	TCGA-06-2569-01	GBM	92
TCGA	TCGA-06-2570-01	GBM	38
TCGA	TCGA-06-5408-01	GBM	51
TCGA	TCGA-06-5410-01	GBM	6
TCGA	TCGA-06-5411-01	GBM	16
TCGA	TCGA-06-5412-01	GBM	15
TCGA	TCGA-06-5413-01	GBM	102
TCGA	TCGA-06-5414-01	GBM	34
TCGA	TCGA-06-5415-01	GBM	102
TCGA	TCGA-06-5416-01	GBM	57
TCGA	TCGA-06-5418-01	GBM	34
TCGA	TCGA-06-5856-01	GBM	244
TCGA	TCGA-06-5858-01	GBM	4
TCGA	TCGA-06-5859-01	GBM	69
TCGA	TCGA-06-6388-01	GBM	49
TCGA	TCGA-06-6389-01	GBM	89
TCGA	TCGA-06-6390-01	GBM	143
TCGA	TCGA-06-6693-01	GBM	69
TCGA	TCGA-06-6694-01	GBM	62
TCGA	TCGA-06-6695-01	GBM	63
TCGA	TCGA-06-6697-01	GBM	35
TCGA	TCGA-06-6698-01	GBM	16
TCGA	TCGA-06-6699-01	GBM	138
TCGA	TCGA-06-6700-01	GBM	62
TCGA	TCGA-06-6701-01	GBM	22
TCGA	TCGA-06-A5U0-01	GBM	16
TCGA	TCGA-06-A5U1-01	GBM	132
TCGA	TCGA-06-A6S0-01	GBM	66
TCGA	TCGA-06-A6S1-01	GBM	70
TCGA	TCGA-06-A7TK-01	GBM	33
TCGA	TCGA-06-A7TL-01	GBM	90
TCGA	TCGA-08-0244-01	GBM	43
TCGA	TCGA-08-0245-01	GBM	92
TCGA	TCGA-08-0246-01	GBM	34
TCGA	TCGA-08-0344-01	GBM	6
TCGA	TCGA-08-0345-01	GBM	28
TCGA	TCGA-08-0346-01	GBM	52
TCGA	TCGA-08-0347-01	GBM	57
TCGA	TCGA-08-0348-01	GBM	25
TCGA	TCGA-08-0349-01	GBM	22
TCGA	TCGA-08-0350-01	GBM	54
TCGA	TCGA-08-0351-01	GBM	86
TCGA	TCGA-08-0352-01	GBM	65
TCGA	TCGA-08-0353-01	GBM	64
TCGA	TCGA-08-0354-01	GBM	51
TCGA	TCGA-08-0355-01	GBM	46
TCGA	TCGA-08-0356-01	GBM	30
TCGA	TCGA-08-0357-01	GBM	51
TCGA	TCGA-08-0358-01	GBM	101
TCGA	TCGA-08-0359-01	GBM	42
TCGA	TCGA-08-0375-01	GBM	80
TCGA	TCGA-08-0380-01	GBM	27
TCGA	TCGA-08-0386-01	GBM	28
TCGA	TCGA-08-0389-01	GBM	24
TCGA	TCGA-08-0390-01	GBM	60
TCGA	TCGA-08-0392-01	GBM	43
TCGA	TCGA-08-0509-01	GBM	31
TCGA	TCGA-08-0510-01	GBM	115
TCGA	TCGA-08-0512-01	GBM	25
TCGA	TCGA-08-0514-01	GBM	166
TCGA	TCGA-08-0516-01	GBM	20
TCGA	TCGA-08-0517-01	GBM	121
TCGA	TCGA-08-0518-01	GBM	133
TCGA	TCGA-08-0520-01	GBM	48
TCGA	TCGA-08-0521-01	GBM	4
TCGA	TCGA-08-0524-01	GBM	42
TCGA	TCGA-08-0525-01	GBM	68
TCGA	TCGA-08-0529-01	GBM	107
TCGA	TCGA-08-0531-01	GBM	83
TCGA	TCGA-09-0364-01	OV	267
TCGA	TCGA-09-0365-01	OV	89
TCGA	TCGA-09-0366-01	OV	171
TCGA	TCGA-09-0367-01	OV	342
TCGA	TCGA-09-0369-01	OV	176
TCGA	TCGA-09-1659-01	OV	235
TCGA	TCGA-09-1661-01	OV	178
TCGA	TCGA-09-1662-01	OV	230
TCGA	TCGA-09-1664-01	OV	26
TCGA	TCGA-09-1665-01	OV	572
TCGA	TCGA-09-1666-01	OV	122
TCGA	TCGA-09-1667-01	OV	355
TCGA	TCGA-09-1668-01	OV	100
TCGA	TCGA-09-1669-01	OV	152
TCGA	TCGA-09-1670-01	OV	29
TCGA	TCGA-09-1672-01	OV	4
TCGA	TCGA-09-1673-01	OV	956
TCGA	TCGA-09-1674-01	OV	160
TCGA	TCGA-09-1675-01	OV	175
TCGA	TCGA-09-2043-01	OV	337
TCGA	TCGA-09-2044-01	OV	321
TCGA	TCGA-09-2045-01	OV	139
TCGA	TCGA-09-2049-01	OV	153
TCGA	TCGA-09-2050-01	OV	137
TCGA	TCGA-09-2051-01	OV	303
TCGA	TCGA-09-2053-01	OV	219
TCGA	TCGA-09-2054-01	OV	261
TCGA	TCGA-09-2055-01	OV	65
TCGA	TCGA-10-0925-01	OV	47
TCGA	TCGA-10-0926-01	OV	78
TCGA	TCGA-10-0927-01	OV	118
TCGA	TCGA-10-0928-01	OV	201
TCGA	TCGA-10-0930-01	OV	283
TCGA	TCGA-10-0931-01	OV	99
TCGA	TCGA-10-0933-01	OV	67
TCGA	TCGA-10-0934-01	OV	244
TCGA	TCGA-10-0935-01	OV	132
TCGA	TCGA-10-0936-01	OV	287
TCGA	TCGA-10-0937-01	OV	102
TCGA	TCGA-10-0938-01	OV	222
TCGA	TCGA-12-0615-01	GBM	68
TCGA	TCGA-12-0616-01	GBM	181
TCGA	TCGA-12-0618-01	GBM	18
TCGA	TCGA-12-0619-01	GBM	149
TCGA	TCGA-12-0620-01	GBM	59
TCGA	TCGA-12-0654-01	GBM	15
TCGA	TCGA-12-0656-01	GBM	51
TCGA	TCGA-12-0657-01	GBM	54
TCGA	TCGA-12-0662-01	GBM	114
TCGA	TCGA-12-0670-01	GBM	147
TCGA	TCGA-12-0688-01	GBM	41
TCGA	TCGA-12-0691-01	GBM	204
TCGA	TCGA-12-0692-01	GBM	45
TCGA	TCGA-12-0703-01	GBM	21
TCGA	TCGA-12-0707-01	GBM	52
TCGA	TCGA-12-0769-01	GBM	68
TCGA	TCGA-12-0772-01	GBM	59
TCGA	TCGA-12-0773-01	GBM	8
TCGA	TCGA-12-0775-01	GBM	138
TCGA	TCGA-12-0776-01	GBM	134
TCGA	TCGA-12-0778-01	GBM	103
TCGA	TCGA-12-0780-01	GBM	82
TCGA	TCGA-12-0818-01	GBM	159
TCGA	TCGA-12-0819-01	GBM	28
TCGA	TCGA-12-0820-01	GBM	99
TCGA	TCGA-12-0821-01	GBM	55
TCGA	TCGA-12-0822-01	GBM	46
TCGA	TCGA-12-0826-01	GBM	69
TCGA	TCGA-12-0827-01	GBM	608
TCGA	TCGA-12-0828-01	GBM	34
TCGA	TCGA-12-0829-01	GBM	82
TCGA	TCGA-12-1088-01	GBM	42
TCGA	TCGA-12-1089-01	GBM	692
TCGA	TCGA-12-1090-01	GBM	56
TCGA	TCGA-12-1091-01	GBM	117
TCGA	TCGA-12-1092-01	GBM	45
TCGA	TCGA-12-1093-01	GBM	37
TCGA	TCGA-12-1094-01	GBM	20
TCGA	TCGA-12-1095-01	GBM	27
TCGA	TCGA-12-1096-01	GBM	53
TCGA	TCGA-12-1097-01	GBM	30
TCGA	TCGA-12-1098-01	GBM	137
TCGA	TCGA-12-1099-01	GBM	686
TCGA	TCGA-12-1597-01	GBM	123
TCGA	TCGA-12-1598-01	GBM	96
TCGA	TCGA-12-1599-01	GBM	18
TCGA	TCGA-12-1600-01	GBM	40
TCGA	TCGA-12-1602-01	GBM	75
TCGA	TCGA-12-3644-01	GBM	9
TCGA	TCGA-12-3646-01	GBM	56
TCGA	TCGA-12-3648-01	GBM	92
TCGA	TCGA-12-3649-01	GBM	117
TCGA	TCGA-12-3650-01	GBM	53
TCGA	TCGA-12-3651-01	GBM	268
TCGA	TCGA-12-3652-01	GBM	99
TCGA	TCGA-12-3653-01	GBM	49
TCGA	TCGA-12-5295-01	GBM	34
TCGA	TCGA-12-5299-01	GBM	18
TCGA	TCGA-12-5301-01	GBM	70
TCGA	TCGA-13-0714-01	OV	181
TCGA	TCGA-13-0717-01	OV	353
TCGA	TCGA-13-0720-01	OV	72
TCGA	TCGA-13-0723-01	OV	243
TCGA	TCGA-13-0724-01	OV	403
TCGA	TCGA-13-0725-01	OV	88
TCGA	TCGA-13-0726-01	OV	100
TCGA	TCGA-13-0727-01	OV	144
TCGA	TCGA-13-0730-01	OV	161
TCGA	TCGA-13-0751-01	OV	303
TCGA	TCGA-13-0755-01	OV	113
TCGA	TCGA-13-0757-01	OV	248
TCGA	TCGA-13-0758-01	OV	183
TCGA	TCGA-13-0760-01	OV	670
TCGA	TCGA-13-0761-01	OV	175
TCGA	TCGA-13-0762-01	OV	247
TCGA	TCGA-13-0764-01	OV	549
TCGA	TCGA-13-0765-01	OV	120
TCGA	TCGA-13-0766-01	OV	385
TCGA	TCGA-13-0768-01	OV	213
TCGA	TCGA-13-0791-01	OV	1048
TCGA	TCGA-13-0792-01	OV	313
TCGA	TCGA-13-0793-01	OV	102
TCGA	TCGA-13-0794-01	OV	558
TCGA	TCGA-13-0795-01	OV	237
TCGA	TCGA-13-0797-01	OV	186
TCGA	TCGA-13-0799-01	OV	109
TCGA	TCGA-13-0800-01	OV	156
TCGA	TCGA-13-0801-01	OV	289
TCGA	TCGA-13-0802-01	OV	239
TCGA	TCGA-13-0803-01	OV	719
TCGA	TCGA-13-0804-01	OV	109
TCGA	TCGA-13-0805-01	OV	74
TCGA	TCGA-13-0807-01	OV	410
TCGA	TCGA-13-0883-01	OV	154
TCGA	TCGA-13-0884-01	OV	132
TCGA	TCGA-13-0885-01	OV	308
TCGA	TCGA-13-0886-01	OV	94
TCGA	TCGA-13-0887-01	OV	269
TCGA	TCGA-13-0888-01	OV	393
TCGA	TCGA-13-0889-01	OV	173
TCGA	TCGA-13-0890-01	OV	170
TCGA	TCGA-13-0891-01	OV	423
TCGA	TCGA-13-0893-01	OV	525
TCGA	TCGA-13-0894-01	OV	120
TCGA	TCGA-13-0897-01	OV	161
TCGA	TCGA-13-0899-01	OV	180
TCGA	TCGA-13-0900-01	OV	229
TCGA	TCGA-13-0901-01	OV	288
TCGA	TCGA-13-0903-01	OV	179
TCGA	TCGA-13-0904-01	OV	462
TCGA	TCGA-13-0905-01	OV	187
TCGA	TCGA-13-0906-01	OV	89
TCGA	TCGA-13-0908-01	OV	137
TCGA	TCGA-13-0910-01	OV	183
TCGA	TCGA-13-0911-01	OV	166
TCGA	TCGA-13-0912-01	OV	120
TCGA	TCGA-13-0913-01	OV	151
TCGA	TCGA-13-0916-01	OV	209
TCGA	TCGA-13-0919-01	OV	92
TCGA	TCGA-13-0920-01	OV	624
TCGA	TCGA-13-0921-01	OV	277
TCGA	TCGA-13-0923-01	OV	222
TCGA	TCGA-13-0924-01	OV	71
TCGA	TCGA-13-1403-01	OV	174
TCGA	TCGA-13-1404-01	OV	167
TCGA	TCGA-13-1405-01	OV	321
TCGA	TCGA-13-1407-01	OV	208
TCGA	TCGA-13-1408-01	OV	374
TCGA	TCGA-13-1409-01	OV	74
TCGA	TCGA-13-1410-01	OV	326
TCGA	TCGA-13-1411-01	OV	154
TCGA	TCGA-13-1412-01	OV	114
TCGA	TCGA-13-1477-01	OV	18
TCGA	TCGA-13-1481-01	OV	227
TCGA	TCGA-13-1482-01	OV	110
TCGA	TCGA-13-1483-01	OV	146
TCGA	TCGA-13-1484-01	OV	89
TCGA	TCGA-13-1485-01	OV	10
TCGA	TCGA-13-1487-01	OV	370
TCGA	TCGA-13-1488-01	OV	260
TCGA	TCGA-13-1489-01	OV	186
TCGA	TCGA-13-1491-01	OV	134
TCGA	TCGA-13-1492-01	OV	79
TCGA	TCGA-13-1494-01	OV	270
TCGA	TCGA-13-1495-01	OV	634
TCGA	TCGA-13-1496-01	OV	277
TCGA	TCGA-13-1497-01	OV	368
TCGA	TCGA-13-1498-01	OV	243
TCGA	TCGA-13-1499-01	OV	128
TCGA	TCGA-13-1500-01	OV	105
TCGA	TCGA-13-1501-01	OV	251
TCGA	TCGA-13-1504-01	OV	256
TCGA	TCGA-13-1505-01	OV	329
TCGA	TCGA-13-1506-01	OV	411
TCGA	TCGA-13-1507-01	OV	209
TCGA	TCGA-13-1509-01	OV	207
TCGA	TCGA-13-1510-01	OV	324
TCGA	TCGA-13-1511-01	OV	550
TCGA	TCGA-13-1512-01	OV	210
TCGA	TCGA-13-1817-01	OV	93
TCGA	TCGA-13-1817-01	OV	49
TCGA	TCGA-13-1819-01	OV	999
TCGA	TCGA-13-1819-01	OV	266
TCGA	TCGA-13-2057-01	OV	363
TCGA	TCGA-13-2059-01	OV	436
TCGA	TCGA-13-2060-01	OV	382
TCGA	TCGA-13-2061-01	OV	270
TCGA	TCGA-13-2065-01	OV	116
TCGA	TCGA-13-2066-01	OV	1551
TCGA	TCGA-13-2071-01	OV	197
TCGA	TCGA-13-A5FT-01	OV	773
TCGA	TCGA-13-A5FU-01	OV	235
TCGA	TCGA-14-0736-01	GBM	117
TCGA	TCGA-14-0740-01	GBM	165
TCGA	TCGA-14-0781-01	GBM	16
TCGA	TCGA-14-0783-01	GBM	48
TCGA	TCGA-14-0786-01	GBM	40
TCGA	TCGA-14-0787-01	GBM	90
TCGA	TCGA-14-0789-01	GBM	32
TCGA	TCGA-14-0790-01	GBM	67
TCGA	TCGA-14-0812-01	GBM	67
TCGA	TCGA-14-0813-01	GBM	75
TCGA	TCGA-14-0817-01	GBM	64
TCGA	TCGA-14-0862-01	GBM	49
TCGA	TCGA-14-0865-01	GBM	65
TCGA	TCGA-14-0866-01	GBM	16
TCGA	TCGA-14-0867-01	GBM	18
TCGA	TCGA-14-0871-01	GBM	403
TCGA	TCGA-14-1034-01	GBM	24
TCGA	TCGA-14-1037-01	GBM	20
TCGA	TCGA-14-1043-01	GBM	18
TCGA	TCGA-14-1395-01	GBM	72
TCGA	TCGA-14-1396-01	GBM	59
TCGA	TCGA-14-1401-01	GBM	22
TCGA	TCGA-14-1402-01	GBM	163
TCGA	TCGA-14-1450-01	GBM	58
TCGA	TCGA-14-1451-01	GBM	65
TCGA	TCGA-14-1452-01	GBM	70
TCGA	TCGA-14-1453-01	GBM	133
TCGA	TCGA-14-1454-01	GBM	12
TCGA	TCGA-14-1455-01	GBM	34
TCGA	TCGA-14-1456-01	GBM	15
TCGA	TCGA-14-1458-01	GBM	19
TCGA	TCGA-14-1459-01	GBM	88
TCGA	TCGA-14-1794-01	GBM	14
TCGA	TCGA-14-1795-01	GBM	34
TCGA	TCGA-14-1821-01	GBM	62
TCGA	TCGA-14-1823-01	GBM	39
TCGA	TCGA-14-1825-01	GBM	52
TCGA	TCGA-14-1827-01	GBM	41
TCGA	TCGA-14-1829-01	GBM	64
TCGA	TCGA-14-2554-01	GBM	107
TCGA	TCGA-14-2555-01	GBM	56
TCGA	TCGA-14-3476-01	GBM	88
TCGA	TCGA-14-3477-01	GBM	487
TCGA	TCGA-14-4157-01	GBM	43
TCGA	TCGA-15-0742-01	GBM	37
TCGA	TCGA-15-1444-01	GBM	41
TCGA	TCGA-15-1446-01	GBM	65
TCGA	TCGA-15-1447-01	GBM	32
TCGA	TCGA-15-1449-01	GBM	66
TCGA	TCGA-16-0846-01	GBM	123
TCGA	TCGA-16-0848-01	GBM	85
TCGA	TCGA-16-0849-01	GBM	30
TCGA	TCGA-16-0850-01	GBM	161
TCGA	TCGA-16-0861-01	GBM	91
TCGA	TCGA-16-1045-01	GBM	91
TCGA	TCGA-16-1047-01	GBM	64
TCGA	TCGA-16-1048-01	GBM	49
TCGA	TCGA-16-1055-01	GBM	46
TCGA	TCGA-16-1056-01	GBM	191
TCGA	TCGA-16-1060-01	GBM	64
TCGA	TCGA-16-1062-01	GBM	100
TCGA	TCGA-16-1063-01	GBM	98
TCGA	TCGA-16-1460-01	GBM	20
TCGA	TCGA-18-3406-01	LUSC	183
TCGA	TCGA-18-3407-01	LUSC	67
TCGA	TCGA-18-3407-01	LUSC	74
TCGA	TCGA-18-3408-01	LUSC	64
TCGA	TCGA-18-3410-01	LUSC	76
TCGA	TCGA-18-3410-01	LUSC	54
TCGA	TCGA-18-3411-01	LUSC	208
TCGA	TCGA-18-3411-01	LUSC	218
TCGA	TCGA-18-3412-01	LUSC	176
TCGA	TCGA-18-3414-01	LUSC	141
TCGA	TCGA-18-3415-01	LUSC	205
TCGA	TCGA-18-3416-01	LUSC	174
TCGA	TCGA-18-3417-01	LUSC	110
TCGA	TCGA-18-3419-01	LUSC	120
TCGA	TCGA-18-3421-01	LUSC	248
TCGA	TCGA-18-4083-01	LUSC	167
TCGA	TCGA-18-4086-01	LUSC	83
TCGA	TCGA-18-4721-01	LUSC	104
TCGA	TCGA-18-5592-01	LUSC	44
TCGA	TCGA-19-0955-01	GBM	33
TCGA	TCGA-19-0957-01	GBM	51
TCGA	TCGA-19-0960-01	GBM	40
TCGA	TCGA-19-0962-01	GBM	46
TCGA	TCGA-19-0963-01	GBM	36
TCGA	TCGA-19-0964-01	GBM	47
TCGA	TCGA-19-1385-01	GBM	47
TCGA	TCGA-19-1386-01	GBM	59
TCGA	TCGA-19-1387-01	GBM	65
TCGA	TCGA-19-1388-01	GBM	170
TCGA	TCGA-19-1389-01	GBM	29
TCGA	TCGA-19-1390-01	GBM	46
TCGA	TCGA-19-1392-01	GBM	172
TCGA	TCGA-19-1786-01	GBM	124
TCGA	TCGA-19-1787-01	GBM	26
TCGA	TCGA-19-1789-01	GBM	61
TCGA	TCGA-19-1790-01	GBM	37
TCGA	TCGA-19-1791-01	GBM	58
TCGA	TCGA-19-2619-01	GBM	176
TCGA	TCGA-19-2620-01	GBM	57
TCGA	TCGA-19-2621-01	GBM	16
TCGA	TCGA-19-2623-01	GBM	12
TCGA	TCGA-19-2624-01	GBM	41
TCGA	TCGA-19-2625-01	GBM	131
TCGA	TCGA-19-2629-01	GBM	63
TCGA	TCGA-19-2631-01	GBM	81
TCGA	TCGA-19-4065-01	GBM	24
TCGA	TCGA-19-4068-01	GBM	55
TCGA	TCGA-19-5947-01	GBM	131
TCGA	TCGA-19-5950-01	GBM	109
TCGA	TCGA-19-5951-01	GBM	51
TCGA	TCGA-19-5952-01	GBM	37
TCGA	TCGA-19-5953-01	GBM	44
TCGA	TCGA-19-5954-01	GBM	56
TCGA	TCGA-19-5955-01	GBM	32
TCGA	TCGA-19-5956-01	GBM	37
TCGA	TCGA-19-5958-01	GBM	51
TCGA	TCGA-19-5959-01	GBM	44
TCGA	TCGA-19-5960-01	GBM	103
TCGA	TCGA-19-A60I-01	GBM	63
TCGA	TCGA-19-A6J4-01	GBM	68
TCGA	TCGA-19-A6J5-01	GBM	144
TCGA	TCGA-20-0987-01	OV	748
TCGA	TCGA-20-0990-01	OV	330
TCGA	TCGA-20-0991-01	OV	207
TCGA	TCGA-20-0996-01	OV	25
TCGA	TCGA-20-1682-01	OV	115
TCGA	TCGA-20-1683-01	OV	253
TCGA	TCGA-20-1684-01	OV	928
TCGA	TCGA-20-1685-01	OV	256
TCGA	TCGA-20-1686-01	OV	317
TCGA	TCGA-20-1687-01	OV	144
TCGA	TCGA-21-1071-01	LUSC	103
TCGA	TCGA-21-1072-01	LUSC	55
TCGA	TCGA-21-1075-01	LUSC	91
TCGA	TCGA-21-1076-01	LUSC	88
TCGA	TCGA-21-1076-01	LUSC	73
TCGA	TCGA-21-1079-01	LUSC	94
TCGA	TCGA-21-1080-01	LUSC	81
TCGA	TCGA-21-1081-01	LUSC	106
TCGA	TCGA-21-1082-01	LUSC	95
TCGA	TCGA-21-5782-01	LUSC	130
TCGA	TCGA-21-5783-01	LUSC	257
TCGA	TCGA-21-5784-01	LUSC	9
TCGA	TCGA-21-5786-01	LUSC	132
TCGA	TCGA-21-5787-01	LUSC	176
TCGA	TCGA-22-0940-01	LUSC	113
TCGA	TCGA-22-0944-01	LUSC	85
TCGA	TCGA-22-1000-01	LUSC	9
TCGA	TCGA-22-1002-01	LUSC	85
TCGA	TCGA-22-1005-01	LUSC	52
TCGA	TCGA-22-1011-01	LUSC	47
TCGA	TCGA-22-1012-01	LUSC	124
TCGA	TCGA-22-1016-01	LUSC	200
TCGA	TCGA-22-1017-01	LUSC	276
TCGA	TCGA-22-4591-01	LUSC	234
TCGA	TCGA-22-4593-01	LUSC	224
TCGA	TCGA-22-4594-01	LUSC	153
TCGA	TCGA-22-4595-01	LUSC	136
TCGA	TCGA-22-4596-01	LUSC	15
TCGA	TCGA-22-4599-01	LUSC	38
TCGA	TCGA-22-4601-01	LUSC	199
TCGA	TCGA-22-4601-01	LUSC	114
TCGA	TCGA-22-4604-01	LUSC	90
TCGA	TCGA-22-4605-01	LUSC	28
TCGA	TCGA-22-4607-01	LUSC	59
TCGA	TCGA-22-4609-01	LUSC	29
TCGA	TCGA-22-4613-01	LUSC	168
TCGA	TCGA-22-5471-01	LUSC	155
TCGA	TCGA-22-5472-01	LUSC	7
TCGA	TCGA-22-5473-01	LUSC	179
TCGA	TCGA-22-5474-01	LUSC	59
TCGA	TCGA-22-5477-01	LUSC	130
TCGA	TCGA-22-5478-01	LUSC	151
TCGA	TCGA-22-5479-01	LUSC	82
TCGA	TCGA-22-5480-01	LUSC	55
TCGA	TCGA-22-5481-01	LUSC	157
TCGA	TCGA-22-5482-01	LUSC	75
TCGA	TCGA-22-5483-01	LUSC	96
TCGA	TCGA-22-5485-01	LUSC	62
TCGA	TCGA-22-5489-01	LUSC	79
TCGA	TCGA-22-5491-01	LUSC	137
TCGA	TCGA-22-5492-01	LUSC	82
TCGA	TCGA-22-A5C4-01	LUSC	430
TCGA	TCGA-23-1021-01	OV	98
TCGA	TCGA-23-1022-01	OV	300
TCGA	TCGA-23-1023-01	OV	137
TCGA	TCGA-23-1024-01	OV	261
TCGA	TCGA-23-1026-01	OV	157
TCGA	TCGA-23-1027-01	OV	232
TCGA	TCGA-23-1028-01	OV	171
TCGA	TCGA-23-1029-01	OV	66
TCGA	TCGA-23-1030-01	OV	309
TCGA	TCGA-23-1031-01	OV	180
TCGA	TCGA-23-1032-01	OV	584
TCGA	TCGA-23-1109-01	OV	165
TCGA	TCGA-23-1110-01	OV	138
TCGA	TCGA-23-1111-01	OV	209
TCGA	TCGA-23-1113-01	OV	52
TCGA	TCGA-23-1114-01	OV	223
TCGA	TCGA-23-1116-01	OV	255
TCGA	TCGA-23-1117-01	OV	317
TCGA	TCGA-23-1118-01	OV	356
TCGA	TCGA-23-1119-01	OV	217
TCGA	TCGA-23-1120-01	OV	221
TCGA	TCGA-23-1121-01	OV	484
TCGA	TCGA-23-1122-01	OV	278
TCGA	TCGA-23-1123-01	OV	292
TCGA	TCGA-23-1124-01	OV	383
TCGA	TCGA-23-1809-01	OV	128
TCGA	TCGA-23-2072-01	OV	295
TCGA	TCGA-23-2077-01	OV	255
TCGA	TCGA-23-2078-01	OV	327
TCGA	TCGA-23-2079-01	OV	113
TCGA	TCGA-23-2081-01	OV	124
TCGA	TCGA-23-2084-01	OV	130
TCGA	TCGA-23-2641-01	OV	137
TCGA	TCGA-23-2643-01	OV	291
TCGA	TCGA-23-2645-01	OV	303
TCGA	TCGA-23-2647-01	OV	1187
TCGA	TCGA-23-2649-01	OV	1290
TCGA	TCGA-24-0966-01	OV	131
TCGA	TCGA-24-0968-01	OV	326
TCGA	TCGA-24-0970-01	OV	346
TCGA	TCGA-24-0975-01	OV	51
TCGA	TCGA-24-0979-01	OV	205
TCGA	TCGA-24-0980-01	OV	60
TCGA	TCGA-24-0982-01	OV	174
TCGA	TCGA-24-1103-01	OV	161
TCGA	TCGA-24-1104-01	OV	108
TCGA	TCGA-24-1105-01	OV	213
TCGA	TCGA-24-1413-01	OV	56
TCGA	TCGA-24-1416-01	OV	62
TCGA	TCGA-24-1417-01	OV	226
TCGA	TCGA-24-1418-01	OV	191
TCGA	TCGA-24-1419-01	OV	59
TCGA	TCGA-24-1422-01	OV	247
TCGA	TCGA-24-1423-01	OV	133
TCGA	TCGA-24-1424-01	OV	285
TCGA	TCGA-24-1425-01	OV	105
TCGA	TCGA-24-1426-01	OV	272
TCGA	TCGA-24-1427-01	OV	252
TCGA	TCGA-24-1428-01	OV	219
TCGA	TCGA-24-1430-01	OV	99
TCGA	TCGA-24-1431-01	OV	292
TCGA	TCGA-24-1434-01	OV	179
TCGA	TCGA-24-1435-01	OV	192
TCGA	TCGA-24-1436-01	OV	216
TCGA	TCGA-24-1463-01	OV	68
TCGA	TCGA-24-1464-01	OV	115
TCGA	TCGA-24-1466-01	OV	1032
TCGA	TCGA-24-1467-01	OV	167
TCGA	TCGA-24-1469-01	OV	654
TCGA	TCGA-24-1470-01	OV	217
TCGA	TCGA-24-1471-01	OV	78
TCGA	TCGA-24-1474-01	OV	316
TCGA	TCGA-24-1544-01	OV	233
TCGA	TCGA-24-1545-01	OV	86
TCGA	TCGA-24-1546-01	OV	239
TCGA	TCGA-24-1548-01	OV	100
TCGA	TCGA-24-1549-01	OV	311
TCGA	TCGA-24-1550-01	OV	258
TCGA	TCGA-24-1551-01	OV	951
TCGA	TCGA-24-1552-01	OV	210
TCGA	TCGA-24-1553-01	OV	370
TCGA	TCGA-24-1555-01	OV	83
TCGA	TCGA-24-1556-01	OV	235
TCGA	TCGA-24-1557-01	OV	350
TCGA	TCGA-24-1558-01	OV	236
TCGA	TCGA-24-1560-01	OV	52
TCGA	TCGA-24-1562-01	OV	102
TCGA	TCGA-24-1563-01	OV	118
TCGA	TCGA-24-1564-01	OV	120
TCGA	TCGA-24-1565-01	OV	24
TCGA	TCGA-24-1567-01	OV	139
TCGA	TCGA-24-1603-01	OV	101
TCGA	TCGA-24-1604-01	OV	195
TCGA	TCGA-24-1614-01	OV	132
TCGA	TCGA-24-1616-01	OV	244
TCGA	TCGA-24-1842-01	OV	716
TCGA	TCGA-24-1843-01	OV	397
TCGA	TCGA-24-1844-01	OV	202
TCGA	TCGA-24-1845-01	OV	260
TCGA	TCGA-24-1846-01	OV	89
TCGA	TCGA-24-1847-01	OV	242
TCGA	TCGA-24-1849-01	OV	53
TCGA	TCGA-24-1850-01	OV	372
TCGA	TCGA-24-1852-01	OV	309
TCGA	TCGA-24-1920-01	OV	1488
TCGA	TCGA-24-1923-01	OV	115
TCGA	TCGA-24-1924-01	OV	345
TCGA	TCGA-24-1927-01	OV	199
TCGA	TCGA-24-1928-01	OV	276
TCGA	TCGA-24-1930-01	OV	146
TCGA	TCGA-24-2019-01	OV	280
TCGA	TCGA-24-2020-01	OV	285
TCGA	TCGA-24-2023-01	OV	692
TCGA	TCGA-24-2024-01	OV	63
TCGA	TCGA-24-2026-01	OV	609
TCGA	TCGA-24-2027-01	OV	147
TCGA	TCGA-24-2029-01	OV	104
TCGA	TCGA-24-2030-01	OV	489
TCGA	TCGA-24-2033-01	OV	247
TCGA	TCGA-24-2035-01	OV	130
TCGA	TCGA-24-2038-01	OV	9
TCGA	TCGA-24-2254-01	OV	121
TCGA	TCGA-24-2260-01	OV	360
TCGA	TCGA-24-2261-01	OV	156
TCGA	TCGA-24-2262-01	OV	425
TCGA	TCGA-24-2267-01	OV	278
TCGA	TCGA-24-2271-01	OV	87
TCGA	TCGA-24-2280-01	OV	354
TCGA	TCGA-24-2281-01	OV	288
TCGA	TCGA-24-2288-01	OV	347
TCGA	TCGA-24-2289-01	OV	520
TCGA	TCGA-24-2290-01	OV	154
TCGA	TCGA-24-2293-01	OV	235
TCGA	TCGA-24-2295-01	OV	244
TCGA	TCGA-24-2297-01	OV	296
TCGA	TCGA-24-2298-01	OV	406
TCGA	TCGA-25-1312-01	OV	302
TCGA	TCGA-25-1313-01	OV	235
TCGA	TCGA-25-1314-01	OV	218
TCGA	TCGA-25-1315-01	OV	274
TCGA	TCGA-25-1316-01	OV	6
TCGA	TCGA-25-1317-01	OV	80
TCGA	TCGA-25-1318-01	OV	197
TCGA	TCGA-25-1319-01	OV	232
TCGA	TCGA-25-1320-01	OV	368
TCGA	TCGA-25-1321-01	OV	130
TCGA	TCGA-25-1322-01	OV	446
TCGA	TCGA-25-1323-01	OV	470
TCGA	TCGA-25-1329-01	OV	120
TCGA	TCGA-25-1623-01	OV	140
TCGA	TCGA-25-1625-01	OV	106
TCGA	TCGA-25-1626-01	OV	76
TCGA	TCGA-25-1627-01	OV	184
TCGA	TCGA-25-1628-01	OV	100
TCGA	TCGA-25-1630-01	OV	219
TCGA	TCGA-25-1631-01	OV	106
TCGA	TCGA-25-1632-01	OV	197
TCGA	TCGA-25-1633-01	OV	120
TCGA	TCGA-25-1634-01	OV	160
TCGA	TCGA-25-1635-01	OV	96
TCGA	TCGA-25-1870-01	OV	223
TCGA	TCGA-25-1871-01	OV	173
TCGA	TCGA-25-1877-01	OV	254
TCGA	TCGA-25-1878-01	OV	140
TCGA	TCGA-25-2042-01	OV	120
TCGA	TCGA-25-2391-01	OV	94
TCGA	TCGA-25-2392-01	OV	568
TCGA	TCGA-25-2393-01	OV	376
TCGA	TCGA-25-2396-01	OV	174
TCGA	TCGA-25-2397-01	OV	355
TCGA	TCGA-25-2398-01	OV	242
TCGA	TCGA-25-2399-01	OV	115
TCGA	TCGA-25-2400-01	OV	365
TCGA	TCGA-25-2401-01	OV	225
TCGA	TCGA-25-2404-01	OV	79
TCGA	TCGA-25-2408-01	OV	1
TCGA	TCGA-25-2409-01	OV	143
TCGA	TCGA-26-1438-01	GBM	68
TCGA	TCGA-26-1439-01	GBM	46
TCGA	TCGA-26-1440-01	GBM	71
TCGA	TCGA-26-1442-01	GBM	34
TCGA	TCGA-26-1443-01	GBM	25
TCGA	TCGA-26-1799-01	GBM	80
TCGA	TCGA-26-5132-01	GBM	63
TCGA	TCGA-26-5133-01	GBM	86
TCGA	TCGA-26-5134-01	GBM	38
TCGA	TCGA-26-5135-01	GBM	68
TCGA	TCGA-26-5136-01	GBM	37
TCGA	TCGA-26-5139-01	GBM	47
TCGA	TCGA-26-6173-01	GBM	80
TCGA	TCGA-26-6174-01	GBM	51
TCGA	TCGA-26-A7UX-01	GBM	72
TCGA	TCGA-27-1830-01	GBM	128
TCGA	TCGA-27-1831-01	GBM	46
TCGA	TCGA-27-1832-01	GBM	122
TCGA	TCGA-27-1833-01	GBM	70
TCGA	TCGA-27-1834-01	GBM	41
TCGA	TCGA-27-1835-01	GBM	264
TCGA	TCGA-27-1836-01	GBM	68
TCGA	TCGA-27-1837-01	GBM	46
TCGA	TCGA-27-1838-01	GBM	106
TCGA	TCGA-27-2518-01	GBM	70
TCGA	TCGA-27-2519-01	GBM	42
TCGA	TCGA-27-2521-01	GBM	140
TCGA	TCGA-27-2523-01	GBM	78
TCGA	TCGA-27-2524-01	GBM	68
TCGA	TCGA-27-2526-01	GBM	133
TCGA	TCGA-27-2527-01	GBM	36
TCGA	TCGA-27-2528-01	GBM	57
TCGA	TCGA-28-1746-01	GBM	76
TCGA	TCGA-28-1747-01	GBM	101
TCGA	TCGA-28-1749-01	GBM	36
TCGA	TCGA-28-1750-01	GBM	51
TCGA	TCGA-28-1751-01	GBM	46
TCGA	TCGA-28-1752-01	GBM	43
TCGA	TCGA-28-1753-01	GBM	34
TCGA	TCGA-28-1755-01	GBM	32
TCGA	TCGA-28-1756-01	GBM	95
TCGA	TCGA-28-1757-01	GBM	70
TCGA	TCGA-28-2501-01	GBM	33
TCGA	TCGA-28-2502-01	GBM	143
TCGA	TCGA-28-2506-01	GBM	52
TCGA	TCGA-28-2509-01	GBM	14
TCGA	TCGA-28-2510-01	GBM	26
TCGA	TCGA-28-2513-01	GBM	49
TCGA	TCGA-28-2514-01	GBM	87
TCGA	TCGA-28-5204-01	GBM	186
TCGA	TCGA-28-5207-01	GBM	82
TCGA	TCGA-28-5208-01	GBM	25
TCGA	TCGA-28-5209-01	GBM	50
TCGA	TCGA-28-5211-01	GBM	84
TCGA	TCGA-28-5213-01	GBM	71
TCGA	TCGA-28-5214-01	GBM	102
TCGA	TCGA-28-5215-01	GBM	37
TCGA	TCGA-28-5216-01	GBM	119
TCGA	TCGA-28-5218-01	GBM	11
TCGA	TCGA-28-5219-01	GBM	44
TCGA	TCGA-28-5220-01	GBM	95
TCGA	TCGA-28-6450-01	GBM	170
TCGA	TCGA-29-1688-01	OV	124
TCGA	TCGA-29-1690-01	OV	9
TCGA	TCGA-29-1691-01	OV	358
TCGA	TCGA-29-1692-01	OV	217
TCGA	TCGA-29-1692-01	OV	462
TCGA	TCGA-29-1693-01	OV	205
TCGA	TCGA-29-1694-01	OV	153
TCGA	TCGA-29-1695-01	OV	297
TCGA	TCGA-29-1696-01	OV	90
TCGA	TCGA-29-1697-01	OV	178
TCGA	TCGA-29-1698-01	OV	358
TCGA	TCGA-29-1699-01	OV	279
TCGA	TCGA-29-1701-01	OV	329
TCGA	TCGA-29-1702-01	OV	686
TCGA	TCGA-29-1703-01	OV	188
TCGA	TCGA-29-1704-01	OV	446
TCGA	TCGA-29-1705-01	OV	166
TCGA	TCGA-29-1707-01	OV	160
TCGA	TCGA-29-1710-01	OV	169
TCGA	TCGA-29-1711-01	OV	299
TCGA	TCGA-29-1761-01	OV	651
TCGA	TCGA-29-1762-01	OV	88
TCGA	TCGA-29-1763-01	OV	143
TCGA	TCGA-29-1764-01	OV	94
TCGA	TCGA-29-1766-01	OV	207
TCGA	TCGA-29-1768-01	OV	92
TCGA	TCGA-29-1769-01	OV	230
TCGA	TCGA-29-1770-01	OV	78
TCGA	TCGA-29-1771-01	OV	56
TCGA	TCGA-29-1774-01	OV	108
TCGA	TCGA-29-1775-01	OV	205
TCGA	TCGA-29-1776-01	OV	73
TCGA	TCGA-29-1777-01	OV	258
TCGA	TCGA-29-1778-01	OV	384
TCGA	TCGA-29-1781-01	OV	291
TCGA	TCGA-29-1783-01	OV	203
TCGA	TCGA-29-1784-01	OV	187
TCGA	TCGA-29-1785-01	OV	155
TCGA	TCGA-29-2425-01	OV	191
TCGA	TCGA-29-2427-01	OV	41
TCGA	TCGA-29-2428-01	OV	146
TCGA	TCGA-29-2429-01	OV	492
TCGA	TCGA-29-2431-01	OV	245
TCGA	TCGA-29-2432-01	OV	148
TCGA	TCGA-29-2434-01	OV	559
TCGA	TCGA-29-2436-01	OV	65
TCGA	TCGA-29-A5NZ-01	OV	299
TCGA	TCGA-2A-A8VL-01	PRAD	50
TCGA	TCGA-2A-A8VO-01	PRAD	32
TCGA	TCGA-2A-A8VT-01	PRAD	29
TCGA	TCGA-2A-A8VV-01	PRAD	25
TCGA	TCGA-2A-A8VX-01	PRAD	149
TCGA	TCGA-2A-A8W1-01	PRAD	173
TCGA	TCGA-2A-A8W3-01	PRAD	69
TCGA	TCGA-2A-AAYF-01	PRAD	27
TCGA	TCGA-2A-AAYO-01	PRAD	6
TCGA	TCGA-2A-AAYU-01	PRAD	68
TCGA	TCGA-2E-A9G8-01	UCEC	236
TCGA	TCGA-2F-A9KO-01	BLCA	214
TCGA	TCGA-2F-A9KP-01	BLCA	270
TCGA	TCGA-2F-A9KQ-01	BLCA	27
TCGA	TCGA-2F-A9KR-01	BLCA	101
TCGA	TCGA-2F-A9KT-01	BLCA	167
TCGA	TCGA-2F-A9KW-01	BLCA	270
TCGA	TCGA-2G-AAEW-01	TGCT	4
TCGA	TCGA-2G-AAEX-01	TGCT	23
TCGA	TCGA-2G-AAF1-01	TGCT	2
TCGA	TCGA-2G-AAF4-01	TGCT	22
TCGA	TCGA-2G-AAF6-01	TGCT	39
TCGA	TCGA-2G-AAF8-01	TGCT	76
TCGA	TCGA-2G-AAFG-01	TGCT	29
TCGA	TCGA-2G-AAFH-01	TGCT	61
TCGA	TCGA-2G-AAFI-01	TGCT	21
TCGA	TCGA-2G-AAFJ-01	TGCT	24
TCGA	TCGA-2G-AAFL-01	TGCT	15
TCGA	TCGA-2G-AAFM-01	TGCT	33
TCGA	TCGA-2G-AAFN-01	TGCT	111
TCGA	TCGA-2G-AAFO-01	TGCT	4
TCGA	TCGA-2G-AAFV-01	TGCT	57
TCGA	TCGA-2G-AAFY-01	TGCT	13
TCGA	TCGA-2G-AAFZ-01	TGCT	61
TCGA	TCGA-2G-AAG0-01	TGCT	63
TCGA	TCGA-2G-AAG3-01	TGCT	32
TCGA	TCGA-2G-AAG5-01	TGCT	21
TCGA	TCGA-2G-AAG6-01	TGCT	47
TCGA	TCGA-2G-AAG7-01	TGCT	97
TCGA	TCGA-2G-AAG8-01	TGCT	37
TCGA	TCGA-2G-AAG9-01	TGCT	23
TCGA	TCGA-2G-AAGA-01	TGCT	38
TCGA	TCGA-2G-AAGC-01	TGCT	30
TCGA	TCGA-2G-AAGE-01	TGCT	29
TCGA	TCGA-2G-AAGF-01	TGCT	29
TCGA	TCGA-2G-AAGG-01	TGCT	92
TCGA	TCGA-2G-AAGI-01	TGCT	34
TCGA	TCGA-2G-AAGJ-01	TGCT	57
TCGA	TCGA-2G-AAGK-01	TGCT	26
TCGA	TCGA-2G-AAGM-01	TGCT	46
TCGA	TCGA-2G-AAGN-01	TGCT	21
TCGA	TCGA-2G-AAGO-01	TGCT	106
TCGA	TCGA-2G-AAGP-01	TGCT	40
TCGA	TCGA-2G-AAGS-01	TGCT	38
TCGA	TCGA-2G-AAGT-01	TGCT	81
TCGA	TCGA-2G-AAGV-01	TGCT	11
TCGA	TCGA-2G-AAGW-01	TGCT	166
TCGA	TCGA-2G-AAGX-01	TGCT	16
TCGA	TCGA-2G-AAGY-01	TGCT	39
TCGA	TCGA-2G-AAGZ-01	TGCT	13
TCGA	TCGA-2G-AAH0-01	TGCT	36
TCGA	TCGA-2G-AAH2-01	TGCT	32
TCGA	TCGA-2G-AAH3-01	TGCT	13
TCGA	TCGA-2G-AAH4-01	TGCT	72
TCGA	TCGA-2G-AAH8-01	TGCT	58
TCGA	TCGA-2G-AAHA-01	TGCT	4
TCGA	TCGA-2G-AAHC-01	TGCT	36
TCGA	TCGA-2G-AAHG-01	TGCT	19
TCGA	TCGA-2G-AAHL-01	TGCT	10
TCGA	TCGA-2G-AAHN-01	TGCT	12
TCGA	TCGA-2G-AAHP-01	TGCT	25
TCGA	TCGA-2G-AAHT-01	TGCT	32
TCGA	TCGA-2G-AAKD-01	TGCT	58
TCGA	TCGA-2G-AAKG-01	TGCT	9
TCGA	TCGA-2G-AAKH-01	TGCT	68
TCGA	TCGA-2G-AAKL-01	TGCT	89
TCGA	TCGA-2G-AAKM-01	TGCT	28
TCGA	TCGA-2G-AAKO-01	TGCT	3
TCGA	TCGA-2G-AAL5-01	TGCT	32
TCGA	TCGA-2G-AAL7-01	TGCT	26
TCGA	TCGA-2G-AALF-01	TGCT	51
TCGA	TCGA-2G-AALG-01	TGCT	31
TCGA	TCGA-2G-AALN-01	TGCT	59
TCGA	TCGA-2G-AALO-01	TGCT	25
TCGA	TCGA-2G-AALP-01	TGCT	52
TCGA	TCGA-2G-AALQ-01	TGCT	27
TCGA	TCGA-2G-AALR-01	TGCT	67
TCGA	TCGA-2G-AALS-01	TGCT	11
TCGA	TCGA-2G-AALT-01	TGCT	5
TCGA	TCGA-2G-AALW-01	TGCT	22
TCGA	TCGA-2G-AALX-01	TGCT	33
TCGA	TCGA-2G-AALY-01	TGCT	29
TCGA	TCGA-2G-AALZ-01	TGCT	53
TCGA	TCGA-2G-AAM2-01	TGCT	128
TCGA	TCGA-2G-AAM3-01	TGCT	31
TCGA	TCGA-2G-AAM4-01	TGCT	132
TCGA	TCGA-2H-A9GF-01	ESCA	350
TCGA	TCGA-2H-A9GH-01	ESCA	220
TCGA	TCGA-2H-A9GI-01	ESCA	162
TCGA	TCGA-2H-A9GJ-01	ESCA	261
TCGA	TCGA-2H-A9GK-01	ESCA	122
TCGA	TCGA-2H-A9GL-01	ESCA	124
TCGA	TCGA-2H-A9GM-01	ESCA	280
TCGA	TCGA-2H-A9GN-01	ESCA	427
TCGA	TCGA-2H-A9GO-01	ESCA	179
TCGA	TCGA-2H-A9GQ-01	ESCA	565
TCGA	TCGA-2H-A9GR-01	ESCA	299
TCGA	TCGA-2J-AAB1-01	PAAD	13
TCGA	TCGA-2J-AAB4-01	PAAD	39
TCGA	TCGA-2J-AAB6-01	PAAD	84
TCGA	TCGA-2J-AAB8-01	PAAD	60
TCGA	TCGA-2J-AAB9-01	PAAD	24
TCGA	TCGA-2J-AABA-01	PAAD	11
TCGA	TCGA-2J-AABE-01	PAAD	19
TCGA	TCGA-2J-AABF-01	PAAD	67
TCGA	TCGA-2J-AABH-01	PAAD	35
TCGA	TCGA-2J-AABI-01	PAAD	18
TCGA	TCGA-2J-AABK-01	PAAD	42
TCGA	TCGA-2J-AABO-01	PAAD	65
TCGA	TCGA-2J-AABP-01	PAAD	332
TCGA	TCGA-2J-AABR-01	PAAD	12
TCGA	TCGA-2J-AABT-01	PAAD	49
TCGA	TCGA-2J-AABU-01	PAAD	52
TCGA	TCGA-2J-AABV-01	PAAD	14
TCGA	TCGA-2K-A9WE-01	KIRP	2
TCGA	TCGA-2L-AAQA-01	PAAD	45
TCGA	TCGA-2L-AAQE-01	PAAD	69
TCGA	TCGA-2L-AAQI-01	PAAD	62
TCGA	TCGA-2L-AAQJ-01	PAAD	80
TCGA	TCGA-2L-AAQL-01	PAAD	30
TCGA	TCGA-2L-AAQM-01	PAAD	7
TCGA	TCGA-2V-A95S-01	LIHC	32
TCGA	TCGA-2W-A8YY-01	CESC	6
TCGA	TCGA-2X-A9D5-01	TGCT	23
TCGA	TCGA-2X-A9D6-01	TGCT	10
TCGA	TCGA-2Y-A9GS-01	LIHC	29
TCGA	TCGA-2Y-A9GT-01	LIHC	19
TCGA	TCGA-2Y-A9GU-01	LIHC	96
TCGA	TCGA-2Y-A9GV-01	LIHC	22
TCGA	TCGA-2Y-A9GW-01	LIHC	16
TCGA	TCGA-2Y-A9GX-01	LIHC	13
TCGA	TCGA-2Y-A9GY-01	LIHC	166
TCGA	TCGA-2Y-A9GZ-01	LIHC	168
TCGA	TCGA-2Y-A9H0-01	LIHC	361
TCGA	TCGA-2Y-A9H1-01	LIHC	22
TCGA	TCGA-2Y-A9H2-01	LIHC	96
TCGA	TCGA-2Y-A9H3-01	LIHC	95
TCGA	TCGA-2Y-A9H4-01	LIHC	60
TCGA	TCGA-2Y-A9H5-01	LIHC	18
TCGA	TCGA-2Y-A9H6-01	LIHC	153
TCGA	TCGA-2Y-A9H7-01	LIHC	30
TCGA	TCGA-2Y-A9H8-01	LIHC	72
TCGA	TCGA-2Y-A9H9-01	LIHC	264
TCGA	TCGA-2Y-A9HA-01	LIHC	133
TCGA	TCGA-2Y-A9HB-01	LIHC	17
TCGA	TCGA-2Z-A9J1-01	KIRP	0
TCGA	TCGA-2Z-A9J2-01	KIRP	9
TCGA	TCGA-2Z-A9J3-01	KIRP	14
TCGA	TCGA-2Z-A9J5-01	KIRP	2
TCGA	TCGA-2Z-A9J6-01	KIRP	5
TCGA	TCGA-2Z-A9J7-01	KIRP	4
TCGA	TCGA-2Z-A9J8-01	KIRP	16
TCGA	TCGA-2Z-A9J9-01	KIRP	0
TCGA	TCGA-2Z-A9JD-01	KIRP	2
TCGA	TCGA-2Z-A9JE-01	KIRP	3
TCGA	TCGA-2Z-A9JG-01	KIRP	4
TCGA	TCGA-2Z-A9JI-01	KIRP	29
TCGA	TCGA-2Z-A9JJ-01	KIRP	28
TCGA	TCGA-2Z-A9JK-01	KIRP	10
TCGA	TCGA-2Z-A9JL-01	KIRP	30
TCGA	TCGA-2Z-A9JM-01	KIRP	4
TCGA	TCGA-2Z-A9JN-01	KIRP	2
TCGA	TCGA-2Z-A9JO-01	KIRP	0
TCGA	TCGA-2Z-A9JP-01	KIRP	0
TCGA	TCGA-2Z-A9JQ-01	KIRP	0
TCGA	TCGA-2Z-A9JR-01	KIRP	1
TCGA	TCGA-2Z-A9JS-01	KIRP	1
TCGA	TCGA-2Z-A9JT-01	KIRP	0
TCGA	TCGA-30-1714-01	OV	292
TCGA	TCGA-30-1718-01	OV	430
TCGA	TCGA-30-1853-01	OV	165
TCGA	TCGA-30-1855-01	OV	261
TCGA	TCGA-30-1856-01	OV	549
TCGA	TCGA-30-1857-01	OV	200
TCGA	TCGA-30-1859-01	OV	111
TCGA	TCGA-30-1860-01	OV	288
TCGA	TCGA-30-1861-01	OV	312
TCGA	TCGA-30-1862-01	OV	197
TCGA	TCGA-30-1866-01	OV	271
TCGA	TCGA-30-1867-01	OV	271
TCGA	TCGA-30-1880-01	OV	137
TCGA	TCGA-30-1887-01	OV	147
TCGA	TCGA-30-1891-01	OV	225
TCGA	TCGA-30-1892-01	OV	77
TCGA	TCGA-31-1944-01	OV	177
TCGA	TCGA-31-1946-01	OV	269
TCGA	TCGA-31-1950-01	OV	216
TCGA	TCGA-31-1951-01	OV	381
TCGA	TCGA-31-1953-01	OV	601
TCGA	TCGA-31-1955-01	OV	84
TCGA	TCGA-31-1956-01	OV	126
TCGA	TCGA-31-1959-01	OV	168
TCGA	TCGA-32-1970-01	GBM	134
TCGA	TCGA-32-1973-01	GBM	84
TCGA	TCGA-32-1976-01	GBM	37
TCGA	TCGA-32-1977-01	GBM	64
TCGA	TCGA-32-1978-01	GBM	136
TCGA	TCGA-32-1979-01	GBM	48
TCGA	TCGA-32-1980-01	GBM	17
TCGA	TCGA-32-1982-01	GBM	61
TCGA	TCGA-32-1986-01	GBM	85
TCGA	TCGA-32-1987-01	GBM	124
TCGA	TCGA-32-1991-01	GBM	52
TCGA	TCGA-32-2491-01	GBM	30
TCGA	TCGA-32-2494-01	GBM	80
TCGA	TCGA-32-2495-01	GBM	71
TCGA	TCGA-32-2615-01	GBM	42
TCGA	TCGA-32-2616-01	GBM	32
TCGA	TCGA-32-2632-01	GBM	63
TCGA	TCGA-32-2634-01	GBM	43
TCGA	TCGA-32-2638-01	GBM	50
TCGA	TCGA-32-4208-01	GBM	97
TCGA	TCGA-32-4209-01	GBM	76
TCGA	TCGA-32-4210-01	GBM	131
TCGA	TCGA-32-4211-01	GBM	109
TCGA	TCGA-32-4213-01	GBM	29
TCGA	TCGA-32-4719-01	GBM	83
TCGA	TCGA-32-5222-01	GBM	79
TCGA	TCGA-33-4532-01	LUSC	260
TCGA	TCGA-33-4533-01	LUSC	38
TCGA	TCGA-33-4538-01	LUSC	82
TCGA	TCGA-33-4547-01	LUSC	96
TCGA	TCGA-33-4566-01	LUSC	105
TCGA	TCGA-33-4582-01	LUSC	254
TCGA	TCGA-33-4583-01	LUSC	52
TCGA	TCGA-33-4586-01	LUSC	152
TCGA	TCGA-33-4587-01	LUSC	140
TCGA	TCGA-33-4589-01	LUSC	69
TCGA	TCGA-33-6738-01	LUSC	116
TCGA	TCGA-33-A4WN-01	LUSC	47
TCGA	TCGA-33-A5GW-01	LUSC	66
TCGA	TCGA-33-AAS8-01	LUSC	87
TCGA	TCGA-33-AASB-01	LUSC	189
TCGA	TCGA-33-AASD-01	LUSC	105
TCGA	TCGA-33-AASI-01	LUSC	46
TCGA	TCGA-33-AASJ-01	LUSC	172
TCGA	TCGA-33-AASL-01	LUSC	166
TCGA	TCGA-34-2596-01	LUSC	88
TCGA	TCGA-34-2600-01	LUSC	68
TCGA	TCGA-34-2604-01	LUSC	96
TCGA	TCGA-34-2605-01	LUSC	91
TCGA	TCGA-34-2608-01	LUSC	6
TCGA	TCGA-34-2609-01	LUSC	244
TCGA	TCGA-34-5231-01	LUSC	114
TCGA	TCGA-34-5232-01	LUSC	57
TCGA	TCGA-34-5234-01	LUSC	9
TCGA	TCGA-34-5236-01	LUSC	141
TCGA	TCGA-34-5239-01	LUSC	28
TCGA	TCGA-34-5240-01	LUSC	48
TCGA	TCGA-34-5241-01	LUSC	104
TCGA	TCGA-34-5927-01	LUSC	31
TCGA	TCGA-34-5928-01	LUSC	161
TCGA	TCGA-34-5929-01	LUSC	41
TCGA	TCGA-34-7107-01	LUSC	61
TCGA	TCGA-34-8454-01	LUSC	81
TCGA	TCGA-34-8455-01	LUSC	33
TCGA	TCGA-34-8456-01	LUSC	76
TCGA	TCGA-34-A5IX-01	LUSC	234
TCGA	TCGA-35-3615-01	LUAD	37
TCGA	TCGA-35-4122-01	LUAD	147
TCGA	TCGA-35-4123-01	LUAD	79
TCGA	TCGA-35-5375-01	LUAD	195
TCGA	TCGA-36-1568-01	OV	157
TCGA	TCGA-36-1569-01	OV	75
TCGA	TCGA-36-1570-01	OV	198
TCGA	TCGA-36-1571-01	OV	227
TCGA	TCGA-36-1574-01	OV	132
TCGA	TCGA-36-1575-01	OV	161
TCGA	TCGA-36-1576-01	OV	171
TCGA	TCGA-36-1577-01	OV	200
TCGA	TCGA-36-1578-01	OV	388
TCGA	TCGA-36-1580-01	OV	179
TCGA	TCGA-36-1581-01	OV	332
TCGA	TCGA-36-2529-01	OV	216
TCGA	TCGA-36-2530-01	OV	238
TCGA	TCGA-36-2532-01	OV	223
TCGA	TCGA-36-2533-01	OV	152
TCGA	TCGA-36-2534-01	OV	270
TCGA	TCGA-36-2537-01	OV	121
TCGA	TCGA-36-2538-01	OV	112
TCGA	TCGA-36-2540-01	OV	43
TCGA	TCGA-36-2542-01	OV	209
TCGA	TCGA-36-2543-01	OV	362
TCGA	TCGA-36-2544-01	OV	363
TCGA	TCGA-36-2545-01	OV	154
TCGA	TCGA-36-2547-01	OV	546
TCGA	TCGA-36-2548-01	OV	296
TCGA	TCGA-36-2549-01	OV	361
TCGA	TCGA-36-2551-01	OV	398
TCGA	TCGA-36-2552-01	OV	227
TCGA	TCGA-37-3783-01	LUSC	179
TCGA	TCGA-37-3789-01	LUSC	151
TCGA	TCGA-37-3792-01	LUSC	128
TCGA	TCGA-37-3792-01	LUSC	203
TCGA	TCGA-37-4129-01	LUSC	3
TCGA	TCGA-37-4129-01	LUSC	211
TCGA	TCGA-37-4130-01	LUSC	292
TCGA	TCGA-37-4130-01	LUSC	340
TCGA	TCGA-37-4132-01	LUSC	57
TCGA	TCGA-37-4132-01	LUSC	748
TCGA	TCGA-37-4133-01	LUSC	82
TCGA	TCGA-37-4135-01	LUSC	574
TCGA	TCGA-37-4135-01	LUSC	337
TCGA	TCGA-37-4141-01	LUSC	34
TCGA	TCGA-37-4141-01	LUSC	74
TCGA	TCGA-37-5819-01	LUSC	253
TCGA	TCGA-37-A5EL-01	LUSC	137
TCGA	TCGA-37-A5EN-01	LUSC	185
TCGA	TCGA-38-4625-01	LUAD	33
TCGA	TCGA-38-4625-01	LUAD	94
TCGA	TCGA-38-4626-01	LUAD	13
TCGA	TCGA-38-4626-01	LUAD	16
TCGA	TCGA-38-4627-01	LUAD	37
TCGA	TCGA-38-4627-01	LUAD	38
TCGA	TCGA-38-4628-01	LUAD	215
TCGA	TCGA-38-4631-01	LUAD	314
TCGA	TCGA-38-4632-01	LUAD	200
TCGA	TCGA-38-6178-01	LUAD	188
TCGA	TCGA-38-7271-01	LUAD	1
TCGA	TCGA-38-A44F-01	LUAD	2
TCGA	TCGA-39-5011-01	LUSC	193
TCGA	TCGA-39-5016-01	LUSC	123
TCGA	TCGA-39-5019-01	LUSC	159
TCGA	TCGA-39-5021-01	LUSC	50
TCGA	TCGA-39-5022-01	LUSC	12
TCGA	TCGA-39-5024-01	LUSC	85
TCGA	TCGA-39-5027-01	LUSC	65
TCGA	TCGA-39-5028-01	LUSC	40
TCGA	TCGA-39-5029-01	LUSC	142
TCGA	TCGA-39-5030-01	LUSC	6
TCGA	TCGA-39-5031-01	LUSC	125
TCGA	TCGA-39-5034-01	LUSC	255
TCGA	TCGA-39-5035-01	LUSC	180
TCGA	TCGA-39-5036-01	LUSC	70
TCGA	TCGA-39-5037-01	LUSC	203
TCGA	TCGA-39-5039-01	LUSC	30
TCGA	TCGA-39-5040-01	LUSC	78
TCGA	TCGA-3A-A9I5-01	PAAD	43
TCGA	TCGA-3A-A9I7-01	PAAD	13
TCGA	TCGA-3A-A9I9-01	PAAD	84
TCGA	TCGA-3A-A9IB-01	PAAD	105
TCGA	TCGA-3A-A9IC-01	PAAD	36
TCGA	TCGA-3A-A9IH-01	PAAD	109
TCGA	TCGA-3A-A9IJ-01	PAAD	0
TCGA	TCGA-3A-A9IL-01	PAAD	0
TCGA	TCGA-3A-A9IN-01	PAAD	8
TCGA	TCGA-3A-A9IO-01	PAAD	2
TCGA	TCGA-3A-A9IR-01	PAAD	5
TCGA	TCGA-3A-A9IS-01	PAAD	18
TCGA	TCGA-3A-A9IU-01	PAAD	21
TCGA	TCGA-3A-A9IV-01	PAAD	40
TCGA	TCGA-3A-A9IX-01	PAAD	6
TCGA	TCGA-3A-A9IZ-01	PAAD	45
TCGA	TCGA-3A-A9J0-01	PAAD	94
TCGA	TCGA-3B-A9HI-01	SARC	472
TCGA	TCGA-3B-A9HJ-01	SARC	155
TCGA	TCGA-3B-A9HL-01	SARC	540
TCGA	TCGA-3B-A9HO-01	SARC	432
TCGA	TCGA-3B-A9HP-01	SARC	36
TCGA	TCGA-3B-A9HQ-01	SARC	44
TCGA	TCGA-3B-A9HR-01	SARC	75
TCGA	TCGA-3B-A9HS-01	SARC	639
TCGA	TCGA-3B-A9HT-01	SARC	8
TCGA	TCGA-3B-A9HU-01	SARC	25
TCGA	TCGA-3B-A9HV-01	SARC	175
TCGA	TCGA-3B-A9HX-01	SARC	194
TCGA	TCGA-3B-A9HY-01	SARC	34
TCGA	TCGA-3B-A9HZ-01	SARC	36
TCGA	TCGA-3B-A9I0-01	SARC	23
TCGA	TCGA-3B-A9I1-01	SARC	55
TCGA	TCGA-3B-A9I3-01	SARC	65
TCGA	TCGA-3C-AAAU-01	BRCA	205
TCGA	TCGA-3C-AALI-01	BRCA	190
TCGA	TCGA-3C-AALJ-01	BRCA	365
TCGA	TCGA-3C-AALK-01	BRCA	25
TCGA	TCGA-3E-AAAY-01	PAAD	16
TCGA	TCGA-3E-AAAZ-01	PAAD	3
TCGA	TCGA-3G-AB0O-01	THYM	0
TCGA	TCGA-3G-AB0Q-01	THYM	4
TCGA	TCGA-3G-AB0T-01	THYM	9
TCGA	TCGA-3G-AB14-01	THYM	7
TCGA	TCGA-3G-AB19-01	THYM	0
TCGA	TCGA-3H-AB3K-01	MESO	8
TCGA	TCGA-3H-AB3L-01	MESO	49
TCGA	TCGA-3H-AB3M-01	MESO	145
TCGA	TCGA-3H-AB3O-01	MESO	0
TCGA	TCGA-3H-AB3S-01	MESO	88
TCGA	TCGA-3H-AB3T-01	MESO	21
TCGA	TCGA-3H-AB3U-01	MESO	64
TCGA	TCGA-3H-AB3X-01	MESO	32
TCGA	TCGA-3K-AAZ8-01	LIHC	10
TCGA	TCGA-3L-AA1B-01	COAD	19
TCGA	TCGA-3M-AB46-01	STAD	110
TCGA	TCGA-3M-AB47-01	STAD	30
TCGA	TCGA-3P-A9WA-01	OV	265
TCGA	TCGA-3Q-A9WF-01	THYM	1
TCGA	TCGA-3R-A8YX-01	SARC	327
TCGA	TCGA-3S-A8YW-01	THYM	11
TCGA	TCGA-3S-AAYX-01	THYM	0
TCGA	TCGA-3T-AA9L-01	THYM	1
TCGA	TCGA-3U-A98D-01	MESO	186
TCGA	TCGA-3U-A98E-01	MESO	35
TCGA	TCGA-3U-A98F-01	MESO	66
TCGA	TCGA-3U-A98G-01	MESO	1
TCGA	TCGA-3U-A98H-01	MESO	9
TCGA	TCGA-3U-A98I-01	MESO	83
TCGA	TCGA-3U-A98J-01	MESO	38
TCGA	TCGA-3X-AAV9-01	CHOL	35
TCGA	TCGA-3X-AAVA-01	CHOL	55
TCGA	TCGA-3X-AAVB-01	CHOL	27
TCGA	TCGA-3X-AAVC-01	CHOL	92
TCGA	TCGA-3X-AAVE-01	CHOL	38
TCGA	TCGA-3Z-A93Z-01	KIRC	4
TCGA	TCGA-41-2571-01	GBM	55
TCGA	TCGA-41-2572-01	GBM	64
TCGA	TCGA-41-2573-01	GBM	36
TCGA	TCGA-41-2575-01	GBM	82
TCGA	TCGA-41-3392-01	GBM	43
TCGA	TCGA-41-3393-01	GBM	56
TCGA	TCGA-41-3915-01	GBM	88
TCGA	TCGA-41-4097-01	GBM	49
TCGA	TCGA-41-5651-01	GBM	57
TCGA	TCGA-41-6646-01	GBM	153
TCGA	TCGA-42-2582-01	OV	207
TCGA	TCGA-42-2587-01	OV	619
TCGA	TCGA-42-2588-01	OV	617
TCGA	TCGA-42-2589-01	OV	354
TCGA	TCGA-42-2590-01	OV	105
TCGA	TCGA-42-2591-01	OV	213
TCGA	TCGA-42-2593-01	OV	400
TCGA	TCGA-43-2576-01	LUSC	184
TCGA	TCGA-43-2578-01	LUSC	131
TCGA	TCGA-43-2578-01	LUSC	144
TCGA	TCGA-43-2581-01	LUSC	81
TCGA	TCGA-43-3394-01	LUSC	144
TCGA	TCGA-43-3394-01	LUSC	123
TCGA	TCGA-43-3920-01	LUSC	160
TCGA	TCGA-43-3920-01	LUSC	156
TCGA	TCGA-43-5668-01	LUSC	215
TCGA	TCGA-43-5670-01	LUSC	278
TCGA	TCGA-43-6143-01	LUSC	281
TCGA	TCGA-43-6647-01	LUSC	90
TCGA	TCGA-43-6770-01	LUSC	176
TCGA	TCGA-43-6771-01	LUSC	106
TCGA	TCGA-43-6773-01	LUSC	12
TCGA	TCGA-43-7656-01	LUSC	84
TCGA	TCGA-43-7657-01	LUSC	217
TCGA	TCGA-43-7658-01	LUSC	194
TCGA	TCGA-43-8115-01	LUSC	75
TCGA	TCGA-43-8116-01	LUSC	95
TCGA	TCGA-43-8118-01	LUSC	190
TCGA	TCGA-43-A474-01	LUSC	159
TCGA	TCGA-43-A475-01	LUSC	54
TCGA	TCGA-43-A56U-01	LUSC	37
TCGA	TCGA-43-A56V-01	LUSC	78
TCGA	TCGA-44-2655-01	LUAD	23
TCGA	TCGA-44-2655-01	LUAD	21
TCGA	TCGA-44-2656-01	LUAD	67
TCGA	TCGA-44-2656-01	LUAD	90
TCGA	TCGA-44-2656-01	LUAD	61
TCGA	TCGA-44-2656-01	LUAD	19
TCGA	TCGA-44-2657-01	LUAD	83
TCGA	TCGA-44-2657-01	LUAD	74
TCGA	TCGA-44-2659-01	LUAD	33
TCGA	TCGA-44-2659-01	LUAD	93
TCGA	TCGA-44-2662-01	LUAD	153
TCGA	TCGA-44-2662-01	LUAD	173
TCGA	TCGA-44-2662-01	LUAD	43
TCGA	TCGA-44-2662-01	LUAD	146
TCGA	TCGA-44-2665-01	LUAD	58
TCGA	TCGA-44-2665-01	LUAD	59
TCGA	TCGA-44-2665-01	LUAD	55
TCGA	TCGA-44-2665-01	LUAD	11
TCGA	TCGA-44-2666-01	LUAD	33
TCGA	TCGA-44-2666-01	LUAD	19
TCGA	TCGA-44-2666-01	LUAD	20
TCGA	TCGA-44-2668-01	LUAD	78
TCGA	TCGA-44-2668-01	LUAD	33
TCGA	TCGA-44-2668-01	LUAD	86
TCGA	TCGA-44-2668-01	LUAD	91
TCGA	TCGA-44-3396-01	LUAD	53
TCGA	TCGA-44-3396-01	LUAD	52
TCGA	TCGA-44-3398-01	LUAD	8
TCGA	TCGA-44-3398-01	LUAD	8
TCGA	TCGA-44-3917-01	LUAD	110
TCGA	TCGA-44-3917-01	LUAD	162
TCGA	TCGA-44-3918-01	LUAD	247
TCGA	TCGA-44-3918-01	LUAD	233
TCGA	TCGA-44-3918-01	LUAD	49
TCGA	TCGA-44-3919-01	LUAD	37
TCGA	TCGA-44-4112-01	LUAD	8
TCGA	TCGA-44-4112-01	LUAD	130
TCGA	TCGA-44-4112-01	LUAD	74
TCGA	TCGA-44-5643-01	LUAD	64
TCGA	TCGA-44-5644-01	LUAD	508
TCGA	TCGA-44-5645-01	LUAD	46
TCGA	TCGA-44-5645-01	LUAD	82
TCGA	TCGA-44-5645-01	LUAD	71
TCGA	TCGA-44-6144-01	LUAD	90
TCGA	TCGA-44-6145-01	LUAD	74
TCGA	TCGA-44-6146-01	LUAD	30
TCGA	TCGA-44-6146-01	LUAD	11
TCGA	TCGA-44-6146-01	LUAD	13
TCGA	TCGA-44-6148-01	LUAD	0
TCGA	TCGA-44-6774-01	LUAD	95
TCGA	TCGA-44-6775-01	LUAD	40
TCGA	TCGA-44-6775-01	LUAD	30
TCGA	TCGA-44-6775-01	LUAD	34
TCGA	TCGA-44-6776-01	LUAD	11
TCGA	TCGA-44-6777-01	LUAD	32
TCGA	TCGA-44-6778-01	LUAD	313
TCGA	TCGA-44-6779-01	LUAD	88
TCGA	TCGA-44-7659-01	LUAD	23
TCGA	TCGA-44-7660-01	LUAD	279
TCGA	TCGA-44-7661-01	LUAD	15
TCGA	TCGA-44-7662-01	LUAD	112
TCGA	TCGA-44-7667-01	LUAD	253
TCGA	TCGA-44-7669-01	LUAD	248
TCGA	TCGA-44-7670-01	LUAD	617
TCGA	TCGA-44-7671-01	LUAD	32
TCGA	TCGA-44-7672-01	LUAD	115
TCGA	TCGA-44-8117-01	LUAD	163
TCGA	TCGA-44-8119-01	LUAD	264
TCGA	TCGA-44-8120-01	LUAD	56
TCGA	TCGA-44-A479-01	LUAD	102
TCGA	TCGA-44-A47A-01	LUAD	15
TCGA	TCGA-44-A47B-01	LUAD	150
TCGA	TCGA-44-A47F-01	LUAD	19
TCGA	TCGA-44-A47G-01	LUAD	12
TCGA	TCGA-44-A4SS-01	LUAD	50
TCGA	TCGA-44-A4SU-01	LUAD	90
TCGA	TCGA-46-3765-01	LUSC	206
TCGA	TCGA-46-3766-01	LUSC	26
TCGA	TCGA-46-3767-01	LUSC	31
TCGA	TCGA-46-3768-01	LUSC	92
TCGA	TCGA-46-3769-01	LUSC	346
TCGA	TCGA-46-6025-01	LUSC	273
TCGA	TCGA-46-6026-01	LUSC	137
TCGA	TCGA-49-4486-01	LUAD	45
TCGA	TCGA-49-4487-01	LUAD	107
TCGA	TCGA-49-4488-01	LUAD	314
TCGA	TCGA-49-4490-01	LUAD	161
TCGA	TCGA-49-4494-01	LUAD	46
TCGA	TCGA-49-4501-01	LUAD	182
TCGA	TCGA-49-4505-01	LUAD	148
TCGA	TCGA-49-4506-01	LUAD	22
TCGA	TCGA-49-4507-01	LUAD	117
TCGA	TCGA-49-4510-01	LUAD	60
TCGA	TCGA-49-4512-01	LUAD	69
TCGA	TCGA-49-4514-01	LUAD	223
TCGA	TCGA-49-6742-01	LUAD	51
TCGA	TCGA-49-6743-01	LUAD	127
TCGA	TCGA-49-6744-01	LUAD	62
TCGA	TCGA-49-6745-01	LUAD	93
TCGA	TCGA-49-6761-01	LUAD	46
TCGA	TCGA-49-6767-01	LUAD	124
TCGA	TCGA-49-AAQV-01	LUAD	80
TCGA	TCGA-49-AAR0-01	LUAD	117
TCGA	TCGA-49-AAR2-01	LUAD	81
TCGA	TCGA-49-AAR3-01	LUAD	10
TCGA	TCGA-49-AAR4-01	LUAD	29
TCGA	TCGA-49-AAR9-01	LUAD	258
TCGA	TCGA-49-AARE-01	LUAD	286
TCGA	TCGA-49-AARN-01	LUAD	43
TCGA	TCGA-49-AARO-01	LUAD	147
TCGA	TCGA-49-AARQ-01	LUAD	117
TCGA	TCGA-49-AARR-01	LUAD	1
TCGA	TCGA-4A-A93W-01	KIRP	2
TCGA	TCGA-4A-A93X-01	KIRP	24
TCGA	TCGA-4A-A93Y-01	KIRP	2
TCGA	TCGA-4B-A93V-01	LUAD	102
TCGA	TCGA-4C-A93U-01	THCA	10
TCGA	TCGA-4E-A92E-01	UCEC	0
TCGA	TCGA-4G-AAZO-01	CHOL	62
TCGA	TCGA-4G-AAZT-01	CHOL	19
TCGA	TCGA-4H-AAAK-01	BRCA	36
TCGA	TCGA-4J-AA1J-01	CESC	100
TCGA	TCGA-4K-AA1G-01	TGCT	24
TCGA	TCGA-4K-AA1H-01	TGCT	1
TCGA	TCGA-4K-AA1I-01	TGCT	51
TCGA	TCGA-4K-AAAL-01	TGCT	31
TCGA	TCGA-4L-AA1F-01	PRAD	78
TCGA	TCGA-4N-A93T-01	COAD	30
TCGA	TCGA-4P-AA8J-01	HNSC	72
TCGA	TCGA-4R-AA8I-01	LIHC	112
TCGA	TCGA-4T-AA8H-01	COAD	14
TCGA	TCGA-4V-A9QI-01	THYM	2
TCGA	TCGA-4V-A9QJ-01	THYM	49
TCGA	TCGA-4V-A9QL-01	THYM	6
TCGA	TCGA-4V-A9QM-01	THYM	2
TCGA	TCGA-4V-A9QN-01	THYM	13
TCGA	TCGA-4V-A9QQ-01	THYM	1
TCGA	TCGA-4V-A9QR-01	THYM	33
TCGA	TCGA-4V-A9QS-01	THYM	4
TCGA	TCGA-4V-A9QT-01	THYM	0
TCGA	TCGA-4V-A9QU-01	THYM	2
TCGA	TCGA-4V-A9QW-01	THYM	5
TCGA	TCGA-4V-A9QX-01	THYM	7
TCGA	TCGA-4W-AA9R-01	GBM	99
TCGA	TCGA-4W-AA9S-01	GBM	103
TCGA	TCGA-4W-AA9T-01	GBM	34
TCGA	TCGA-4X-A9F9-01	THYM	0
TCGA	TCGA-4X-A9FA-01	THYM	1
TCGA	TCGA-4X-A9FB-01	THYM	0
TCGA	TCGA-4X-A9FC-01	THYM	0
TCGA	TCGA-4X-A9FD-01	THYM	9
TCGA	TCGA-4Z-AA7M-01	BLCA	235
TCGA	TCGA-4Z-AA7N-01	BLCA	1
TCGA	TCGA-4Z-AA7O-01	BLCA	44
TCGA	TCGA-4Z-AA7Q-01	BLCA	229
TCGA	TCGA-4Z-AA7R-01	BLCA	330
TCGA	TCGA-4Z-AA7S-01	BLCA	95
TCGA	TCGA-4Z-AA7W-01	BLCA	204
TCGA	TCGA-4Z-AA7Y-01	BLCA	19
TCGA	TCGA-4Z-AA80-01	BLCA	409
TCGA	TCGA-4Z-AA81-01	BLCA	80
TCGA	TCGA-4Z-AA82-01	BLCA	224
TCGA	TCGA-4Z-AA83-01	BLCA	28
TCGA	TCGA-4Z-AA84-01	BLCA	510
TCGA	TCGA-4Z-AA86-01	BLCA	116
TCGA	TCGA-4Z-AA87-01	BLCA	517
TCGA	TCGA-4Z-AA89-01	BLCA	37
TCGA	TCGA-50-5044-01	LUAD	12
TCGA	TCGA-50-5045-01	LUAD	54
TCGA	TCGA-50-5049-01	LUAD	92
TCGA	TCGA-50-5051-01	LUAD	28
TCGA	TCGA-50-5055-01	LUAD	76
TCGA	TCGA-50-5066-01	LUAD	104
TCGA	TCGA-50-5068-01	LUAD	30
TCGA	TCGA-50-5072-01	LUAD	20
TCGA	TCGA-50-5930-01	LUAD	226
TCGA	TCGA-50-5931-01	LUAD	99
TCGA	TCGA-50-5932-01	LUAD	82
TCGA	TCGA-50-5933-01	LUAD	111
TCGA	TCGA-50-5935-01	LUAD	67
TCGA	TCGA-50-5936-01	LUAD	95
TCGA	TCGA-50-5939-01	LUAD	66
TCGA	TCGA-50-5941-01	LUAD	139
TCGA	TCGA-50-5942-01	LUAD	6
TCGA	TCGA-50-5944-01	LUAD	242
TCGA	TCGA-50-5946-01	LUAD	124
TCGA	TCGA-50-6590-01	LUAD	68
TCGA	TCGA-50-6591-01	LUAD	167
TCGA	TCGA-50-6592-01	LUAD	270
TCGA	TCGA-50-6593-01	LUAD	99
TCGA	TCGA-50-6594-01	LUAD	170
TCGA	TCGA-50-6595-01	LUAD	45
TCGA	TCGA-50-6597-01	LUAD	287
TCGA	TCGA-50-6673-01	LUAD	153
TCGA	TCGA-50-7109-01	LUAD	223
TCGA	TCGA-50-8457-01	LUAD	6
TCGA	TCGA-50-8459-01	LUAD	33
TCGA	TCGA-50-8460-01	LUAD	18
TCGA	TCGA-51-4079-01	LUSC	79
TCGA	TCGA-51-4080-01	LUSC	53
TCGA	TCGA-51-4080-01	LUSC	260
TCGA	TCGA-51-4081-01	LUSC	44
TCGA	TCGA-52-7622-01	LUSC	90
TCGA	TCGA-52-7809-01	LUSC	175
TCGA	TCGA-52-7810-01	LUSC	254
TCGA	TCGA-52-7811-01	LUSC	66
TCGA	TCGA-52-7812-01	LUSC	73
TCGA	TCGA-53-7624-01	LUAD	232
TCGA	TCGA-53-7626-01	LUAD	74
TCGA	TCGA-53-7813-01	LUAD	44
TCGA	TCGA-53-A4EZ-01	LUAD	173
TCGA	TCGA-55-1592-01	LUAD	267
TCGA	TCGA-55-1594-01	LUAD	156
TCGA	TCGA-55-1595-01	LUAD	187
TCGA	TCGA-55-1596-01	LUAD	81
TCGA	TCGA-55-5899-01	LUAD	228
TCGA	TCGA-55-6543-01	LUAD	28
TCGA	TCGA-55-6642-01	LUAD	103
TCGA	TCGA-55-6712-01	LUAD	134
TCGA	TCGA-55-6968-01	LUAD	139
TCGA	TCGA-55-6969-01	LUAD	150
TCGA	TCGA-55-6970-01	LUAD	34
TCGA	TCGA-55-6971-01	LUAD	137
TCGA	TCGA-55-6972-01	LUAD	158
TCGA	TCGA-55-6975-01	LUAD	118
TCGA	TCGA-55-6978-01	LUAD	85
TCGA	TCGA-55-6979-01	LUAD	75
TCGA	TCGA-55-6980-01	LUAD	43
TCGA	TCGA-55-6981-01	LUAD	72
TCGA	TCGA-55-6982-01	LUAD	146
TCGA	TCGA-55-6983-01	LUAD	6
TCGA	TCGA-55-6984-01	LUAD	38
TCGA	TCGA-55-6985-01	LUAD	81
TCGA	TCGA-55-6986-01	LUAD	30
TCGA	TCGA-55-6987-01	LUAD	80
TCGA	TCGA-55-7227-01	LUAD	7
TCGA	TCGA-55-7281-01	LUAD	35
TCGA	TCGA-55-7283-01	LUAD	192
TCGA	TCGA-55-7284-01	LUAD	11
TCGA	TCGA-55-7570-01	LUAD	71
TCGA	TCGA-55-7573-01	LUAD	85
TCGA	TCGA-55-7574-01	LUAD	116
TCGA	TCGA-55-7576-01	LUAD	256
TCGA	TCGA-55-7724-01	LUAD	19
TCGA	TCGA-55-7725-01	LUAD	47
TCGA	TCGA-55-7726-01	LUAD	54
TCGA	TCGA-55-7727-01	LUAD	115
TCGA	TCGA-55-7728-01	LUAD	31
TCGA	TCGA-55-7815-01	LUAD	82
TCGA	TCGA-55-7903-01	LUAD	104
TCGA	TCGA-55-7907-01	LUAD	148
TCGA	TCGA-55-7910-01	LUAD	181
TCGA	TCGA-55-7911-01	LUAD	45
TCGA	TCGA-55-7913-01	LUAD	131
TCGA	TCGA-55-7914-01	LUAD	50
TCGA	TCGA-55-7994-01	LUAD	201
TCGA	TCGA-55-7995-01	LUAD	187
TCGA	TCGA-55-8085-01	LUAD	258
TCGA	TCGA-55-8087-01	LUAD	31
TCGA	TCGA-55-8089-01	LUAD	80
TCGA	TCGA-55-8090-01	LUAD	20
TCGA	TCGA-55-8091-01	LUAD	18
TCGA	TCGA-55-8092-01	LUAD	107
TCGA	TCGA-55-8094-01	LUAD	178
TCGA	TCGA-55-8096-01	LUAD	74
TCGA	TCGA-55-8097-01	LUAD	45
TCGA	TCGA-55-8203-01	LUAD	53
TCGA	TCGA-55-8204-01	LUAD	28
TCGA	TCGA-55-8205-01	LUAD	55
TCGA	TCGA-55-8206-01	LUAD	69
TCGA	TCGA-55-8207-01	LUAD	24
TCGA	TCGA-55-8208-01	LUAD	26
TCGA	TCGA-55-8299-01	LUAD	4
TCGA	TCGA-55-8301-01	LUAD	45
TCGA	TCGA-55-8302-01	LUAD	35
TCGA	TCGA-55-8505-01	LUAD	61
TCGA	TCGA-55-8506-01	LUAD	358
TCGA	TCGA-55-8507-01	LUAD	218
TCGA	TCGA-55-8508-01	LUAD	60
TCGA	TCGA-55-8510-01	LUAD	102
TCGA	TCGA-55-8511-01	LUAD	220
TCGA	TCGA-55-8512-01	LUAD	66
TCGA	TCGA-55-8513-01	LUAD	0
TCGA	TCGA-55-8514-01	LUAD	58
TCGA	TCGA-55-8614-01	LUAD	54
TCGA	TCGA-55-8615-01	LUAD	185
TCGA	TCGA-55-8616-01	LUAD	77
TCGA	TCGA-55-8619-01	LUAD	6
TCGA	TCGA-55-8620-01	LUAD	202
TCGA	TCGA-55-8621-01	LUAD	2
TCGA	TCGA-55-A48X-01	LUAD	15
TCGA	TCGA-55-A48Y-01	LUAD	302
TCGA	TCGA-55-A48Z-01	LUAD	85
TCGA	TCGA-55-A490-01	LUAD	238
TCGA	TCGA-55-A491-01	LUAD	139
TCGA	TCGA-55-A492-01	LUAD	22
TCGA	TCGA-55-A493-01	LUAD	85
TCGA	TCGA-55-A494-01	LUAD	64
TCGA	TCGA-55-A4DF-01	LUAD	163
TCGA	TCGA-55-A4DG-01	LUAD	91
TCGA	TCGA-55-A57B-01	LUAD	26
TCGA	TCGA-56-1622-01	LUSC	126
TCGA	TCGA-56-5897-01	LUSC	38
TCGA	TCGA-56-5898-01	LUSC	167
TCGA	TCGA-56-6545-01	LUSC	135
TCGA	TCGA-56-6546-01	LUSC	33
TCGA	TCGA-56-7221-01	LUSC	66
TCGA	TCGA-56-7222-01	LUSC	38
TCGA	TCGA-56-7223-01	LUSC	154
TCGA	TCGA-56-7579-01	LUSC	98
TCGA	TCGA-56-7580-01	LUSC	55
TCGA	TCGA-56-7582-01	LUSC	44
TCGA	TCGA-56-7730-01	LUSC	179
TCGA	TCGA-56-7731-01	LUSC	43
TCGA	TCGA-56-7822-01	LUSC	44
TCGA	TCGA-56-7823-01	LUSC	89
TCGA	TCGA-56-8082-01	LUSC	89
TCGA	TCGA-56-8083-01	LUSC	61
TCGA	TCGA-56-8201-01	LUSC	88
TCGA	TCGA-56-8304-01	LUSC	52
TCGA	TCGA-56-8305-01	LUSC	101
TCGA	TCGA-56-8307-01	LUSC	73
TCGA	TCGA-56-8308-01	LUSC	155
TCGA	TCGA-56-8309-01	LUSC	26
TCGA	TCGA-56-8503-01	LUSC	139
TCGA	TCGA-56-8504-01	LUSC	63
TCGA	TCGA-56-8622-01	LUSC	71
TCGA	TCGA-56-8623-01	LUSC	0
TCGA	TCGA-56-8624-01	LUSC	18
TCGA	TCGA-56-8625-01	LUSC	165
TCGA	TCGA-56-8626-01	LUSC	72
TCGA	TCGA-56-8628-01	LUSC	73
TCGA	TCGA-56-8629-01	LUSC	164
TCGA	TCGA-56-A49D-01	LUSC	91
TCGA	TCGA-56-A4BW-01	LUSC	110
TCGA	TCGA-56-A4BX-01	LUSC	110
TCGA	TCGA-56-A4BY-01	LUSC	84
TCGA	TCGA-56-A4ZJ-01	LUSC	28
TCGA	TCGA-56-A4ZK-01	LUSC	155
TCGA	TCGA-56-A5DR-01	LUSC	69
TCGA	TCGA-56-A5DS-01	LUSC	19
TCGA	TCGA-56-A62T-01	LUSC	63
TCGA	TCGA-57-1582-01	OV	423
TCGA	TCGA-57-1583-01	OV	322
TCGA	TCGA-57-1584-01	OV	63
TCGA	TCGA-57-1585-01	OV	356
TCGA	TCGA-57-1586-01	OV	181
TCGA	TCGA-57-1992-01	OV	93
TCGA	TCGA-57-1993-01	OV	395
TCGA	TCGA-57-1994-01	OV	292
TCGA	TCGA-58-8386-01	LUSC	143
TCGA	TCGA-58-8387-01	LUSC	112
TCGA	TCGA-58-8388-01	LUSC	48
TCGA	TCGA-58-8390-01	LUSC	81
TCGA	TCGA-58-8391-01	LUSC	143
TCGA	TCGA-58-8392-01	LUSC	148
TCGA	TCGA-58-8393-01	LUSC	37
TCGA	TCGA-58-A46J-01	LUSC	60
TCGA	TCGA-58-A46K-01	LUSC	136
TCGA	TCGA-58-A46L-01	LUSC	183
TCGA	TCGA-58-A46M-01	LUSC	168
TCGA	TCGA-58-A46N-01	LUSC	63
TCGA	TCGA-59-2348-01	OV	333
TCGA	TCGA-59-2349-01	OV	2
TCGA	TCGA-59-2350-01	OV	69
TCGA	TCGA-59-2351-01	OV	139
TCGA	TCGA-59-2352-01	OV	290
TCGA	TCGA-59-2354-01	OV	130
TCGA	TCGA-59-2355-01	OV	172
TCGA	TCGA-59-2363-01	OV	260
TCGA	TCGA-59-2372-01	OV	186
TCGA	TCGA-59-A5PD-01	OV	279
TCGA	TCGA-5B-A90C-01	UCEC	469
TCGA	TCGA-5C-A9VG-01	LIHC	41
TCGA	TCGA-5C-A9VH-01	LIHC	9
TCGA	TCGA-5C-AAPD-01	LIHC	48
TCGA	TCGA-5G-A9ZZ-01	THYM	8
TCGA	TCGA-5K-AAAP-01	THYM	34
TCGA	TCGA-5L-AAT0-01	BRCA	28
TCGA	TCGA-5M-AAT4-01	COAD	82
TCGA	TCGA-5M-AAT5-01	COAD	27
TCGA	TCGA-5M-AAT6-01	COAD	1
TCGA	TCGA-5M-AATA-01	COAD	56
TCGA	TCGA-5M-AATE-01	COAD	27
TCGA	TCGA-5N-A9KI-01	BLCA	75
TCGA	TCGA-5N-A9KM-01	BLCA	87
TCGA	TCGA-5P-A9JU-01	KIRP	14
TCGA	TCGA-5P-A9JV-01	KIRP	0
TCGA	TCGA-5P-A9JW-01	KIRP	0
TCGA	TCGA-5P-A9JY-01	KIRP	7
TCGA	TCGA-5P-A9JZ-01	KIRP	114
TCGA	TCGA-5P-A9K0-01	KIRP	1
TCGA	TCGA-5P-A9K2-01	KIRP	0
TCGA	TCGA-5P-A9K3-01	KIRP	26
TCGA	TCGA-5P-A9K4-01	KIRP	13
TCGA	TCGA-5P-A9K6-01	KIRP	2
TCGA	TCGA-5P-A9K8-01	KIRP	2
TCGA	TCGA-5P-A9K9-01	KIRP	63
TCGA	TCGA-5P-A9KA-01	KIRP	3
TCGA	TCGA-5P-A9KC-01	KIRP	4
TCGA	TCGA-5P-A9KE-01	KIRP	1
TCGA	TCGA-5P-A9KH-01	KIRP	2
TCGA	TCGA-5R-AA1C-01	LIHC	18
TCGA	TCGA-5R-AA1D-01	LIHC	3
TCGA	TCGA-5R-AAAM-01	LIHC	52
TCGA	TCGA-5S-A9Q8-01	UCEC	1
TCGA	TCGA-5T-A9QA-01	BRCA	99
TCGA	TCGA-5U-AB0D-01	THYM	158
TCGA	TCGA-5U-AB0E-01	THYM	7
TCGA	TCGA-5U-AB0F-01	THYM	15
TCGA	TCGA-5V-A9RR-01	THYM	4
TCGA	TCGA-5X-AA5U-01	OV	149
TCGA	TCGA-60-2695-01	LUSC	93
TCGA	TCGA-60-2697-01	LUSC	0
TCGA	TCGA-60-2698-01	LUSC	197
TCGA	TCGA-60-2703-01	LUSC	103
TCGA	TCGA-60-2704-01	LUSC	58
TCGA	TCGA-60-2706-01	LUSC	276
TCGA	TCGA-60-2707-01	LUSC	28
TCGA	TCGA-60-2708-01	LUSC	87
TCGA	TCGA-60-2709-01	LUSC	55
TCGA	TCGA-60-2710-01	LUSC	33
TCGA	TCGA-60-2710-01	LUSC	79
TCGA	TCGA-60-2711-01	LUSC	158
TCGA	TCGA-60-2713-01	LUSC	116
TCGA	TCGA-60-2714-01	LUSC	100
TCGA	TCGA-60-2716-01	LUSC	3
TCGA	TCGA-60-2719-01	LUSC	103
TCGA	TCGA-60-2720-01	LUSC	25
TCGA	TCGA-60-2720-01	LUSC	30
TCGA	TCGA-60-2721-01	LUSC	72
TCGA	TCGA-60-2722-01	LUSC	147
TCGA	TCGA-60-2723-01	LUSC	118
TCGA	TCGA-60-2724-01	LUSC	105
TCGA	TCGA-60-2725-01	LUSC	56
TCGA	TCGA-60-2726-01	LUSC	104
TCGA	TCGA-61-1721-01	OV	0
TCGA	TCGA-61-1722-01	OV	264
TCGA	TCGA-61-1724-01	OV	302
TCGA	TCGA-61-1725-01	OV	128
TCGA	TCGA-61-1727-01	OV	318
TCGA	TCGA-61-1728-01	OV	302
TCGA	TCGA-61-1730-01	OV	101
TCGA	TCGA-61-1733-01	OV	115
TCGA	TCGA-61-1734-01	OV	189
TCGA	TCGA-61-1736-01	OV	225
TCGA	TCGA-61-1737-01	OV	91
TCGA	TCGA-61-1738-01	OV	380
TCGA	TCGA-61-1740-01	OV	230
TCGA	TCGA-61-1741-01	OV	182
TCGA	TCGA-61-1743-01	OV	275
TCGA	TCGA-61-1895-01	OV	126
TCGA	TCGA-61-1899-01	OV	304
TCGA	TCGA-61-1900-01	OV	188
TCGA	TCGA-61-1901-01	OV	82
TCGA	TCGA-61-1903-01	OV	184
TCGA	TCGA-61-1904-01	OV	132
TCGA	TCGA-61-1906-01	OV	104
TCGA	TCGA-61-1907-01	OV	128
TCGA	TCGA-61-1910-01	OV	298
TCGA	TCGA-61-1911-01	OV	242
TCGA	TCGA-61-1913-01	OV	178
TCGA	TCGA-61-1914-01	OV	134
TCGA	TCGA-61-1915-01	OV	130
TCGA	TCGA-61-1917-01	OV	605
TCGA	TCGA-61-1918-01	OV	854
TCGA	TCGA-61-1919-01	OV	215
TCGA	TCGA-61-1995-01	OV	23
TCGA	TCGA-61-1998-01	OV	172
TCGA	TCGA-61-2000-01	OV	697
TCGA	TCGA-61-2002-01	OV	141
TCGA	TCGA-61-2003-01	OV	136
TCGA	TCGA-61-2008-01	OV	184
TCGA	TCGA-61-2009-01	OV	75
[truncated: 11,673 more rows]
