# Supplementary material for: Tumor break load quantitates structural variant-associated genomic instability with biological and clinical relevance across cancers
Source: NPJ Precis Oncol. 2025 May 14;9:140. doi: 10.1038/s41698-025-00922-9 (PMC12078582; doi:10.1038/s41698-025-00922-9)
Supplement: Supplementary file 2 — Supplementary_Data_Table_S2_TCGA [file 41698_2025_922_MOESM2_ESM.xlsx]

## Sheet: Table Sx
Table S2. Full genomic alteration association analysis results between the genomic instability measures and somatic alterations using TCGA data. The results are reported in three sheets separated on the genomic instability measures TMB, FGA and TBL. The column gene contains the gene names in Hugo gene symbols. Alteration_type indicates the type of somatic alteration from single nucleotide variant…

## Sheet: TMB
gene	alteration_type	cancer_type	number_cases	number_controls	p_value	padj	log2fc	rank_measure
SMARCA4	snv	lgg	24	482	1.22496e-11	3.93736e-11	-53.9005	53.9005
ATCAY	snv	ucec	10	334	7.88908e-07	1.07195e-06	7.73972	7.73972
BHMT2	snv	ucec	10	334	1.11054e-07	1.88279e-07	7.73841	7.73841
DRD1	snv	ucec	10	334	2.16022e-07	3.35604e-07	7.73345	7.73345
TFE3	snv	ucec	10	334	1.78444e-07	2.84543e-07	7.6839	7.6839
FUT10	snv	ucec	11	333	3.90543e-08	7.64887e-08	7.66718	7.66718
MS4A4A	snv	ucec	11	333	5.97341e-06	7.21052e-06	7.66718	7.66718
BIN1	snv	ucec	10	334	5.74398e-05	6.23741e-05	7.6658	7.6658
CASP3	snv	ucec	12	332	1.38376e-08	3.12572e-08	7.6658	7.6658
CSTF1	snv	ucec	10	334	1.94667e-07	3.0682e-07	7.6658	7.6658
IZUMO1	snv	ucec	11	333	2.84772e-08	5.80918e-08	7.66441	7.66441
DAB2IP	snv	ucec	13	331	1.90746e-09	5.6766e-09	7.66441	7.66441
CHRNA5	snv	ucec	11	333	8.34661e-08	1.45961e-07	7.66441	7.66441
BEND7	snv	ucec	11	333	4.81277e-08	9.12378e-08	7.66441	7.66441
ZBTB39	snv	ucec	11	333	3.00227e-08	6.08691e-08	7.66441	7.66441
ANKFY1	snv	ucec	11	333	6.13074e-08	1.11887e-07	7.66441	7.66441
MPHOSPH8	snv	ucec	11	333	6.15003e-06	7.40734e-06	7.66441	7.66441
F10	snv	ucec	11	333	4.11533e-08	7.97798e-08	7.66441	7.66441
SLC6A2	snv	ucec	11	333	3.27811e-08	6.58656e-08	7.66441	7.66441
NCL	snv	ucec	11	333	2.41299e-06	3.0641e-06	7.66441	7.66441
SH2D4B	snv	ucec	12	332	6.19808e-09	1.56382e-08	7.66382	7.66382
SAG	snv	ucec	10	334	1.15054e-07	1.94207e-07	7.66382	7.66382
PCDH1	snv	ucec	10	334	9.57613e-06	1.12893e-05	7.66382	7.66382
SLC17A3	snv	ucec	12	332	1.10479e-08	2.58466e-08	7.66382	7.66382
CIC	snv	ucec	10	334	7.30339e-06	8.74493e-06	7.66382	7.66382
ALDH4A1	snv	ucec	10	334	1.8158e-07	2.88683e-07	7.66382	7.66382
GAS2L3	snv	ucec	11	333	3.77131e-08	7.42714e-08	7.66323	7.66323
WNT2	snv	ucec	11	333	2.89836e-08	5.90554e-08	7.66323	7.66323
ART4	snv	ucec	11	333	6.61321e-06	7.93921e-06	7.66323	7.66323
SH3D19	snv	ucec	13	331	3.56666e-09	9.73056e-09	7.66323	7.66323
RAB9A	snv	ucec	11	333	3.64166e-08	7.21888e-08	7.66323	7.66323
PRB2	snv	ucec	11	333	3.57846e-08	7.1078e-08	7.66323	7.66323
GRIN2C	snv	ucec	11	333	4.98265e-08	9.39964e-08	7.66323	7.66323
LY9	snv	ucec	11	333	5.72216e-08	1.0568e-07	7.66323	7.66323
GFRA2	snv	ucec	11	333	4.98265e-08	9.39964e-08	7.66323	7.66323
GRM2	snv	ucec	10	334	1.21316e-07	2.03492e-07	7.66184	7.66184
TBPL2	snv	ucec	10	334	1.69346e-07	2.71594e-07	7.66184	7.66184
BMP6	snv	ucec	10	334	1.37237e-07	2.26693e-07	7.66184	7.66184
GLMN	snv	ucec	10	334	2.55055e-05	2.88583e-05	7.66059	7.66059
MFSD6	snv	ucec	12	332	1.53455e-08	3.42073e-08	7.66059	7.66059
GABRR1	snv	ucec	10	334	2.35531e-07	3.62668e-07	7.66059	7.66059
LARP7	snv	ucec	11	333	3.00227e-08	6.08691e-08	7.66046	7.66046
NEUROD6	snv	ucec	11	333	1.04107e-07	1.77716e-07	7.66046	7.66046
DIXDC1	snv	ucec	11	333	4.04418e-08	7.86859e-08	7.66046	7.66046
CUZD1	snv	ucec	11	333	2.7009e-08	5.54715e-08	7.65927	7.65927
FCRL6	snv	ucec	11	333	3.97422e-08	7.76073e-08	7.65927	7.65927
MRPL37	snv	ucec	10	334	1.32493e-07	2.1985e-07	7.65927	7.65927
UNC5B	snv	ucec	10	334	1.07898e-05	1.26555e-05	7.6592	7.6592
ETNK1	snv	ucec	10	334	2.19794e-07	3.40779e-07	7.6592	7.6592
PCDH8	snv	ucec	10	334	1.21316e-07	2.03492e-07	7.6592	7.6592
GPC6	snv	ucec	12	332	1.5223e-07	2.47748e-07	7.6592	7.6592
TM9SF1	snv	ucec	10	334	1.94667e-07	3.0682e-07	7.6592	7.6592
KDM8	snv	ucec	10	334	2.07425e-06	2.65629e-06	7.6592	7.6592
CORO7	snv	ucec	14	330	1.41433e-06	1.84938e-06	7.6592	7.6592
ARHGAP23	snv	ucec	10	334	1.49827e-07	2.44353e-07	7.6592	7.6592
ATAD3C	snv	ucec	10	334	1.17106e-07	1.97326e-07	7.6592	7.6592
P2RX6	snv	ucec	10	334	3.40614e-07	5.00826e-07	7.6592	7.6592
SYN3	snv	ucec	10	334	1.25673e-07	2.09887e-07	7.6592	7.6592
CHST10	snv	ucec	10	334	9.45816e-07	1.26461e-06	7.6592	7.6592
SNED1	snv	ucec	12	332	6.19808e-09	1.56382e-08	7.6592	7.6592
IL17RC	snv	ucec	12	332	1.26919e-08	2.9095e-08	7.6592	7.6592
TSSK1B	snv	ucec	10	334	2.66206e-05	3.00668e-05	7.6592	7.6592
FSTL4	snv	ucec	12	332	9.94514e-05	0.000106472	7.6592	7.6592
ADAMTS14	snv	ucec	14	330	7.44651e-08	1.32658e-07	7.65861	7.65861
NBR1	snv	ucec	10	334	1.19193e-07	2.00415e-07	7.65861	7.65861
PUS10	snv	ucec	12	332	8.65518e-09	2.10132e-08	7.65861	7.65861
PAXIP1	snv	ucec	12	332	9.1212e-09	2.20062e-08	7.65861	7.65861
MBOAT4	snv	ucec	10	334	5.22297e-06	6.35021e-06	7.65861	7.65861
MEGF11	snv	ucec	10	334	1.60697e-07	2.59884e-07	7.65722	7.65722
TMC6	snv	ucec	10	334	7.74757e-05	8.33818e-05	7.65722	7.65722
LILRA1	snv	ucec	10	334	3.24693e-05	3.63138e-05	7.65722	7.65722
BTN3A2	snv	ucec	12	332	9.44533e-09	2.26623e-08	7.65722	7.65722
ESAM	snv	ucec	10	334	5.46888e-06	6.62947e-06	7.65662	7.65662
PLEKHH1	snv	ucec	12	332	1.43235e-08	3.22082e-08	7.65662	7.65662
SPRED2	snv	ucec	11	333	3.70593e-08	7.3273e-08	7.65649	7.65649
FRMD4A	snv	ucec	12	332	7.54424e-05	8.12817e-05	7.65523	7.65523
BRSK2	snv	ucec	10	334	3.02219e-07	4.50571e-07	7.65523	7.65523
ACBD3	snv	ucec	10	334	1.9408e-05	2.21396e-05	7.65523	7.65523
RREB1	snv	ucec	10	334	6.37137e-06	7.66197e-06	7.65523	7.65523
ZNF646	snv	ucec	13	331	7.84611e-07	1.06652e-06	7.65397	7.65397
PNLIP	snv	ucec	11	333	1.47963e-06	1.93077e-06	7.65397	7.65397
POU2F3	snv	ucec	13	331	1.97548e-09	5.86145e-09	7.65397	7.65397
OSBPL5	snv	ucec	13	331	2.14202e-07	3.33374e-07	7.65397	7.65397
MYBPC3	snv	ucec	11	333	3.19566e-05	3.58132e-05	7.65397	7.65397
OR51G1	snv	ucec	13	331	4.38407e-09	1.16051e-08	7.65397	7.65397
OR5B12	snv	ucec	11	333	4.11533e-08	7.97798e-08	7.65397	7.65397
ATP6V0A2	snv	ucec	11	333	4.1877e-08	8.09793e-08	7.65397	7.65397
ADCY6	snv	ucec	11	333	3.05557e-08	6.18775e-08	7.65397	7.65397
SEZ6	snv	ucec	11	333	6.02602e-08	1.10382e-07	7.65397	7.65397
ANKRD13B	snv	ucec	11	333	4.64852e-08	8.85833e-08	7.65397	7.65397
RHOT1	snv	ucec	11	333	4.2613e-08	8.2288e-08	7.65397	7.65397
PSMC5	snv	ucec	11	333	7.11008e-06	8.52228e-06	7.65397	7.65397
CAMSAP3	snv	ucec	11	333	4.4897e-08	8.60289e-08	7.65397	7.65397
MYO1F	snv	ucec	13	331	1.65069e-07	2.6621e-07	7.65397	7.65397
OR7E24	snv	ucec	11	333	6.02602e-08	1.10382e-07	7.65397	7.65397
CD101	snv	ucec	13	331	1.03648e-07	1.77194e-07	7.65397	7.65397
TTF2	snv	ucec	11	333	5.82176e-08	1.07234e-07	7.65397	7.65397
TBX15	snv	ucec	11	333	4.4897e-08	8.60289e-08	7.65397	7.65397
UCK2	snv	ucec	11	333	9.34501e-06	1.10356e-05	7.65397	7.65397
CCDC74B	snv	ucec	11	333	5.72216e-08	1.0568e-07	7.65397	7.65397
SLC38A11	snv	ucec	11	333	4.81277e-08	9.12378e-08	7.65397	7.65397
IMMT	snv	ucec	13	331	2.79954e-09	7.87909e-09	7.65397	7.65397
NFKBIZ	snv	ucec	11	333	9.08869e-08	1.57118e-07	7.65397	7.65397
AFAP1	snv	ucec	11	333	3.10979e-08	6.28473e-08	7.65397	7.65397
NMUR2	snv	ucec	13	331	2.27197e-09	6.61958e-09	7.65397	7.65397
TIMD4	snv	ucec	11	333	3.57846e-08	7.1078e-08	7.65397	7.65397
CREBRF	snv	ucec	11	333	3.27811e-08	6.58656e-08	7.65397	7.65397
OR2V2	snv	ucec	11	333	6.57691e-05	7.11244e-05	7.65397	7.65397
TAB2	snv	ucec	11	333	4.04418e-08	7.86859e-08	7.65397	7.65397
CAPN11	snv	ucec	11	333	4.62129e-06	5.64735e-06	7.65397	7.65397
PNPLA8	snv	ucec	13	331	2.11867e-09	6.24102e-09	7.65397	7.65397
KCNT1	snv	ucec	15	329	1.86903e-08	4.03552e-08	7.65397	7.65397
CT55	snv	ucec	11	333	5.24841e-08	9.80776e-08	7.65397	7.65397
SOX3	snv	ucec	13	331	1.87431e-09	5.59098e-09	7.65397	7.65397
TDG	snv	ucec	10	334	1.34719e-05	1.56116e-05	7.65324	7.65324
ESPL1	snv	ucec	10	334	1.15054e-07	1.94207e-07	7.65324	7.65324
WDR81	snv	ucec	12	332	5.85016e-06	7.06822e-06	7.65324	7.65324
C19orf44	snv	ucec	10	334	1.21316e-07	2.03492e-07	7.65324	7.65324
ZNF281	snv	ucec	10	334	2.77849e-05	3.13353e-05	7.65324	7.65324
PTCH2	snv	ucec	10	334	1.60642e-05	1.84769e-05	7.65324	7.65324
NHSL1	snv	ucec	14	330	2.01663e-08	4.30033e-08	7.65324	7.65324
TAOK1	snv	ucec	13	331	5.11406e-09	1.32299e-08	7.65251	7.65251
CLEC12A	snv	ucec	13	331	3.62868e-09	9.85718e-09	7.64999	7.64999
SLC2A13	snv	ucec	11	333	5.67296e-08	1.04953e-07	7.64999	7.64999
TDP1	snv	ucec	11	333	7.86242e-08	1.39175e-07	7.64999	7.64999
SPRED1	snv	ucec	11	333	9.89449e-08	1.69906e-07	7.64999	7.64999
KIF7	snv	ucec	11	333	1.10863e-05	1.29649e-05	7.64999	7.64999
KCNH6	snv	ucec	13	331	5.43579e-07	7.63539e-07	7.64999	7.64999
FASN	snv	ucec	13	331	4.19854e-08	8.11664e-08	7.64999	7.64999
PRAM1	snv	ucec	15	329	1.06738e-09	3.49387e-09	7.64999	7.64999
ZNF692	snv	ucec	11	333	4.33615e-08	8.34319e-08	7.64999	7.64999
CNKSR1	snv	ucec	11	333	5.63427e-06	6.81924e-06	7.64999	7.64999
PTPRF	snv	ucec	11	333	0.000257021	0.000270249	7.64999	7.64999
TBC1D1	snv	ucec	11	333	3.27811e-08	6.58656e-08	7.64999	7.64999
TERT	snv	ucec	11	333	4.19829e-06	5.14944e-06	7.64999	7.64999
HMGXB3	snv	ucec	11	333	7.32068e-07	1.001e-06	7.64999	7.64999
UIMC1	snv	ucec	11	333	3.45525e-08	6.90652e-08	7.64999	7.64999
SCARA3	snv	ucec	11	333	6.2451e-07	8.66011e-07	7.64999	7.64999
ZMIZ1	snv	ucec	11	333	0.000250928	0.000264002	7.64599	7.64599
VPS39	snv	ucec	15	329	9.58365e-11	4.46765e-10	7.64599	7.64599
CASQ1	snv	ucec	11	333	3.33615e-08	6.68964e-08	7.64599	7.64599
TRIM58	snv	ucec	11	333	2.94987e-08	5.99994e-08	7.64599	7.64599
ADH1C	snv	ucec	15	329	2.88893e-08	5.88807e-08	7.64599	7.64599
TGS1	snv	ucec	15	329	1.4601e-08	3.27262e-08	7.64599	7.64599
GALNT11	snv	ucec	13	331	2.61164e-09	7.43766e-09	7.64198	7.64198
PNPLA7	snv	ucec	13	331	1.84172e-09	5.51881e-09	7.64198	7.64198
JADE1	snv	ucec	10	334	1.5517e-07	2.51993e-07	7.64038	7.64038
IFT140	snv	ucec	15	329	9.00888e-07	1.20935e-06	7.63394	7.63394
TAS1R1	snv	ucec	10	334	1.17106e-07	1.97326e-07	7.60699	7.60699
MPL	snv	ucec	10	334	1.63531e-07	2.63792e-07	7.60699	7.60699
TMEM184C	snv	ucec	10	334	1.60697e-07	2.59884e-07	7.60699	7.60699
CLIP2	snv	ucec	10	334	2.51444e-05	2.84636e-05	7.60699	7.60699
IFIT2	snv	ucec	10	334	2.89548e-07	4.33541e-07	7.60699	7.60699
HTR3A	snv	ucec	14	330	1.98494e-08	4.23705e-08	7.60699	7.60699
PARP6	snv	ucec	10	334	1.72327e-07	2.75867e-07	7.60699	7.60699
ARHGEF2	snv	ucec	12	332	8.80789e-09	2.13392e-08	7.60699	7.60699
SCRIB	snv	ucec	10	334	0.000437488	0.000456687	7.60699	7.60699
SLC6A11	snv	ucec	10	334	1.47223e-07	2.40784e-07	7.60637	7.60637
BTD	snv	ucec	10	334	1.63531e-07	2.63792e-07	7.60637	7.60637
PFAS	snv	ucec	10	334	1.69346e-07	2.71594e-07	7.60493	7.60493
KRI1	snv	ucec	12	332	4.95096e-07	7.01395e-07	7.60493	7.60493
KLF12	snv	ucec	12	332	9.78065e-09	2.33699e-08	7.60493	7.60493
MLKL	snv	ucec	10	334	1.52476e-07	2.47974e-07	7.60493	7.60493
DNMT3A	snv	ucec	10	334	1.44662e-07	2.37435e-07	7.60493	7.60493
DNAJC2	snv	ucec	10	334	1.8158e-07	2.88683e-07	7.60431	7.60431
CYP8B1	snv	ucec	10	334	1.60697e-07	2.59884e-07	7.60287	7.60287
PDGFRB	snv	ucec	10	334	4.27412e-06	5.23691e-06	7.60287	7.60287
SMTN	snv	ucec	10	334	0.00137394	0.00141009	7.60287	7.60287
TXNDC11	snv	ucec	10	334	2.2363e-07	3.46263e-07	7.60225	7.60225
GRAMD1B	snv	ucec	14	330	8.67965e-10	2.93234e-09	7.60156	7.60156
GANAB	snv	ucec	14	330	4.25199e-10	1.59559e-09	7.60156	7.60156
LRP5	snv	ucec	14	330	1.18068e-05	1.37647e-05	7.60156	7.60156
TUB	snv	ucec	12	332	1.20493e-08	2.77869e-08	7.60156	7.60156
TSC22D1	snv	ucec	10	334	1.96901e-05	2.24392e-05	7.60156	7.60156
ALOX12	snv	ucec	10	334	2.16022e-07	3.35604e-07	7.60156	7.60156
SUGP2	snv	ucec	10	334	1.63531e-07	2.63792e-07	7.60156	7.60156
CABP5	snv	ucec	10	334	4.61764e-06	5.64487e-06	7.60156	7.60156
AURKC	snv	ucec	10	334	2.19794e-07	3.40779e-07	7.60156	7.60156
MTMR11	snv	ucec	12	332	1.48259e-08	3.31342e-08	7.60156	7.60156
HSD11B1	snv	ucec	14	330	7.30146e-10	2.52067e-09	7.60156	7.60156
NPHP4	snv	ucec	16	328	6.1798e-08	1.12605e-07	7.60156	7.60156
RBM11	snv	ucec	10	334	1.98079e-07	3.11844e-07	7.60156	7.60156
MORC2	snv	ucec	12	332	1.18422e-08	2.73775e-08	7.60156	7.60156
GTF3C2	snv	ucec	12	332	0.00176857	0.00180814	7.60156	7.60156
REL	snv	ucec	12	332	8.06969e-09	1.97645e-08	7.60156	7.60156
MCM2	snv	ucec	10	334	3.3201e-07	4.89107e-07	7.60156	7.60156
SLC38A3	snv	ucec	14	330	6.75022e-07	9.28824e-07	7.60156	7.60156
SGCB	snv	ucec	12	332	7.92944e-09	1.94759e-08	7.60156	7.60156
FCHSD1	snv	ucec	10	334	2.43802e-07	3.73829e-07	7.60156	7.60156
SLC26A2	snv	ucec	12	332	9.44533e-09	2.26623e-08	7.60156	7.60156
ARSB	snv	ucec	10	334	1.78444e-07	2.84543e-07	7.60156	7.60156
SLC22A16	snv	ucec	10	334	1.56019e-05	1.79719e-05	7.60156	7.60156
SPATS1	snv	ucec	10	334	1.32493e-07	2.1985e-07	7.60156	7.60156
BACH2	snv	ucec	14	330	6.35486e-10	2.23724e-09	7.60156	7.60156
GTF2IRD1	snv	ucec	10	334	0.0241702	0.0243137	7.60156	7.60156
CNOT3	snv	ucec	10	334	1.04363e-06	1.38792e-06	7.60081	7.60081
PKNOX2	snv	ucec	10	334	1.8477e-07	2.9315e-07	7.5995	7.5995
KRT75	snv	ucec	10	334	2.01548e-07	3.16445e-07	7.5995	7.5995
KRT71	snv	ucec	10	334	5.60787e-07	7.8533e-07	7.5995	7.5995
SEL1L	snv	ucec	10	334	2.56736e-07	3.90816e-07	7.5995	7.5995
KRT39	snv	ucec	10	334	3.4353e-07	5.04475e-07	7.5995	7.5995
KRT14	snv	ucec	12	332	1.26624e-06	1.66609e-06	7.5995	7.5995
ZNF750	snv	ucec	12	332	8.06969e-09	1.97645e-08	7.5995	7.5995
KIAA1614	snv	ucec	12	332	3.49283e-05	3.893e-05	7.5995	7.5995
PIGR	snv	ucec	12	332	1.67758e-06	2.17722e-06	7.5995	7.5995
SRSF4	snv	ucec	10	334	2.44336e-05	2.76997e-05	7.5995	7.5995
ACSS2	snv	ucec	10	334	2.56875e-05	2.90501e-05	7.5995	7.5995
CBS	snv	ucec	10	334	2.01548e-07	3.16445e-07	7.5995	7.5995
SMARCAL1	snv	ucec	10	334	1.94667e-07	3.0682e-07	7.5995	7.5995
PLCD1	snv	ucec	10	334	1.72327e-07	2.75867e-07	7.5995	7.5995
INTS1	snv	ucec	14	330	8.70773e-06	1.03268e-05	7.5995	7.5995
GPNMB	snv	ucec	10	334	1.63531e-07	2.63792e-07	7.5995	7.5995
EGFR	snv	ucec	14	330	3.73904e-06	4.61713e-06	7.5995	7.5995
NFX1	snv	ucec	12	332	1.45726e-08	3.26731e-08	7.5995	7.5995
NUTM2F	snv	ucec	12	332	7.26301e-09	1.80175e-08	7.5995	7.5995
ITGB1BP2	snv	ucec	10	334	1.37724e-05	1.59385e-05	7.5995	7.5995
OTX2	snv	ucec	14	330	5.15544e-10	1.87191e-09	7.5995	7.5995
LAMP2	snv	ucec	14	330	6.57962e-10	2.30469e-09	7.5995	7.5995
SLC22A11	snv	ucec	12	332	0.000115734	0.000123504	7.59743	7.59743
TPH2	snv	ucec	10	334	1.21316e-07	2.03492e-07	7.59743	7.59743
PHC1	snv	ucec	12	332	2.74167e-08	5.6226e-08	7.59743	7.59743
SLC12A3	snv	ucec	10	334	1.88014e-07	2.97617e-07	7.59743	7.59743
DSTYK	snv	ucec	10	334	3.02541e-05	3.39876e-05	7.59743	7.59743
COL18A1	snv	ucec	10	334	5.02823e-07	7.11326e-07	7.59743	7.59743
SRPK2	snv	ucec	12	332	1.7024e-06	2.20737e-06	7.59743	7.59743
PLS3	snv	ucec	14	330	1.0876e-07	1.84796e-07	7.59743	7.59743
MAOB	snv	ucec	12	332	1.32401e-06	1.73717e-06	7.59743	7.59743
ACSS3	snv	ucec	10	334	1.69346e-07	2.71594e-07	7.59536	7.59536
CAPN3	snv	ucec	14	330	5.15544e-10	1.87191e-09	7.59536	7.59536
TNFRSF8	snv	ucec	10	334	3.80454e-07	5.52736e-07	7.59536	7.59536
MAD1L1	snv	ucec	12	332	1.09068e-06	1.4466e-06	7.59536	7.59536
LGR5	snv	ucec	10	334	1.32493e-07	2.1985e-07	7.59329	7.59329
PTPRS	snv	ucec	14	330	8.15846e-08	1.43326e-07	7.59121	7.59121
TNRC18	snv	ucec	14	330	9.71183e-08	1.66894e-07	7.59121	7.59121
FOXG1	snv	ucec	10	334	1.69346e-07	2.71594e-07	7.58246	7.58246
FAR1	snv	ucec	12	332	2.51894e-08	5.19652e-08	7.58099	7.58099
ZFP69	snv	ucec	12	332	9.95262e-09	2.37237e-08	7.58099	7.58099
FAM114A1	snv	ucec	10	334	1.49827e-07	2.44353e-07	7.58099	7.58099
FBXO24	snv	ucec	12	332	4.95018e-07	7.01395e-07	7.58099	7.58099
ANO10	snv	ucec	10	334	4.86919e-05	5.32965e-05	7.58036	7.58036
OGDH	snv	ucec	10	334	2.47863e-05	2.80677e-05	7.5789	7.5789
TBC1D14	snv	ucec	12	332	9.89549e-06	1.16439e-05	7.57827	7.57827
LRIT3	snv	ucec	12	332	1.43235e-08	3.22082e-08	7.57827	7.57827
XKR4	snv	ucec	10	334	1.17949e-05	1.37532e-05	7.5768	7.5768
CNNM2	snv	ucec	10	334	3.43531e-07	5.04475e-07	7.5768	7.5768
DMP1	snv	ucec	10	334	2.89929e-05	3.26341e-05	7.5768	7.5768
BTN2A2	snv	ucec	10	334	3.00393e-05	3.37681e-05	7.5768	7.5768
ELMOD1	snv	ucec	14	330	6.3427e-08	1.15321e-07	7.57547	7.57547
RAPGEF3	snv	ucec	10	334	1.69346e-07	2.71594e-07	7.57547	7.57547
COPS3	snv	ucec	10	334	1.94667e-07	3.0682e-07	7.57547	7.57547
GMIP	snv	ucec	10	334	1.28895e-05	1.49567e-05	7.57547	7.57547
RPRD2	snv	ucec	14	330	6.13759e-10	2.17136e-09	7.57547	7.57547
CLCNKB	snv	ucec	10	334	1.63531e-07	2.63792e-07	7.57547	7.57547
RBBP4	snv	ucec	10	334	4.2838e-07	6.14397e-07	7.57547	7.57547
FUBP1	snv	ucec	10	334	2.99643e-07	4.47019e-07	7.57547	7.57547
ATXN10	snv	ucec	10	334	1.88014e-07	2.97617e-07	7.57547	7.57547
B3GALNT1	snv	ucec	10	334	1.78444e-07	2.84543e-07	7.57547	7.57547
PPIL6	snv	ucec	10	334	1.47223e-07	2.40784e-07	7.57547	7.57547
ZKSCAN4	snv	ucec	10	334	2.47861e-05	2.80677e-05	7.57547	7.57547
CPA5	snv	ucec	10	334	1.3967e-07	2.3022e-07	7.57547	7.57547
RC3H2	snv	ucec	14	330	7.22265e-08	1.29267e-07	7.57547	7.57547
RAB39B	snv	ucec	10	334	2.81814e-05	3.17464e-05	7.57547	7.57547
MAGEH1	snv	ucec	10	334	1.44662e-07	2.37435e-07	7.57547	7.57547
ZNF596	snv	ucec	14	330	4.56104e-10	1.68695e-09	7.5747	7.5747
VSTM4	snv	ucec	10	334	1.32493e-07	2.1985e-07	7.57337	7.57337
DLGAP1	snv	ucec	10	334	3.38727e-05	3.77967e-05	7.57337	7.57337
IL18RAP	snv	ucec	12	332	7.39178e-09	1.83107e-08	7.57337	7.57337
LYPD6B	snv	ucec	10	334	1.13037e-07	1.91314e-07	7.57337	7.57337
RBM43	snv	ucec	12	332	8.65518e-09	2.10132e-08	7.57337	7.57337
HADHA	snv	ucec	12	332	0.000125915	0.000134123	7.57337	7.57337
ANXA10	snv	ucec	14	330	1.22385e-09	3.91025e-09	7.57337	7.57337
SLC6A18	snv	ucec	10	334	4.23822e-05	4.66839e-05	7.57337	7.57337
SVOPL	snv	ucec	12	332	9.1212e-09	2.20062e-08	7.57337	7.57337
PIGO	snv	ucec	12	332	1.09067e-06	1.4466e-06	7.57337	7.57337
SPANXN3	snv	ucec	10	334	1.37724e-05	1.59385e-05	7.57337	7.57337
FOXN1	snv	ucec	10	334	5.74441e-05	6.23741e-05	7.57126	7.57126
EVC	snv	ucec	10	334	1.98079e-07	3.11844e-07	7.56676	7.56676
AK8	snv	ucec	12	332	8.96321e-09	2.16853e-08	7.56676	7.56676
CSF3R	snv	ucec	10	334	2.70333e-07	4.07937e-07	7.56676	7.56676
SLFN12	snv	ucec	12	332	1.18422e-08	2.73775e-08	7.56528	7.56528
SLC7A8	snv	ucec	10	334	0.00071428	0.00073985	7.56528	7.56528
ZXDB	snv	ucec	12	332	3.13507e-06	3.91287e-06	7.56528	7.56528
F2	snv	ucec	10	334	0.00202118	0.00206185	7.56464	7.56464
TAS2R9	snv	ucec	10	334	1.69346e-07	2.71594e-07	7.56464	7.56464
KCNQ1	snv	ucec	10	334	2.73902e-05	3.09052e-05	7.56316	7.56316
NME7	snv	ucec	10	334	1.8477e-07	2.9315e-07	7.56316	7.56316
TRPV2	snv	ucec	10	334	0.000459259	0.000479269	7.56104	7.56104
LRRC43	snv	ucec	14	330	6.47905e-06	7.78607e-06	7.5597	7.5597
FNDC3A	snv	ucec	12	332	1.18422e-08	2.73775e-08	7.5597	7.5597
SUGT1	snv	ucec	12	332	7.79157e-09	1.9178e-08	7.5597	7.5597
CIITA	snv	ucec	14	330	6.10399e-08	1.11663e-07	7.5597	7.5597
SRL	snv	ucec	12	332	8.06969e-09	1.97645e-08	7.5597	7.5597
RFX2	snv	ucec	14	330	6.35486e-10	2.23724e-09	7.5597	7.5597
IPO13	snv	ucec	12	332	7.21305e-08	1.29128e-07	7.5597	7.5597
ACSS1	snv	ucec	12	332	2.78348e-07	4.1876e-07	7.5597	7.5597
BCR	snv	ucec	10	334	1.69346e-07	2.71594e-07	7.5597	7.5597
SHH	snv	ucec	10	334	2.12312e-07	3.311e-07	7.5597	7.5597
HTRA4	snv	ucec	10	334	1.63531e-07	2.63792e-07	7.5597	7.5597
TKTL1	snv	ucec	12	332	8.32685e-05	8.95053e-05	7.5597	7.5597
SHOX2	snv	ucec	12	332	2.93351e-08	5.96842e-08	7.5597	7.5597
PAFAH1B1	snv	ucec	12	332	1.07447e-06	1.42646e-06	7.55757	7.55757
ORC1	snv	ucec	14	330	7.05266e-10	2.45184e-09	7.55757	7.55757
FAM20C	snv	ucec	10	334	1.88014e-07	2.97617e-07	7.55757	7.55757
IDO1	snv	ucec	10	334	2.2363e-07	3.46263e-07	7.55757	7.55757
OR51B2	snv	ucec	12	332	9.61157e-09	2.30214e-08	7.55544	7.55544
GNS	snv	ucec	10	334	0.000127598	0.000135831	7.55544	7.55544
AP3B2	snv	ucec	14	330	4.72368e-10	1.73601e-09	7.55544	7.55544
SPPL2C	snv	ucec	10	334	2.70333e-07	4.07937e-07	7.55544	7.55544
GAS7	snv	ucec	12	332	1.38376e-08	3.12572e-08	7.55544	7.55544
ZNF331	snv	ucec	12	332	1.61581e-08	3.58004e-08	7.55544	7.55544
BACE2	snv	ucec	10	334	2.01548e-07	3.16445e-07	7.55544	7.55544
GLYATL3	snv	ucec	12	332	1.53545e-06	1.99799e-06	7.55544	7.55544
ADRA1A	snv	ucec	12	332	0.000125917	0.000134123	7.55544	7.55544
EGR2	snv	ucec	14	330	1.51219e-07	2.46175e-07	7.55117	7.55117
ROBO3	snv	ucec	15	329	2.20179e-09	6.45846e-09	7.54718	7.54718
INSC	snv	ucec	15	329	4.17496e-07	6.00771e-07	7.54718	7.54718
CHST1	snv	ucec	11	333	3.70593e-08	7.3273e-08	7.54718	7.54718
PITPNM1	snv	ucec	13	331	8.62361e-07	1.16247e-06	7.54718	7.54718
PTPN11	snv	ucec	13	331	1.78231e-07	2.844e-07	7.54718	7.54718
IQSEC3	snv	ucec	13	331	5.59846e-07	7.84484e-07	7.54718	7.54718
KRT78	snv	ucec	11	333	9.61633e-06	1.13327e-05	7.54718	7.54718
R3HDM2	snv	ucec	13	331	1.55201e-07	2.51993e-07	7.54718	7.54718
TMCO3	snv	ucec	13	331	2.06178e-07	3.22693e-07	7.54718	7.54718
SUPT20H	snv	ucec	13	331	4.2234e-07	6.06737e-07	7.54718	7.54718
MTRF1	snv	ucec	13	331	3.69248e-05	4.10105e-05	7.54718	7.54718
PLEKHG3	snv	ucec	11	333	2.67124e-07	4.04236e-07	7.54718	7.54718
INO80	snv	ucec	13	331	1.41461e-07	2.32731e-07	7.54718	7.54718
DIS3L	snv	ucec	13	331	2.39397e-09	6.89981e-09	7.54718	7.54718
ADAMTS7	snv	ucec	15	329	6.44621e-08	1.16803e-07	7.54718	7.54718
NOD2	snv	ucec	13	331	2.27197e-09	6.61958e-09	7.54718	7.54718
SHISA6	snv	ucec	13	331	2.14132e-05	2.4351e-05	7.54718	7.54718
KRT23	snv	ucec	11	333	4.41228e-08	8.47792e-08	7.54718	7.54718
PIK3R5	snv	ucec	11	333	5.92304e-08	1.08869e-07	7.54718	7.54718
USHBP1	snv	ucec	11	333	3.57846e-08	7.1078e-08	7.54718	7.54718
EEF2	snv	ucec	15	329	2.61744e-08	5.39329e-08	7.54718	7.54718
DHX34	snv	ucec	13	331	8.46998e-06	1.00606e-05	7.54718	7.54718
TULP2	snv	ucec	11	333	8.33225e-06	9.90766e-06	7.54718	7.54718
FUT3	snv	ucec	11	333	4.64852e-08	8.85833e-08	7.54718	7.54718
DENND4B	snv	ucec	13	331	5.97965e-05	6.487e-05	7.54718	7.54718
SYT2	snv	ucec	11	333	5.15833e-08	9.66022e-08	7.54718	7.54718
STK40	snv	ucec	11	333	1.75239e-06	2.26795e-06	7.54718	7.54718
ZMYND12	snv	ucec	11	333	5.82176e-08	1.07234e-07	7.54718	7.54718
EMILIN1	snv	ucec	11	333	8.45292e-06	1.00435e-05	7.54718	7.54718
RASGRP3	snv	ucec	15	329	1.29091e-10	5.68951e-10	7.54718	7.54718
PROKR1	snv	ucec	13	331	0.000399879	0.000418056	7.54718	7.54718
DCTN1	snv	ucec	11	333	4.98265e-08	9.39964e-08	7.54718	7.54718
ANKRD36B	snv	ucec	15	329	1.51019e-10	6.50189e-10	7.54718	7.54718
BEND4	snv	ucec	13	331	5.12324e-07	7.24029e-07	7.54718	7.54718
UNC5C	snv	ucec	13	331	4.4218e-09	1.16916e-08	7.54718	7.54718
STK10	snv	ucec	13	331	2.15603e-09	6.3376e-09	7.54718	7.54718
DIMT1	snv	ucec	11	333	3.8378e-08	7.54312e-08	7.54718	7.54718
FAM120B	snv	ucec	17	327	2.75791e-09	7.78546e-09	7.54718	7.54718
SLC25A27	snv	ucec	11	333	1.06247e-05	1.24703e-05	7.54718	7.54718
HBP1	snv	ucec	11	333	8.06651e-08	1.41992e-07	7.54718	7.54718
VIPR2	snv	ucec	11	333	5.72216e-08	1.0568e-07	7.54718	7.54718
MROH5	snv	ucec	13	331	3.32365e-07	4.89422e-07	7.54718	7.54718
CPSF1	snv	ucec	11	333	9.64572e-08	1.65799e-07	7.54718	7.54718
PRAG1	snv	ucec	11	333	7.31892e-06	8.75598e-06	7.54718	7.54718
FCN1	snv	ucec	15	329	9.81314e-05	0.000105075	7.54718	7.54718
SRPK3	snv	ucec	11	333	8.82485e-06	1.04567e-05	7.54718	7.54718
MAGEB16	snv	ucec	11	333	6.13074e-08	1.11887e-07	7.54718	7.54718
ITGB6	snv	ucec	11	333	7.00794e-06	8.40275e-06	7.54718	7.54718
SEMA6A	snv	ucec	11	333	4.41228e-08	8.47792e-08	7.54718	7.54718
DDX6	snv	ucec	11	333	4.11533e-08	7.97798e-08	7.54718	7.54718
KRT76	snv	ucec	11	333	4.33615e-08	8.34319e-08	7.54718	7.54718
CCDC113	snv	ucec	11	333	3.51633e-08	7.01046e-08	7.54718	7.54718
VN1R2	snv	ucec	11	333	4.81277e-08	9.12378e-08	7.54718	7.54718
SLC24A3	snv	ucec	13	331	0.0118054	0.0119134	7.54718	7.54718
TBC1D22A	snv	ucec	13	331	4.61815e-07	6.58679e-07	7.54718	7.54718
GCKR	snv	ucec	11	333	6.79711e-08	1.22471e-07	7.54718	7.54718
ZPLD1	snv	ucec	11	333	5.34001e-08	9.94149e-08	7.54718	7.54718
FBXL2	snv	ucec	11	333	3.39519e-08	6.79822e-08	7.54718	7.54718
ARL13A	snv	ucec	11	333	5.31381e-06	6.45275e-06	7.54718	7.54718
CCNE1	snv	ucec	11	333	8.06651e-08	1.41992e-07	7.54718	7.54718
HSPA12A	snv	ucec	15	329	5.81965e-07	8.11875e-07	7.54718	7.54718
BMPR1A	snv	ucec	13	331	4.45988e-09	1.17654e-08	7.54718	7.54718
APBB1	snv	ucec	11	333	5.15833e-08	9.66022e-08	7.54718	7.54718
MRPS31	snv	ucec	11	333	8.57523e-06	1.01773e-05	7.54718	7.54718
OLFM4	snv	ucec	13	331	2.47883e-09	7.11486e-09	7.54718	7.54718
SLC39A6	snv	ucec	13	331	2.56662e-09	7.32446e-09	7.54718	7.54718
RUNX1	snv	ucec	11	333	4.98265e-08	9.39964e-08	7.54718	7.54718
SOHLH2	snv	ucec	11	333	3.33615e-08	6.68964e-08	7.54718	7.54718
TMC7	snv	ucec	11	333	1.00637e-07	1.72344e-07	7.54718	7.54718
UBQLNL	snv	ucec	11	333	1.30744e-07	2.17473e-07	7.54718	7.54718
COG4	snv	ucec	11	333	4.6212e-06	5.64735e-06	7.54718	7.54718
MYBBP1A	snv	ucec	11	333	3.57846e-08	7.1078e-08	7.54718	7.54718
ST7L	snv	ucec	11	333	7.03441e-08	1.26386e-07	7.54718	7.54718
SCAP	snv	ucec	11	333	5.82176e-08	1.07234e-07	7.54718	7.54718
RSRC2	snv	ucec	11	333	4.81277e-08	9.12378e-08	7.54718	7.54718
TMEM132E	snv	ucec	11	333	9.54703e-06	1.12606e-05	7.54718	7.54718
GNE	snv	ucec	11	333	1.44925e-05	1.67328e-05	7.54718	7.54718
ADRA2B	snv	ucec	11	333	1.19108e-06	1.57315e-06	7.54718	7.54718
TMEM117	snv	ucec	13	331	1.94118e-09	5.76707e-09	7.54289	7.54289
KCNA5	snv	ucec	15	329	6.73536e-05	7.27699e-05	7.54289	7.54289
TOP3A	snv	ucec	15	329	1.18287e-10	5.30421e-10	7.54289	7.54289
ITGA3	snv	ucec	13	331	1.37125e-07	2.26625e-07	7.54289	7.54289
MRC2	snv	ucec	15	329	2.09672e-09	6.18947e-09	7.54289	7.54289
BRD4	snv	ucec	15	329	1.287e-06	1.69085e-06	7.54289	7.54289
TJP3	snv	ucec	11	333	8.98807e-07	1.20757e-06	7.54289	7.54289
ACTN4	snv	ucec	11	333	6.1493e-06	7.40734e-06	7.54289	7.54289
PSMC4	snv	ucec	13	331	4.23619e-09	1.12479e-08	7.54289	7.54289
PRMT1	snv	ucec	11	333	0.000369211	0.000386633	7.54289	7.54289
SLC22A15	snv	ucec	11	333	7.98033e-06	9.50985e-06	7.54289	7.54289
RCC2	snv	ucec	11	333	5.24841e-08	9.80776e-08	7.54289	7.54289
SSBP3	snv	ucec	11	333	6.79709e-08	1.22471e-07	7.54289	7.54289
COL20A1	snv	ucec	17	327	3.62532e-10	1.40014e-09	7.54289	7.54289
VWA5B2	snv	ucec	15	329	3.24592e-07	4.79807e-07	7.54289	7.54289
CDCP1	snv	ucec	11	333	3.70593e-08	7.3273e-08	7.54289	7.54289
ACSL1	snv	ucec	13	331	3.16052e-09	8.74619e-09	7.54289	7.54289
CLINT1	snv	ucec	11	333	5.34001e-08	9.94149e-08	7.54289	7.54289
FLT4	snv	ucec	15	329	1.05285e-08	2.48237e-08	7.54289	7.54289
ZNF185	snv	ucec	11	333	6.45559e-08	1.16803e-07	7.54289	7.54289
NAP1L2	snv	ucec	15	329	1.30208e-09	4.13356e-09	7.54289	7.54289
ADAM10	snv	ucec	11	333	5.06975e-08	9.54064e-08	7.54289	7.54289
KDM1B	snv	ucec	13	331	3.053e-09	8.50626e-09	7.54289	7.54289
MIB1	snv	ucec	13	331	1.90746e-09	5.6766e-09	7.54289	7.54289
TUBGCP4	snv	ucec	11	333	3.57846e-08	7.1078e-08	7.54289	7.54289
ANKRD52	snv	ucec	11	333	0.000100495	0.000107556	7.54289	7.54289
RAVER2	snv	ucec	15	329	1.48414e-10	6.41495e-10	7.54289	7.54289
CYP4F11	snv	ucec	13	331	3.77565e-07	5.49113e-07	7.54289	7.54289
TUBGCP2	snv	ucec	13	331	5.29166e-09	1.36284e-08	7.53858	7.53858
NLRX1	snv	ucec	11	333	3.77131e-08	7.42714e-08	7.53858	7.53858
ZNF211	snv	ucec	13	331	1.15969e-06	1.53258e-06	7.53858	7.53858
PADI4	snv	ucec	11	333	7.9299e-08	1.39942e-07	7.53858	7.53858
LAMB3	snv	ucec	15	329	1.85996e-10	7.79681e-10	7.53858	7.53858
TSHZ2	snv	ucec	11	333	7.27975e-08	1.29987e-07	7.53858	7.53858
IRS1	snv	ucec	13	331	3.69086e-08	7.30391e-08	7.53858	7.53858
CEP63	snv	ucec	13	331	3.00058e-09	8.37909e-09	7.53858	7.53858
LAMB2	snv	ucec	15	329	0.000108274	0.000115721	7.53858	7.53858
GRK1	snv	ucec	13	331	3.38673e-09	9.29811e-09	7.53858	7.53858
MCF2L	snv	ucec	13	331	7.18473e-09	1.78448e-08	7.53858	7.53858
RNF123	snv	ucec	13	331	2.65245e-06	3.3498e-06	7.53858	7.53858
SLC30A5	snv	ucec	11	333	5.15833e-08	9.66022e-08	7.53858	7.53858
ULK1	snv	ucec	11	333	6.60285e-07	9.10349e-07	7.53427	7.53427
SREK1	snv	ucec	18	326	3.69922e-12	2.95682e-11	7.53131	7.53131
OBSL1	snv	ucec	13	331	2.01037e-09	5.9548e-09	7.52994	7.52994
NLRP12	snv	ucec	18	326	7.79323e-12	5.37021e-11	7.52912	7.52912
SLAMF1	snv	ucec	10	334	1.5791e-07	2.56212e-07	7.52885	7.52885
ARHGEF3	snv	ucec	10	334	5.5611e-07	7.79565e-07	7.52885	7.52885
OR2Y1	snv	ucec	10	334	3.20168e-05	3.58518e-05	7.52885	7.52885
STPG1	snv	ucec	10	334	2.79781e-07	4.20458e-07	7.52885	7.52885
PUS3	snv	ucec	10	334	2.05076e-07	3.21041e-07	7.5282	7.5282
TGFBRAP1	snv	ucec	10	334	0.00024441	0.000257301	7.5282	7.5282
LAMA5	snv	ucec	11	333	1.10084e-05	1.28858e-05	7.52559	7.52559
SDCCAG8	snv	ucec	12	332	1.04864e-08	2.47412e-08	7.52451	7.52451
MAP3K14	snv	ucec	10	334	2.81807e-05	3.17464e-05	7.52313	7.52313
ZNF317	snv	ucec	10	334	2.05076e-07	3.21041e-07	7.52313	7.52313
SERTAD4	snv	ucec	10	334	2.58717e-05	2.92536e-05	7.52313	7.52313
NISCH	snv	ucec	12	332	3.0102e-05	3.38331e-05	7.52313	7.52313
PIGV	snv	ucec	10	334	2.43802e-07	3.73829e-07	7.52233	7.52233
CPZ	snv	ucec	10	334	3.20144e-05	3.58518e-05	7.52095	7.52095
PRDM11	snv	ucec	10	334	3.53343e-05	3.93466e-05	7.52095	7.52095
BDKRB2	snv	ucec	14	330	8.15864e-08	1.43326e-07	7.52095	7.52095
ACSF2	snv	ucec	12	332	6.03026e-05	6.53859e-05	7.52095	7.52095
TBX4	snv	ucec	10	334	2.94553e-07	4.40088e-07	7.52095	7.52095
ZNF121	snv	ucec	10	334	1.72327e-07	2.75867e-07	7.52095	7.52095
OSBPL10	snv	ucec	14	330	5.06612e-10	1.84333e-09	7.52095	7.52095
PRDM10	snv	ucec	14	330	8.95178e-05	9.60295e-05	7.52007	7.52007
GLB1L2	snv	ucec	12	332	2.74168e-08	5.6226e-08	7.52007	7.52007
PYGM	snv	ucec	16	328	3.75644e-11	2.01952e-10	7.52007	7.52007
EFEMP2	snv	ucec	10	334	1.49307e-05	1.72168e-05	7.52007	7.52007
USP35	snv	ucec	14	330	2.63079e-07	3.99071e-07	7.52007	7.52007
ENDOU	snv	ucec	12	332	2.83466e-06	3.56602e-06	7.52007	7.52007
EPB42	snv	ucec	12	332	1.10479e-08	2.58466e-08	7.52007	7.52007
AIPL1	snv	ucec	10	334	1.63004e-05	1.87331e-05	7.52007	7.52007
UBE2O	snv	ucec	14	330	5.43951e-08	1.01132e-07	7.52007	7.52007
CEACAM7	snv	ucec	10	334	1.63004e-05	1.87331e-05	7.52007	7.52007
CGN	snv	ucec	14	330	2.06509e-08	4.38791e-08	7.52007	7.52007
SCYL3	snv	ucec	12	332	1.28519e-06	1.6891e-06	7.52007	7.52007
EXTL1	snv	ucec	10	334	1.8477e-07	2.9315e-07	7.52007	7.52007
EGR4	snv	ucec	12	332	1.67754e-06	2.17722e-06	7.52007	7.52007
ZAP70	snv	ucec	10	334	2.12312e-07	3.311e-07	7.52007	7.52007
LPP	snv	ucec	10	334	0.00167813	0.00171744	7.52007	7.52007
NDNF	snv	ucec	18	326	8.18356e-08	1.43688e-07	7.52007	7.52007
FKBP9	snv	ucec	12	332	2.08902e-08	4.432e-08	7.52007	7.52007
ARHGEF10	snv	ucec	14	330	8.67965e-10	2.93234e-09	7.52007	7.52007
PGM5	snv	ucec	12	332	1.10479e-08	2.58466e-08	7.52007	7.52007
MAGEA10	snv	ucec	12	332	1.04864e-08	2.47412e-08	7.52007	7.52007
PHACTR4	snv	ucec	12	332	1.29134e-08	2.95346e-08	7.52007	7.52007
SLC26A1	snv	ucec	12	332	1.83219e-06	2.36199e-06	7.52007	7.52007
SOX30	snv	ucec	14	330	4.9783e-10	1.81614e-09	7.52007	7.52007
PLAG1	snv	ucec	10	334	1.63531e-07	2.63792e-07	7.52007	7.52007
OR51F2	snv	ucec	10	334	1.00997e-06	1.3463e-06	7.52007	7.52007
EXOC5	snv	ucec	12	332	1.14383e-08	2.65899e-08	7.52007	7.52007
SLC28A2	snv	ucec	10	334	3.95283e-05	4.37551e-05	7.52007	7.52007
GPN1	snv	ucec	10	334	2.70333e-07	4.07937e-07	7.52007	7.52007
NCAPH	snv	ucec	14	330	1.28297e-07	2.13859e-07	7.52007	7.52007
CLK4	snv	ucec	10	334	2.05076e-07	3.21041e-07	7.52007	7.52007
ETV7	snv	ucec	10	334	1.65405e-05	1.90027e-05	7.52007	7.52007
CHST2	snv	ucec	10	334	4.14122e-07	5.96165e-07	7.52007	7.52007
OR11H12	snv	ucec	10	334	1.06086e-06	1.40978e-06	7.52007	7.52007
ANGEL1	snv	ucec	10	334	2.48042e-07	3.79911e-07	7.52007	7.52007
RBFOX2	snv	ucec	12	332	1.26919e-08	2.9095e-08	7.52007	7.52007
ZFAT	snv	ucec	14	330	5.06612e-10	1.84333e-09	7.52007	7.52007
TBX19	snv	ucec	10	334	2.61194e-07	3.96384e-07	7.52007	7.52007
ZFYVE28	snv	ucec	10	334	0.0019142	0.00195472	7.52007	7.52007
MBD2	snv	ucec	10	334	1.66414e-07	2.68068e-07	7.52007	7.52007
SUPT3H	snv	ucec	10	334	2.08664e-07	3.25849e-07	7.52007	7.52007
TSHR	snv	ucec	19	325	3.94995e-11	2.10724e-10	7.51941	7.51941
NEXN	snv	ucec	19	325	3.77304e-13	4.66326e-12	7.51941	7.51941
OR52A5	snv	ucec	12	332	4.51304e-07	6.44352e-07	7.51876	7.51876
PTPN21	snv	ucec	10	334	5.18282e-06	6.3036e-06	7.51876	7.51876
RIN2	snv	ucec	12	332	1.01188e-06	1.34827e-06	7.51876	7.51876
XPR1	snv	ucec	14	330	1.36214e-07	2.25486e-07	7.51789	7.51789
CUX2	snv	ucec	14	330	9.63916e-08	1.65727e-07	7.51789	7.51789
KDM6B	snv	ucec	12	332	0.000127435	0.000135699	7.51789	7.51789
RASGRP4	snv	ucec	12	332	1.88548e-08	4.05717e-08	7.51789	7.51789
ZNF816	snv	ucec	10	334	2.01548e-07	3.16445e-07	7.51789	7.51789
S1PR1	snv	ucec	10	334	1.52476e-07	2.47974e-07	7.51789	7.51789
THBS3	snv	ucec	10	334	2.31497e-07	3.57091e-07	7.51789	7.51789
PKP1	snv	ucec	14	330	7.00074e-06	8.39558e-06	7.51789	7.51789
ASAP3	snv	ucec	12	332	8.06969e-09	1.97645e-08	7.51789	7.51789
DNAJC10	snv	ucec	14	330	3.10417e-06	3.87867e-06	7.51789	7.51789
PHTF2	snv	ucec	16	328	6.87949e-11	3.3866e-10	7.51789	7.51789
A1CF	snv	ucec	14	330	4.64166e-10	1.70858e-09	7.51789	7.51789
ZNF124	snv	ucec	10	334	1.49314e-05	1.72168e-05	7.51789	7.51789
RECK	snv	ucec	14	330	5.33873e-10	1.92738e-09	7.51789	7.51789
MMRN2	snv	ucec	12	332	1.60496e-06	2.08648e-06	7.51789	7.51789
GPRIN3	snv	ucec	10	334	4.76916e-05	5.22831e-05	7.51789	7.51789
EPYC	snv	ucec	10	334	2.16022e-07	3.35604e-07	7.51789	7.51789
IGFN1	snv	ucec	12	332	2.98133e-06	3.73729e-06	7.51789	7.51789
SMAD3	snv	ucec	10	334	4.00829e-05	4.43196e-05	7.51789	7.51789
USP1	snv	ucec	14	330	9.29929e-10	3.09798e-09	7.51789	7.51789
QRICH1	snv	ucec	12	332	3.04959e-05	3.42481e-05	7.51789	7.51789
RET	snv	ucec	18	326	2.73176e-08	5.60721e-08	7.5157	7.5157
COPB1	snv	ucec	16	328	5.49991e-11	2.78729e-10	7.5157	7.5157
KSR2	snv	ucec	12	332	1.95109e-08	4.17393e-08	7.5157	7.5157
IGF1R	snv	ucec	12	332	1.53455e-08	3.42073e-08	7.5157	7.5157
L3MBTL4	snv	ucec	16	328	7.98213e-09	1.95845e-08	7.5157	7.5157
CNDP1	snv	ucec	12	332	4.07123e-08	7.91235e-08	7.5157	7.5157
ZNF224	snv	ucec	16	328	2.89134e-11	1.61571e-10	7.5157	7.5157
EHD2	snv	ucec	10	334	1.12804e-05	1.31835e-05	7.5157	7.5157
TGM4	snv	ucec	14	330	1.12342e-09	3.64128e-09	7.5157	7.5157
KIF2A	snv	ucec	14	330	1.34194e-07	2.2225e-07	7.5157	7.5157
ADAMTS17	snv	ucec	12	332	0.000125158	0.000133356	7.5157	7.5157
CCDC93	snv	ucec	10	334	1.94667e-07	3.0682e-07	7.5157	7.5157
OSBPL1A	snv	ucec	10	334	1.12817e-05	1.31835e-05	7.5157	7.5157
WDSUB1	snv	ucec	14	330	7.42905e-10	2.5609e-09	7.5157	7.5157
FANCI	snv	ucec	19	325	3.10938e-13	4.02193e-12	7.51496	7.51496
SMARCC2	snv	ucec	12	332	9.61157e-09	2.30214e-08	7.51131	7.51131
CABIN1	snv	ucec	16	328	2.12783e-09	6.26266e-09	7.50691	7.50691
GDF10	snv	ucec	10	334	2.05076e-07	3.21041e-07	7.50368	7.50368
AMPD3	snv	ucec	10	334	0.00144481	0.00148194	7.50368	7.50368
TUT1	snv	ucec	14	330	2.76855e-07	4.16887e-07	7.50368	7.50368
RBM14	snv	ucec	10	334	2.01548e-07	3.16445e-07	7.50368	7.50368
PRMT8	snv	ucec	16	328	3.38362e-11	1.8506e-10	7.50368	7.50368
TGM1	snv	ucec	10	334	4.47717e-06	5.47796e-06	7.50368	7.50368
RGS6	snv	ucec	14	330	4.21841e-09	1.12178e-08	7.50368	7.50368
CHSY1	snv	ucec	12	332	1.20493e-08	2.77869e-08	7.50368	7.50368
CLUAP1	snv	ucec	10	334	3.10078e-07	4.60706e-07	7.50368	7.50368
ADAM30	snv	ucec	10	334	1.5791e-07	2.56212e-07	7.50368	7.50368
NTRK1	snv	ucec	18	326	5.83555e-07	8.1393e-07	7.50368	7.50368
OR14K1	snv	ucec	12	332	1.48259e-08	3.31342e-08	7.50368	7.50368
FERMT1	snv	ucec	10	334	1.70298e-05	1.9539e-05	7.50368	7.50368
NUB1	snv	ucec	12	332	1.85927e-06	2.39434e-06	7.50368	7.50368
CNOT4	snv	ucec	12	332	1.29134e-08	2.95346e-08	7.50368	7.50368
PHF20	snv	ucec	10	334	1.7536e-07	2.80334e-07	7.50368	7.50368
GPD2	snv	ucec	12	332	1.04864e-08	2.47412e-08	7.50368	7.50368
HPSE	snv	ucec	10	334	8.68563e-05	9.32319e-05	7.50368	7.50368
HS6ST2	snv	ucec	10	334	1.44662e-07	2.37435e-07	7.50368	7.50368
RNLS	snv	ucec	12	332	2.24817e-06	2.86481e-06	7.50368	7.50368
CD1A	snv	ucec	12	332	4.74668e-05	5.20613e-05	7.50368	7.50368
FCGR2B	snv	ucec	10	334	1.91312e-07	3.02494e-07	7.50368	7.50368
DPY19L4	snv	ucec	12	332	2.48878e-06	3.15351e-06	7.50368	7.50368
ZNF566	snv	ucec	10	334	2.35531e-07	3.62668e-07	7.50368	7.50368
HNRNPR	snv	ucec	10	334	2.77838e-05	3.13353e-05	7.50368	7.50368
IL10RB	snv	ucec	10	334	2.52353e-07	3.85494e-07	7.50368	7.50368
SLC30A7	snv	ucec	12	332	1.43235e-08	3.22082e-08	7.50368	7.50368
FTCD	snv	ucec	10	334	9.57628e-06	1.12893e-05	7.50368	7.50368
MAP2K4	snv	ucec	10	334	3.24699e-05	3.63138e-05	7.50368	7.50368
NCOA5	snv	ucec	20	324	5.66965e-12	4.1914e-11	7.5027	7.5027
CASR	snv	ucec	20	324	1.46239e-13	2.19865e-12	7.5027	7.5027
PDE6C	snv	ucec	16	328	2.84118e-11	1.59463e-10	7.50147	7.50147
ATG2A	snv	ucec	12	332	1.85348e-08	4.0057e-08	7.50147	7.50147
TRPV4	snv	ucec	12	332	2.78348e-07	4.1876e-07	7.50147	7.50147
VPS33A	snv	ucec	12	332	1.61581e-08	3.58004e-08	7.50147	7.50147
PFKM	snv	ucec	10	334	0.00187278	0.00191327	7.50147	7.50147
NFIA	snv	ucec	10	334	2.56736e-07	3.90816e-07	7.50147	7.50147
EOMES	snv	ucec	10	334	3.2639e-07	4.81748e-07	7.50147	7.50147
DYNC1LI1	snv	ucec	10	334	2.61194e-07	3.96384e-07	7.50147	7.50147
SETD7	snv	ucec	10	334	1.60697e-07	2.59884e-07	7.50147	7.50147
FNIP2	snv	ucec	16	328	6.05658e-09	1.53424e-08	7.50147	7.50147
CCDC96	snv	ucec	10	334	2.84624e-07	4.26997e-07	7.50147	7.50147
SERPINB9	snv	ucec	12	332	1.04864e-08	2.47412e-08	7.50147	7.50147
FAM91A1	snv	ucec	16	328	4.7497e-10	1.74281e-09	7.50147	7.50147
FAM13C	snv	ucec	12	332	2.19864e-08	4.6236e-08	7.50147	7.50147
CLCN3	snv	ucec	14	330	6.81214e-10	2.38253e-09	7.50147	7.50147
RASGEF1B	snv	ucec	12	332	1.61581e-08	3.58004e-08	7.50147	7.50147
PLCB3	snv	ucec	10	334	1.8477e-07	2.9315e-07	7.50147	7.50147
FBLN5	snv	ucec	12	332	1.88679e-06	2.42607e-06	7.50147	7.50147
KCNA2	snv	ucec	10	334	1.8158e-07	2.88683e-07	7.50147	7.50147
ACTR2	snv	ucec	10	334	1.94667e-07	3.0682e-07	7.50147	7.50147
KRT26	snv	ucec	10	334	1.49827e-07	2.44353e-07	7.50147	7.50147
PABPC5	snv	ucec	20	324	3.47006e-12	2.82176e-11	7.50045	7.50045
PRKCG	snv	ucec	12	332	1.88548e-08	4.05717e-08	7.49926	7.49926
SLC32A1	snv	ucec	10	334	2.01548e-07	3.16445e-07	7.49926	7.49926
SH3TC1	snv	ucec	14	330	2.27391e-09	6.62195e-09	7.49926	7.49926
FBXW11	snv	ucec	12	332	3.59043e-08	7.12751e-08	7.49926	7.49926
ZFHX2	snv	ucec	12	332	1.04864e-08	2.47412e-08	7.49926	7.49926
HAUS8	snv	ucec	10	334	2.35531e-07	3.62668e-07	7.49926	7.49926
ACCSL	snv	ucec	14	330	4.73973e-06	5.78293e-06	7.49926	7.49926
SEPSECS	snv	ucec	12	332	2.69566e-08	5.5413e-08	7.49926	7.49926
EIF4G1	snv	ucec	20	324	1.18597e-13	1.83878e-12	7.49819	7.49819
EIF2AK4	snv	ucec	14	330	1.0489e-09	3.43988e-09	7.49704	7.49704
TIE1	snv	ucec	14	330	1.33189e-08	3.03321e-08	7.49704	7.49704
PPARGC1A	snv	ucec	14	330	8.98426e-10	3.01472e-09	7.49704	7.49704
XKRX	snv	ucec	14	330	8.24153e-10	2.80892e-09	7.49704	7.49704
EPHB2	snv	ucec	12	332	7.65602e-09	1.88979e-08	7.49704	7.49704
PPM1H	snv	ucec	10	334	3.15666e-05	3.53819e-05	7.49704	7.49704
TCF25	snv	ucec	12	332	0.00145906	0.00149567	7.49704	7.49704
SNX7	snv	ucec	10	334	2.08664e-07	3.25849e-07	7.49556	7.49556
SLC5A2	snv	ucec	10	334	0.0183093	0.018434	7.49489	7.49489
ZW10	snv	ucec	12	332	1.10479e-08	2.58466e-08	7.49482	7.49482
FRMD5	snv	ucec	15	329	3.57398e-10	1.38377e-09	7.49245	7.49245
EVI5	snv	ucec	17	327	2.38514e-09	6.88006e-09	7.49245	7.49245
GREB1L	snv	ucec	19	325	1.53544e-10	6.59677e-10	7.49245	7.49245
PLXNA1	snv	ucec	15	329	2.31643e-08	4.82602e-08	7.49245	7.49245
CNNM1	snv	ucec	15	329	2.28132e-08	4.7686e-08	7.49245	7.49245
SIRT1	snv	ucec	11	333	2.01088e-06	2.57943e-06	7.49245	7.49245
POLR3A	snv	ucec	13	331	2.89836e-09	8.1243e-09	7.49245	7.49245
TM9SF3	snv	ucec	11	333	3.57846e-08	7.1078e-08	7.49245	7.49245
MICAL2	snv	ucec	13	331	4.4826e-07	6.41203e-07	7.49245	7.49245
OR8B8	snv	ucec	11	333	7.75383e-06	9.25238e-06	7.49245	7.49245
GLB1L3	snv	ucec	17	327	3.46186e-08	6.91376e-08	7.49245	7.49245
PDE3B	snv	ucec	17	327	6.3182e-12	4.54309e-11	7.49245	7.49245
LRRC4C	snv	ucec	15	329	1.24658e-10	5.51514e-10	7.49245	7.49245
LRP4	snv	ucec	15	329	2.95562e-08	6.00636e-08	7.49245	7.49245
OR8U1	snv	ucec	11	333	3.39519e-08	6.79822e-08	7.49245	7.49245
ANO1	snv	ucec	15	329	0.000103082	0.000110205	7.49245	7.49245
SWAP70	snv	ucec	13	331	2.43604e-09	7.00943e-09	7.49245	7.49245
ZNF10	snv	ucec	17	327	8.9626e-12	6.02072e-11	7.49245	7.49245
AVIL	snv	ucec	15	329	8.72502e-09	2.11458e-08	7.49245	7.49245
XPOT	snv	ucec	15	329	1.20375e-10	5.37495e-10	7.49245	7.49245
NCAPD2	snv	ucec	17	327	1.19821e-09	3.84247e-09	7.49245	7.49245
CAND1	snv	ucec	17	327	2.64705e-10	1.05912e-09	7.49245	7.49245
NR2C1	snv	ucec	13	331	3.14233e-05	3.52383e-05	7.49245	7.49245
TMEM255B	snv	ucec	11	333	3.8378e-08	7.54312e-08	7.49245	7.49245
LATS2	snv	ucec	15	329	2.29885e-08	4.79947e-08	7.49245	7.49245
NEK3	snv	ucec	13	331	2.75137e-09	7.77502e-09	7.49245	7.49245
PPP1R13B	snv	ucec	15	329	3.9978e-08	7.8002e-08	7.49245	7.49245
PLA2G4D	snv	ucec	11	333	1.10872e-05	1.29649e-05	7.49245	7.49245
DUOX1	snv	ucec	17	327	1.12346e-11	7.32043e-11	7.49245	7.49245
NOX5	snv	ucec	13	331	5.86661e-06	7.08564e-06	7.49245	7.49245
TSC2	snv	ucec	13	331	0.000122246	0.000130353	7.49245	7.49245
TSNAXIP1	snv	ucec	15	329	2.21266e-08	4.64464e-08	7.49245	7.49245
DHX38	snv	ucec	13	331	1.04051e-08	2.45996e-08	7.49245	7.49245
PIEZO1	snv	ucec	15	329	1.0711e-05	1.25694e-05	7.49245	7.49245
FANCA	snv	ucec	13	331	3.87931e-05	4.29961e-05	7.49245	7.49245
SLFN13	snv	ucec	13	331	4.54994e-07	6.4935e-07	7.49245	7.49245
MAP3K3	snv	ucec	11	333	5.06975e-08	9.54064e-08	7.49245	7.49245
ITGB4	snv	ucec	11	333	1.09301e-05	1.28093e-05	7.49245	7.49245
PPP1R12C	snv	ucec	13	331	4.82245e-06	5.88281e-06	7.49245	7.49245
ZNF154	snv	ucec	13	331	3.053e-09	8.50626e-09	7.49245	7.49245
KHSRP	snv	ucec	11	333	7.98055e-06	9.50985e-06	7.49245	7.49245
PNPLA6	snv	ucec	13	331	7.68739e-09	1.89417e-08	7.49245	7.49245
ATP1A1	snv	ucec	17	327	7.14264e-12	5.02663e-11	7.49245	7.49245
RUSC1	snv	ucec	11	333	1.20695e-05	1.40553e-05	7.49245	7.49245
YY1AP1	snv	ucec	13	331	1.02322e-08	2.42986e-08	7.49245	7.49245
RGL1	snv	ucec	17	327	5.61618e-09	1.43842e-08	7.49245	7.49245
ATP2B4	snv	ucec	13	331	2.98942e-05	3.36165e-05	7.49245	7.49245
C4BPA	snv	ucec	15	329	3.69222e-06	4.56337e-06	7.49245	7.49245
PTPRU	snv	ucec	17	327	1.35905e-11	8.55069e-11	7.49245	7.49245
KDM4A	snv	ucec	11	333	8.93534e-08	1.54827e-07	7.49245	7.49245
ARMC9	snv	ucec	11	333	3.95065e-07	5.71601e-07	7.49245	7.49245
FARP2	snv	ucec	11	333	1.1245e-05	1.31451e-05	7.49245	7.49245
EML4	snv	ucec	11	333	6.13074e-08	1.11887e-07	7.49245	7.49245
GFPT1	snv	ucec	15	329	2.02803e-10	8.39993e-10	7.49245	7.49245
CCDC80	snv	ucec	17	327	1.14311e-11	7.41747e-11	7.49245	7.49245
RASA2	snv	ucec	17	327	8.69127e-10	2.93484e-09	7.49245	7.49245
CHRD	snv	ucec	11	333	3.32747e-05	3.71765e-05	7.49245	7.49245
WDR6	snv	ucec	13	331	4.55049e-05	4.99805e-05	7.49245	7.49245
CDKL2	snv	ucec	15	329	1.70553e-10	7.2368e-10	7.49245	7.49245
TCOF1	snv	ucec	15	329	1.50013e-06	1.95514e-06	7.49245	7.49245
UNC5A	snv	ucec	11	333	1.25918e-05	1.46283e-05	7.49245	7.49245
BTNL8	snv	ucec	11	333	1.76579e-06	2.28402e-06	7.49245	7.49245
TCP1	snv	ucec	13	331	4.69505e-09	1.22924e-08	7.49245	7.49245
ZSCAN12	snv	ucec	13	331	3.50567e-09	9.59055e-09	7.49245	7.49245
RIOK1	snv	ucec	13	331	3.16052e-09	8.74619e-09	7.49245	7.49245
SNX14	snv	ucec	17	327	1.71283e-09	5.20444e-09	7.49245	7.49245
FAXC	snv	ucec	11	333	1.6668e-07	2.68124e-07	7.49245	7.49245
FBXL13	snv	ucec	15	329	5.31354e-08	9.90476e-08	7.49245	7.49245
ZPBP	snv	ucec	11	333	9.47942e-06	1.11827e-05	7.49245	7.49245
DPYS	snv	ucec	13	331	3.1059e-07	4.61369e-07	7.49245	7.49245
EXT1	snv	ucec	13	331	2.79954e-09	7.87909e-09	7.49245	7.49245
CSGALNACT1	snv	ucec	13	331	4.53697e-09	1.19325e-08	7.49245	7.49245
NUGGC	snv	ucec	13	331	3.8211e-09	1.03153e-08	7.49245	7.49245
RBM12B	snv	ucec	17	327	7.52744e-12	5.23904e-11	7.49245	7.49245
TTLL11	snv	ucec	11	333	1.25911e-05	1.46283e-05	7.49245	7.49245
GOLGA2	snv	ucec	11	333	0.000458062	0.000478091	7.49245	7.49245
GPC4	snv	ucec	13	331	2.65743e-09	7.54332e-09	7.49245	7.49245
ZFP92	snv	ucec	11	333	3.26019e-06	4.06048e-06	7.49245	7.49245
CXorf58	snv	ucec	11	333	6.71041e-06	8.05295e-06	7.49245	7.49245
USP27X	snv	ucec	15	329	2.76505e-10	1.1019e-09	7.49245	7.49245
DGAT2L6	snv	ucec	11	333	1.29517e-05	1.50188e-05	7.49245	7.49245
NRDE2	snv	ucec	15	329	3.09344e-08	6.25532e-08	7.49245	7.49245
MAML3	snv	ucec	15	329	4.15079e-08	8.03999e-08	7.49245	7.49245
F2R	snv	ucec	13	331	2.65743e-09	7.54332e-09	7.49245	7.49245
DDX43	snv	ucec	13	331	6.77895e-07	9.31854e-07	7.49245	7.49245
WDR93	snv	ucec	11	333	1.11396e-07	1.88676e-07	7.49245	7.49245
MAP3K8	snv	ucec	11	333	6.3455e-08	1.15321e-07	7.49245	7.49245
SLC16A9	snv	ucec	11	333	6.56754e-08	1.18674e-07	7.49245	7.49245
MMP8	snv	ucec	11	333	8.33302e-06	9.90766e-06	7.49245	7.49245
ADAMTS15	snv	ucec	11	333	5.47174e-06	6.63177e-06	7.49245	7.49245
OR9K2	snv	ucec	11	333	3.10979e-08	6.28473e-08	7.49245	7.49245
LTBP2	snv	ucec	15	329	2.76505e-10	1.1019e-09	7.49245	7.49245
CEP76	snv	ucec	15	329	1.08369e-10	4.94241e-10	7.49245	7.49245
APLF	snv	ucec	11	333	5.43316e-08	1.01041e-07	7.49245	7.49245
ZBTB49	snv	ucec	11	333	2.44979e-06	3.10742e-06	7.49245	7.49245
IFT74	snv	ucec	11	333	5.06975e-08	9.54064e-08	7.49245	7.49245
OR51I2	snv	ucec	11	333	3.97422e-08	7.76073e-08	7.49245	7.49245
TBK1	snv	ucec	13	331	8.45334e-08	1.47715e-07	7.49245	7.49245
CLSTN3	snv	ucec	13	331	2.84356e-05	3.20199e-05	7.49245	7.49245
GJD2	snv	ucec	11	333	4.56844e-08	8.73208e-08	7.49245	7.49245
AQP9	snv	ucec	13	331	7.84519e-07	1.06652e-06	7.49245	7.49245
TLK2	snv	ucec	13	331	2.23266e-09	6.53246e-09	7.49245	7.49245
SERPINB11	snv	ucec	13	331	2.47883e-09	7.11486e-09	7.49245	7.49245
SIDT1	snv	ucec	11	333	4.897e-08	9.26574e-08	7.49245	7.49245
COL27A1	snv	ucec	15	329	2.42518e-08	5.02695e-08	7.49245	7.49245
PELI2	snv	ucec	11	333	7.79552e-08	1.38097e-07	7.49245	7.49245
SAP130	snv	ucec	11	333	7.15606e-08	1.28174e-07	7.49245	7.49245
FKBP10	snv	ucec	13	331	4.07512e-05	4.50027e-05	7.49245	7.49245
WDR26	snv	ucec	13	331	9.07418e-07	1.21672e-06	7.49245	7.49245
FYTTD1	snv	ucec	11	333	6.3455e-08	1.15321e-07	7.49245	7.49245
FAM111A	snv	ucec	11	333	6.61334e-06	7.93921e-06	7.49245	7.49245
INTS4	snv	ucec	11	333	5.24841e-08	9.80776e-08	7.49245	7.49245
GAN	snv	ucec	11	333	5.15833e-08	9.66022e-08	7.49245	7.49245
CD55	snv	ucec	15	329	4.30949e-08	8.31053e-08	7.49245	7.49245
MCM6	snv	ucec	13	331	3.21565e-09	8.87402e-09	7.49245	7.49245
SRP72	snv	ucec	13	331	0.000647756	0.000672041	7.49245	7.49245
GDA	snv	ucec	11	333	7.31879e-06	8.75598e-06	7.49245	7.49245
TUBAL3	snv	ucec	11	333	6.23959e-06	7.5087e-06	7.49245	7.49245
OR51M1	snv	ucec	11	333	0.00282284	0.00286659	7.49245	7.49245
MAP4K1	snv	ucec	11	333	1.43392e-07	2.35572e-07	7.49245	7.49245
CASZ1	snv	ucec	13	331	0.00133245	0.00136851	7.49245	7.49245
ZC3H11A	snv	ucec	11	333	7.66336e-08	1.36172e-07	7.49245	7.49245
ANTXR1	snv	ucec	11	333	6.13074e-08	1.11887e-07	7.49245	7.49245
TUBA3FP	snv	ucec	11	333	7.03441e-08	1.26386e-07	7.49245	7.49245
TAF7	snv	ucec	11	333	6.29499e-07	8.72232e-07	7.49245	7.49245
PFDN6	snv	ucec	13	331	3.02703e-05	3.40002e-05	7.49245	7.49245
TMCO5A	snv	ucec	10	334	2.56736e-07	3.90816e-07	7.4897	7.4897
ALDH5A1	snv	ucec	12	332	1.36007e-08	3.08324e-08	7.4897	7.4897
ATP2A3	snv	ucec	18	326	5.61091e-11	2.83237e-10	7.48915	7.48915
PCDHGC4	snv	ucec	18	326	1.66227e-12	1.53335e-11	7.48915	7.48915
ADAM2	snv	ucec	20	324	4.86966e-11	2.51506e-10	7.48915	7.48915
SLC13A3	snv	ucec	12	332	1.43235e-08	3.22082e-08	7.48888	7.48888
FIP1L1	snv	ucec	13	331	6.16796e-09	1.55735e-08	7.48799	7.48799
SEC24C	snv	ucec	11	333	3.45525e-08	6.90652e-08	7.48799	7.48799
MADD	snv	ucec	17	327	1.14311e-11	7.41747e-11	7.48799	7.48799
OR5D18	snv	ucec	13	331	6.77811e-07	9.31854e-07	7.48799	7.48799
SCYL2	snv	ucec	17	327	3.04602e-09	8.49364e-09	7.48799	7.48799
SLC17A8	snv	ucec	13	331	4.02344e-09	1.07653e-08	7.48799	7.48799
NR1H4	snv	ucec	17	327	2.07712e-09	6.1342e-09	7.48799	7.48799
HCFC2	snv	ucec	15	329	1.20375e-10	5.37495e-10	7.48799	7.48799
DDX23	snv	ucec	11	333	7.15606e-08	1.28174e-07	7.48799	7.48799
TFCP2	snv	ucec	11	333	4.4897e-08	8.60289e-08	7.48799	7.48799
FEM1B	snv	ucec	11	333	3.57846e-08	7.1078e-08	7.48799	7.48799
NPHS1	snv	ucec	15	329	6.5197e-10	2.28832e-09	7.48799	7.48799
PRX	snv	ucec	15	329	0.000113086	0.000120771	7.48799	7.48799
KPRP	snv	ucec	13	331	8.07758e-07	1.09609e-06	7.48799	7.48799
NR5A2	snv	ucec	11	333	3.97422e-08	7.76073e-08	7.48799	7.48799
DTL	snv	ucec	11	333	6.91476e-08	1.24527e-07	7.48799	7.48799
C8A	snv	ucec	15	329	8.66796e-10	2.93234e-09	7.48799	7.48799
HIRA	snv	ucec	11	333	5.34001e-08	9.94149e-08	7.48799	7.48799
PLA2G3	snv	ucec	13	331	2.56662e-09	7.32446e-09	7.48799	7.48799
CSNK1G3	snv	ucec	17	327	1.26826e-11	8.10427e-11	7.48799	7.48799
GPLD1	snv	ucec	13	331	3.10383e-05	3.48291e-05	7.48799	7.48799
TMEM168	snv	ucec	11	333	6.95753e-06	8.34519e-06	7.48799	7.48799
TBRG4	snv	ucec	11	333	9.34472e-06	1.10356e-05	7.48799	7.48799
CHRNA2	snv	ucec	13	331	3.83186e-05	4.24906e-05	7.48799	7.48799
KDM4C	snv	ucec	13	331	3.27172e-09	9.018e-09	7.48799	7.48799
SYNPO	snv	ucec	13	331	3.86134e-07	5.60426e-07	7.48799	7.48799
NFXL1	snv	ucec	11	333	4.5202e-06	5.52964e-06	7.48799	7.48799
CUL5	snv	ucec	15	329	1.5367e-10	6.59698e-10	7.48799	7.48799
TNFRSF11B	snv	ucec	13	331	5.85165e-07	8.1586e-07	7.48799	7.48799
SH2D4A	snv	ucec	11	333	1.01799e-05	1.19646e-05	7.48799	7.48799
KHNYN	snv	ucec	13	331	3.97869e-07	5.75151e-07	7.48799	7.48799
ZNF142	snv	ucec	13	331	7.78705e-07	1.05973e-06	7.48799	7.48799
SLC4A5	snv	ucec	17	327	2.04549e-09	6.04594e-09	7.48799	7.48799
GIMAP8	snv	ucec	11	333	1.80691e-06	2.33286e-06	7.48799	7.48799
LRRC32	snv	ucec	13	331	5.68207e-07	7.95077e-07	7.48799	7.48799
GAB1	snv	ucec	16	328	4.87326e-11	2.51506e-10	7.48747	7.48747
VWA5B1	snv	ucec	18	326	1.16216e-08	2.69617e-08	7.4869	7.4869
GABRQ	snv	ucec	18	326	3.39319e-12	2.78594e-11	7.4869	7.4869
TRMT1L	snv	ucec	10	334	3.93592e-07	5.69797e-07	7.48583	7.48583
WNK1	snv	ucec	19	325	6.71426e-13	7.34445e-12	7.48579	7.48579
TEP1	snv	ucec	21	323	2.69901e-14	6.00876e-13	7.48579	7.48579
PIK3C3	snv	ucec	19	325	2.23502e-12	1.97512e-11	7.48579	7.48579
ZNF678	snv	ucec	19	325	6.66376e-12	4.72318e-11	7.48579	7.48579
TBC1D9	snv	ucec	19	325	8.47005e-11	4.01865e-10	7.48579	7.48579
FER	snv	ucec	19	325	6.71426e-13	7.34445e-12	7.48579	7.48579
PSD3	snv	ucec	19	325	5.84195e-13	6.5767e-12	7.48579	7.48579
ZNF418	snv	ucec	19	325	6.04512e-09	1.53246e-08	7.48579	7.48579
TPST1	snv	ucec	10	334	2.31497e-07	3.57091e-07	7.48523	7.48523
CYP4A11	snv	ucec	10	334	4.91134e-06	5.98704e-06	7.48426	7.48426
SEC61A2	snv	ucec	10	334	1.98079e-07	3.11844e-07	7.48426	7.48426
SPAST	snv	ucec	10	334	1.94667e-07	3.0682e-07	7.48359	7.48359
B3GALT1	snv	ucec	13	331	2.39397e-09	6.89981e-09	7.48352	7.48352
PUM2	snv	ucec	13	331	3.56666e-09	9.73056e-09	7.48352	7.48352
RAD54L2	snv	ucec	15	329	2.29868e-08	4.79947e-08	7.48352	7.48352
ITK	snv	ucec	11	333	5.24841e-08	9.80776e-08	7.48352	7.48352
SIGLEC7	snv	ucec	11	333	5.62421e-08	1.04092e-07	7.48352	7.48352
SLC4A3	snv	ucec	15	329	3.63542e-10	1.40014e-09	7.48352	7.48352
PRDM2	snv	ucec	13	331	2.27197e-09	6.61958e-09	7.48352	7.48352
NGEF	snv	ucec	15	329	1.16235e-10	5.22568e-10	7.48352	7.48352
FGD1	snv	ucec	15	329	3.11662e-08	6.29304e-08	7.48352	7.48352
VWF	snv	ucec	21	323	2.03765e-14	4.86375e-13	7.48123	7.48123
KATNAL2	snv	ucec	19	325	7.45121e-13	8.00377e-12	7.48123	7.48123
ZNF569	snv	ucec	19	325	3.83986e-13	4.72064e-12	7.48123	7.48123
SH3RF3	snv	ucec	10	334	3.17883e-06	3.96481e-06	7.47978	7.47978
VEPH1	snv	ucec	13	331	2.704e-09	7.65362e-09	7.47903	7.47903
GOT1	snv	ucec	10	334	2.56736e-07	3.90816e-07	7.47836	7.47836
EIF4A2	snv	ucec	10	334	0.00025381	0.000266954	7.47836	7.47836
PTPRR	snv	ucec	21	323	4.10455e-14	8.23995e-13	7.47665	7.47665
SPECC1L	snv	ucec	21	323	6.40812e-12	4.58402e-11	7.47665	7.47665
MTHFD1L	snv	ucec	19	325	3.15426e-11	1.74227e-10	7.47665	7.47665
KIRREL3	snv	ucec	14	330	3.49873e-06	4.33812e-06	7.47573	7.47573
JRKL	snv	ucec	16	328	3.56527e-11	1.92869e-10	7.47573	7.47573
SOX5	snv	ucec	14	330	1.58133e-07	2.56454e-07	7.47573	7.47573
GDF3	snv	ucec	10	334	1.64426e-06	2.13597e-06	7.47573	7.47573
ATP2A1	snv	ucec	18	326	2.21428e-08	4.64665e-08	7.47573	7.47573
TAF1C	snv	ucec	10	334	2.31497e-07	3.57091e-07	7.47573	7.47573
BLMH	snv	ucec	12	332	1.48259e-08	3.31342e-08	7.47573	7.47573
DHX8	snv	ucec	14	330	5.15396e-08	9.66022e-08	7.47573	7.47573
RALBP1	snv	ucec	12	332	1.33677e-08	3.03381e-08	7.47573	7.47573
MAST1	snv	ucec	16	328	4.87326e-11	2.51506e-10	7.47573	7.47573
OR1I1	snv	ucec	10	334	2.75018e-07	4.14286e-07	7.47573	7.47573
SIN3B	snv	ucec	14	330	1.15118e-05	1.34433e-05	7.47573	7.47573
ZNF571	snv	ucec	16	328	8.0273e-11	3.84537e-10	7.47573	7.47573
IGSF9	snv	ucec	12	332	8.44578e-07	1.14089e-06	7.47573	7.47573
OR2B11	snv	ucec	12	332	0.000190808	0.000201881	7.47573	7.47573
RPE65	snv	ucec	14	330	7.05266e-10	2.45184e-09	7.47573	7.47573
STK36	snv	ucec	14	330	0.00016378	0.000173708	7.47573	7.47573
EFR3B	snv	ucec	14	330	0.000316036	0.000331499	7.47573	7.47573
ALAS1	snv	ucec	10	334	4.29764e-05	4.73156e-05	7.47573	7.47573
ASB14	snv	ucec	16	328	1.00221e-10	4.63478e-10	7.47573	7.47573
PAICS	snv	ucec	10	334	1.63531e-07	2.63792e-07	7.47573	7.47573
PCDHGA9	snv	ucec	14	330	6.46629e-10	2.27187e-09	7.47573	7.47573
PARP8	snv	ucec	16	328	8.61488e-09	2.09374e-08	7.47573	7.47573
PREP	snv	ucec	14	330	1.55391e-09	4.78859e-09	7.47573	7.47573
SIRT5	snv	ucec	10	334	2.56736e-07	3.90816e-07	7.47573	7.47573
HCRTR2	snv	ucec	14	330	1.01347e-09	3.34263e-09	7.47573	7.47573
ZNF862	snv	ucec	16	328	5.792e-11	2.91109e-10	7.47573	7.47573
TRAPPC9	snv	ucec	16	328	0.00121	0.00124347	7.47573	7.47573
EPB41L4B	snv	ucec	14	330	1.73735e-06	2.25017e-06	7.47573	7.47573
AKNA	snv	ucec	12	332	9.10783e-07	1.22035e-06	7.47573	7.47573
FCN2	snv	ucec	10	334	9.08704e-06	1.07527e-05	7.47573	7.47573
FAM120A	snv	ucec	16	328	4.46899e-11	2.33395e-10	7.47573	7.47573
MAGEB1	snv	ucec	14	330	9.14045e-10	3.05385e-09	7.47573	7.47573
AWAT2	snv	ucec	12	332	8.31907e-07	1.12508e-06	7.47573	7.47573
SLC16A2	snv	ucec	16	328	3.95593e-07	5.72102e-07	7.47573	7.47573
TRIM43	snv	ucec	10	334	5.33277e-07	7.5013e-07	7.47573	7.47573
NOTCH1	snv	ucec	10	334	0.0128317	0.0129416	7.47573	7.47573
ADK	snv	ucec	12	332	1.01275e-08	2.41076e-08	7.47573	7.47573
ZNF287	snv	ucec	14	330	4.80711e-10	1.76016e-09	7.47573	7.47573
SMCR8	snv	ucec	16	328	6.15085e-09	1.55472e-08	7.47573	7.47573
KCTD3	snv	ucec	14	330	4.64166e-10	1.70858e-09	7.47573	7.47573
CEBPZ	snv	ucec	14	330	6.93138e-10	2.41694e-09	7.47573	7.47573
APPL1	snv	ucec	14	330	7.17601e-10	2.48974e-09	7.47573	7.47573
LARP1	snv	ucec	12	332	8.50505e-09	2.06849e-08	7.47573	7.47573
ASB4	snv	ucec	10	334	1.47223e-07	2.40784e-07	7.47573	7.47573
MTBP	snv	ucec	14	330	6.93138e-10	2.41694e-09	7.47573	7.47573
XG	snv	ucec	10	334	2.84624e-07	4.26997e-07	7.47573	7.47573
CRB2	snv	ucec	10	334	0.000681428	0.000706342	7.47573	7.47573
RAP1GAP2	snv	ucec	14	330	4.2669e-06	5.22934e-06	7.47573	7.47573
LEMD3	snv	ucec	12	332	1.88548e-08	4.05717e-08	7.47573	7.47573
KLHL12	snv	ucec	10	334	3.24699e-05	3.63138e-05	7.47573	7.47573
KPNA4	snv	ucec	12	332	1.80553e-06	2.33195e-06	7.47573	7.47573
LRRC70	snv	ucec	10	334	2.84624e-07	4.26997e-07	7.47573	7.47573
PPFIBP2	snv	ucec	10	334	2.39632e-07	3.68248e-07	7.47573	7.47573
CELF2	snv	ucec	16	328	5.96496e-09	1.51435e-08	7.47573	7.47573
WBP4	snv	ucec	10	334	2.61194e-07	3.96384e-07	7.47573	7.47573
PPM1D	snv	ucec	12	332	1.12415e-08	2.62024e-08	7.47573	7.47573
ATXN7L2	snv	ucec	10	334	6.27522e-06	7.54907e-06	7.47573	7.47573
NT5C1B	snv	ucec	14	330	1.10848e-05	1.29649e-05	7.47573	7.47573
NRROS	snv	ucec	12	332	1.15786e-06	1.53074e-06	7.47573	7.47573
NIPAL4	snv	ucec	10	334	2.27531e-07	3.51597e-07	7.47573	7.47573
GNAT3	snv	ucec	12	332	1.22599e-08	2.82125e-08	7.47573	7.47573
RAB40AL	snv	ucec	10	334	2.98296e-05	3.35541e-05	7.47573	7.47573
CAPN5	snv	ucec	12	332	6.5234e-07	9.00467e-07	7.47573	7.47573
GPX5	snv	ucec	10	334	3.74045e-07	5.44222e-07	7.47573	7.47573
RNF38	snv	ucec	12	332	2.08902e-08	4.432e-08	7.47573	7.47573
ECM2	snv	ucec	14	330	1.03104e-09	3.39263e-09	7.47573	7.47573
GDAP2	snv	ucec	10	334	3.24712e-05	3.63138e-05	7.47573	7.47573
GHR	snv	ucec	10	334	2.19794e-07	3.40779e-07	7.47573	7.47573
TRIM15	snv	ucec	10	334	2.61194e-07	3.96384e-07	7.47573	7.47573
WDR46	snv	ucec	16	328	4.05007e-09	1.08285e-08	7.47573	7.47573
TLR6	snv	ucec	17	327	1.98436e-11	1.17606e-10	7.47453	7.47453
DHX40	snv	ucec	14	330	1.47659e-09	4.5919e-09	7.47348	7.47348
OR9G1	snv	ucec	14	330	2.25304e-08	4.71943e-08	7.47348	7.47348
XRRA1	snv	ucec	12	332	1.95109e-08	4.17393e-08	7.47348	7.47348
KRT2	snv	ucec	10	334	3.29316e-05	3.68131e-05	7.47348	7.47348
POC1B	snv	ucec	10	334	3.80454e-07	5.52736e-07	7.47348	7.47348
KBTBD6	snv	ucec	14	330	1.0395e-07	1.77622e-07	7.47348	7.47348
TM6SF1	snv	ucec	12	332	1.79107e-08	3.89016e-08	7.47348	7.47348
PALB2	snv	ucec	14	330	1.16586e-05	1.35988e-05	7.47348	7.47348
KRT9	snv	ucec	12	332	1.02718e-06	1.36737e-06	7.47348	7.47348
MYCBPAP	snv	ucec	14	330	1.39506e-06	1.82487e-06	7.47348	7.47348
TEX2	snv	ucec	16	328	4.09759e-11	2.1677e-10	7.47348	7.47348
SPDYE4	snv	ucec	12	332	1.43235e-08	3.22082e-08	7.47348	7.47348
ZNF396	snv	ucec	16	328	3.88943e-11	2.07975e-10	7.47348	7.47348
OR6P1	snv	ucec	12	332	3.18044e-06	3.96481e-06	7.47348	7.47348
LMOD1	snv	ucec	10	334	1.88014e-07	2.97617e-07	7.47348	7.47348
PDE9A	snv	ucec	10	334	6.7198e-06	8.06283e-06	7.47348	7.47348
EOGT	snv	ucec	10	334	3.06848e-05	3.44441e-05	7.47348	7.47348
THAP9	snv	ucec	12	332	1.12415e-08	2.62024e-08	7.47348	7.47348
TTLL2	snv	ucec	12	332	1.61581e-08	3.58004e-08	7.47348	7.47348
AARS2	snv	ucec	10	334	1.94667e-07	3.0682e-07	7.47348	7.47348
SLC26A3	snv	ucec	16	328	3.15546e-11	1.74227e-10	7.47348	7.47348
GPR37	snv	ucec	14	330	8.83068e-10	2.97468e-09	7.47348	7.47348
PREX2	snv	ucec	16	328	3.38362e-11	1.8506e-10	7.47348	7.47348
PRRC2B	snv	ucec	18	326	8.18891e-07	1.10973e-06	7.47348	7.47348
UBAP1	snv	ucec	12	332	5.97416e-06	7.21052e-06	7.47348	7.47348
STK38	snv	ucec	10	334	0.0212886	0.0214212	7.47348	7.47348
DCAF8	snv	ucec	10	334	0.000411663	0.000430116	7.47348	7.47348
OR5J2	snv	ucec	12	332	9.78065e-09	2.33699e-08	7.47348	7.47348
MS4A12	snv	ucec	10	334	1.7536e-07	2.80334e-07	7.47348	7.47348
SART3	snv	ucec	14	330	1.37929e-09	4.3469e-09	7.47348	7.47348
OR6S1	snv	ucec	10	334	2.61194e-07	3.96384e-07	7.47348	7.47348
IKZF2	snv	ucec	12	332	3.95604e-07	5.72102e-07	7.47348	7.47348
RAD1	snv	ucec	12	332	1.16386e-08	2.69831e-08	7.47348	7.47348
RFTN2	snv	ucec	12	332	4.28054e-08	8.26366e-08	7.47348	7.47348
OLFML1	snv	ucec	12	332	1.38376e-08	3.12572e-08	7.47348	7.47348
PALM2AKAP2	snv	ucec	16	328	3.15482e-09	8.74619e-09	7.47348	7.47348
CILP2	snv	ucec	10	334	0.00138165	0.00141778	7.47348	7.47348
TMPRSS11A	snv	ucec	12	332	2.31383e-08	4.82204e-08	7.47348	7.47348
TP63	snv	ucec	16	328	4.65794e-09	1.22091e-08	7.47122	7.47122
OR8G1	snv	ucec	10	334	2.27531e-07	3.51597e-07	7.47122	7.47122
OR8K1	snv	ucec	12	332	3.71295e-08	7.33304e-08	7.47122	7.47122
PDXDC1	snv	ucec	14	330	7.05266e-10	2.45184e-09	7.47122	7.47122
TPX2	snv	ucec	14	330	1.18267e-09	3.79789e-09	7.47122	7.47122
ARAP3	snv	ucec	18	326	4.05787e-10	1.53351e-09	7.47122	7.47122
ADAM19	snv	ucec	16	328	1.07281e-10	4.90251e-10	7.47122	7.47122
GCLC	snv	ucec	12	332	0.000111605	0.000119245	7.47122	7.47122
SCIN	snv	ucec	16	328	3.21345e-08	6.47163e-08	7.47122	7.47122
SLC9A2	snv	ucec	16	328	4.03125e-08	7.85664e-08	7.47122	7.47122
NGLY1	snv	ucec	16	328	1.21827e-09	3.89779e-09	7.47122	7.47122
MTMR7	snv	ucec	12	332	1.10479e-08	2.58466e-08	7.47122	7.47122
DPY19L2	snv	ucec	16	328	7.17121e-09	1.78215e-08	7.47122	7.47122
ZNF382	snv	ucec	14	330	1.22672e-07	2.05482e-07	7.47122	7.47122
PPP4R2	snv	ucec	10	334	2.43802e-07	3.73829e-07	7.47122	7.47122
SLC25A2	snv	ucec	12	332	9.95262e-09	2.37237e-08	7.47122	7.47122
BUB1B	snv	ucec	16	328	3.97273e-08	7.76073e-08	7.46896	7.46896
CHML	snv	ucec	16	328	4.39216e-11	2.30075e-10	7.46896	7.46896
MAP3K2	snv	ucec	14	330	5.33873e-10	1.92738e-09	7.46896	7.46896
FASTKD2	snv	ucec	16	328	7.75707e-11	3.73652e-10	7.46896	7.46896
SMC5	snv	ucec	19	325	5.01978e-11	2.58428e-10	7.46745	7.46745
APOL3	snv	ucec	10	334	4.66126e-07	6.63466e-07	7.467	7.467
GADL1	snv	ucec	10	334	2.99643e-07	4.47019e-07	7.467	7.467
FHAD1	snv	ucec	16	328	5.43711e-09	1.39719e-08	7.4667	7.4667
NAALADL1	snv	ucec	12	332	2.43528e-06	3.09015e-06	7.46564	7.46564
CDH15	snv	ucec	12	332	1.53455e-08	3.42073e-08	7.46564	7.46564
TMC4	snv	ucec	12	332	0.000165667	0.000175656	7.46564	7.46564
SLC4A11	snv	ucec	12	332	4.26014e-05	4.69176e-05	7.46564	7.46564
GFPT2	snv	ucec	16	328	3.75644e-11	2.01952e-10	7.46564	7.46564
C6orf58	snv	ucec	10	334	2.01548e-07	3.16445e-07	7.46564	7.46564
MSH5	snv	ucec	16	328	6.54066e-09	1.64249e-08	7.46564	7.46564
CHPF2	snv	ucec	10	334	2.05076e-07	3.21041e-07	7.46564	7.46564
CFP	snv	ucec	12	332	2.34843e-06	2.98596e-06	7.46564	7.46564
ZC4H2	snv	ucec	10	334	6.72042e-05	7.26198e-05	7.46564	7.46564
ZNF83	snv	ucec	12	332	1.33677e-08	3.03381e-08	7.46564	7.46564
MBTPS1	snv	ucec	12	332	2.18363e-06	2.78768e-06	7.46564	7.46564
PAN2	snv	ucec	14	330	6.35486e-10	2.23724e-09	7.46564	7.46564
SHE	snv	ucec	10	334	2.43802e-07	3.73829e-07	7.46564	7.46564
L3MBTL2	snv	ucec	10	334	5.02591e-06	6.11919e-06	7.46564	7.46564
C10orf120	snv	ucec	12	332	2.83473e-06	3.56602e-06	7.46564	7.46564
ENAH	snv	ucec	10	334	2.94553e-07	4.40088e-07	7.46564	7.46564
DDX19B	snv	ucec	10	334	1.35446e-06	1.7741e-06	7.46564	7.46564
TAF5	snv	ucec	10	334	7.75962e-06	9.25769e-06	7.46564	7.46564
PIP4K2A	snv	ucec	12	332	1.45726e-08	3.26731e-08	7.46564	7.46564
NUP85	snv	ucec	12	332	1.18422e-08	2.73775e-08	7.46564	7.46564
SUCLG1	snv	ucec	10	334	1.91312e-07	3.02494e-07	7.46564	7.46564
PLK1	snv	ucec	10	334	2.43802e-07	3.73829e-07	7.46473	7.46473
ARHGAP18	snv	ucec	12	332	1.53543e-06	1.99799e-06	7.46473	7.46473
HK1	snv	ucec	12	332	1.16386e-08	2.69831e-08	7.46337	7.46337
PARPBP	snv	ucec	14	330	1.20309e-09	3.85277e-09	7.46337	7.46337
CEP85	snv	ucec	10	334	1.88014e-07	2.97617e-07	7.46337	7.46337
DHX30	snv	ucec	16	328	9.36528e-09	2.25013e-08	7.46337	7.46337
ARL13B	snv	ucec	14	330	2.30695e-08	4.81348e-08	7.46337	7.46337
OPRK1	snv	ucec	10	334	0.00240161	0.00244454	7.46337	7.46337
TMEM255A	snv	ucec	12	332	1.22905e-06	1.62022e-06	7.46337	7.46337
SUSD1	snv	ucec	12	332	1.45726e-08	3.26731e-08	7.46337	7.46337
MAP6	snv	ucec	12	332	2.39386e-08	4.96944e-08	7.46337	7.46337
SUDS3	snv	ucec	12	332	9.78065e-09	2.33699e-08	7.46337	7.46337
ALAS2	snv	ucec	12	332	1.38376e-08	3.12572e-08	7.46337	7.46337
ARHGEF25	snv	ucec	12	332	2.83495e-06	3.56602e-06	7.46337	7.46337
FBXO7	snv	ucec	12	332	2.09035e-06	2.67543e-06	7.46337	7.46337
DYTN	snv	ucec	12	332	1.90057e-06	2.44334e-06	7.46337	7.46337
MYO1G	snv	ucec	10	334	2.52353e-07	3.85494e-07	7.46337	7.46337
PPID	snv	ucec	10	334	2.12312e-07	3.311e-07	7.46337	7.46337
XYLT1	snv	ucec	18	326	0.000102336	0.000109459	7.46216	7.46216
SENP7	snv	ucec	20	324	2.54738e-13	3.45587e-12	7.4616	7.4616
HHATL	snv	ucec	12	332	1.64382e-08	3.63514e-08	7.4611	7.4611
AUTS2	snv	ucec	12	332	2.59935e-06	3.28633e-06	7.4611	7.4611
ZBED1	snv	ucec	12	332	1.67229e-08	3.67937e-08	7.4611	7.4611
PDHA2	snv	ucec	12	332	1.29134e-08	2.95346e-08	7.4611	7.4611
OVGP1	snv	ucec	10	334	1.91312e-07	3.02494e-07	7.46027	7.46027
GLS	snv	ucec	11	333	4.13674e-06	5.07754e-06	7.45882	7.45882
ABCG8	snv	ucec	11	333	0.00056015	0.000582717	7.45882	7.45882
NT5C2	snv	ucec	11	333	4.2613e-08	8.2288e-08	7.45882	7.45882
PDCD11	snv	ucec	17	327	2.37442e-07	3.65206e-07	7.45882	7.45882
ADD3	snv	ucec	17	327	1.16309e-11	7.52221e-11	7.45882	7.45882
ZRANB1	snv	ucec	13	331	4.93703e-07	6.99706e-07	7.45882	7.45882
CRTAC1	snv	ucec	11	333	1.39927e-05	1.61805e-05	7.45882	7.45882
ZBTB16	snv	ucec	13	331	2.57115e-07	3.9122e-07	7.45882	7.45882
ABCC8	snv	ucec	19	325	1.19638e-10	5.35098e-10	7.45882	7.45882
TNKS1BP1	snv	ucec	13	331	1.39313e-08	3.14586e-08	7.45882	7.45882
MPEG1	snv	ucec	17	327	9.4538e-09	2.26747e-08	7.45882	7.45882
C12orf42	snv	ucec	15	329	4.11738e-07	5.93471e-07	7.45882	7.45882
PLEKHA5	snv	ucec	13	331	3.27406e-07	4.83144e-07	7.45882	7.45882
KCNJ8	snv	ucec	11	333	7.9299e-08	1.39942e-07	7.45882	7.45882
CALCOCO1	snv	ucec	15	329	2.58148e-10	1.03468e-09	7.45882	7.45882
WIF1	snv	ucec	11	333	4.72996e-08	8.99624e-08	7.45882	7.45882
C1R	snv	ucec	11	333	7.53336e-08	1.34068e-07	7.45882	7.45882
CKAP2	snv	ucec	13	331	3.37671e-08	6.76706e-08	7.45882	7.45882
IPO5	snv	ucec	15	329	1.89245e-10	7.92342e-10	7.45882	7.45882
IPO4	snv	ucec	13	331	4.07525e-05	4.50027e-05	7.45882	7.45882
ADCY4	snv	ucec	17	327	1.91748e-11	1.14423e-10	7.45882	7.45882
TTLL5	snv	ucec	15	329	3.70796e-08	7.3273e-08	7.45882	7.45882
ESRRB	snv	ucec	17	327	3.80415e-10	1.45264e-09	7.45882	7.45882
TGM7	snv	ucec	11	333	6.13074e-08	1.11887e-07	7.45882	7.45882
STRC	snv	ucec	13	331	1.14076e-08	2.65451e-08	7.45882	7.45882
DUOX2	snv	ucec	19	325	1.44276e-10	6.27514e-10	7.45882	7.45882
SCNN1G	snv	ucec	17	327	3.42315e-11	1.86634e-10	7.45882	7.45882
NAE1	snv	ucec	11	333	4.04418e-08	7.86859e-08	7.45882	7.45882
VAT1L	snv	ucec	15	329	1.95909e-10	8.14354e-10	7.45882	7.45882
USP10	snv	ucec	17	327	1.64776e-09	5.03757e-09	7.45882	7.45882
ZNF778	snv	ucec	11	333	6.56754e-08	1.18674e-07	7.45882	7.45882
MPP2	snv	ucec	15	329	0.000195139	0.00020637	7.45882	7.45882
CCDC40	snv	ucec	11	333	4.897e-08	9.26574e-08	7.45882	7.45882
PIK3R6	snv	ucec	15	329	2.76505e-10	1.1019e-09	7.45882	7.45882
MBD1	snv	ucec	11	333	1.5981e-06	2.07795e-06	7.45882	7.45882
SERPINB8	snv	ucec	13	331	3.95486e-09	1.06064e-08	7.45882	7.45882
ABCA7	snv	ucec	17	327	1.59585e-07	2.58568e-07	7.45882	7.45882
ZFP82	snv	ucec	17	327	2.79218e-11	1.57551e-10	7.45882	7.45882
ZNF577	snv	ucec	17	327	1.70031e-11	1.02967e-10	7.45882	7.45882
ZNF600	snv	ucec	17	327	1.98436e-11	1.17606e-10	7.45882	7.45882
SSC5D	snv	ucec	15	329	3.7638e-08	7.41947e-08	7.45882	7.45882
ZNF776	snv	ucec	11	333	5.06975e-08	9.54064e-08	7.45882	7.45882
VAV3	snv	ucec	15	329	1.24658e-10	5.51514e-10	7.45882	7.45882
URB2	snv	ucec	17	327	2.16173e-11	1.26712e-10	7.45882	7.45882
LGALS8	snv	ucec	11	333	3.02455e-06	3.786e-06	7.45882	7.45882
ACTN2	snv	ucec	13	331	6.97985e-07	9.57668e-07	7.45882	7.45882
FH	snv	ucec	15	329	2.17308e-10	8.90997e-10	7.45882	7.45882
EPB41	snv	ucec	17	327	1.50152e-09	4.65527e-09	7.45882	7.45882
PEF1	snv	ucec	11	333	0.000694731	0.000719916	7.45882	7.45882
GNL2	snv	ucec	15	329	2.15612e-06	2.75453e-06	7.45882	7.45882
ANKRD13C	snv	ucec	15	329	2.58148e-10	1.03468e-09	7.45882	7.45882
CLSTN1	snv	ucec	15	329	7.36273e-08	1.31385e-07	7.45882	7.45882
NFATC2	snv	ucec	11	333	4.56844e-08	8.73208e-08	7.45882	7.45882
COL9A3	snv	ucec	15	329	3.08348e-06	3.8556e-06	7.45882	7.45882
PRDM15	snv	ucec	13	331	3.9761e-05	4.39917e-05	7.45882	7.45882
TTC38	snv	ucec	11	333	7.66336e-08	1.36172e-07	7.45882	7.45882
MARCO	snv	ucec	11	333	1.38661e-07	2.28721e-07	7.45882	7.45882
NR4A2	snv	ucec	15	329	1.95909e-10	8.14354e-10	7.45882	7.45882
IFIH1	snv	ucec	13	331	3.88742e-09	1.04578e-08	7.45882	7.45882
ADCY3	snv	ucec	13	331	4.35103e-07	6.23783e-07	7.45882	7.45882
PLB1	snv	ucec	17	327	3.16369e-09	8.7515e-09	7.45882	7.45882
EFEMP1	snv	ucec	17	327	2.26929e-10	9.20168e-10	7.45882	7.45882
POLR1A	snv	ucec	15	329	3.87932e-08	7.6058e-08	7.45882	7.45882
INPP4A	snv	ucec	17	327	7.61957e-06	9.10155e-06	7.45882	7.45882
COPB2	snv	ucec	15	329	2.32825e-10	9.42424e-10	7.45882	7.45882
GMPS	snv	ucec	15	329	3.76421e-08	7.41947e-08	7.45882	7.45882
EPHB3	snv	ucec	13	331	7.30735e-09	1.81081e-08	7.45882	7.45882
ST3GAL6	snv	ucec	13	331	2.52235e-09	7.22188e-09	7.45882	7.45882
PDE5A	snv	ucec	15	329	3.87955e-08	7.6058e-08	7.45882	7.45882
FHDC1	snv	ucec	13	331	1.30065e-06	1.70781e-06	7.45882	7.45882
PPP2R2C	snv	ucec	11	333	6.02602e-08	1.10382e-07	7.45882	7.45882
GRSF1	snv	ucec	13	331	4.23619e-09	1.12479e-08	7.45882	7.45882
ARHGAP24	snv	ucec	17	327	1.61479e-11	9.82166e-11	7.45882	7.45882
SEC24A	snv	ucec	15	329	1.40857e-10	6.1457e-10	7.45882	7.45882
LRRTM2	snv	ucec	15	329	4.38357e-10	1.63261e-09	7.45882	7.45882
FAF2	snv	ucec	11	333	9.24459e-08	1.59654e-07	7.45882	7.45882
THBS4	snv	ucec	13	331	0.00141386	0.00145062	7.45882	7.45882
ARSK	snv	ucec	13	331	3.69175e-09	1.0005e-08	7.45882	7.45882
RSPH4A	snv	ucec	13	331	3.56666e-09	9.73056e-09	7.45882	7.45882
ANKS1A	snv	ucec	11	333	3.98282e-07	5.75434e-07	7.45882	7.45882
BRPF3	snv	ucec	11	333	8.57523e-06	1.01773e-05	7.45882	7.45882
ABCC10	snv	ucec	13	331	8.07721e-07	1.09609e-06	7.45882	7.45882
TFAP2D	snv	ucec	15	329	3.33612e-08	6.68964e-08	7.45882	7.45882
TNPO3	snv	ucec	13	331	6.98052e-07	9.57668e-07	7.45882	7.45882
SMARCD3	snv	ucec	13	331	5.29166e-09	1.36284e-08	7.45882	7.45882
GTF2IRD2B	snv	ucec	11	333	4.897e-08	9.26574e-08	7.45882	7.45882
CRISPLD1	snv	ucec	13	331	1.16154e-05	1.35506e-05	7.45882	7.45882
TTF1	snv	ucec	15	329	2.42498e-08	5.02695e-08	7.45882	7.45882
GCNT1	snv	ucec	11	333	4.42418e-07	6.33354e-07	7.45882	7.45882
CTSL	snv	ucec	11	333	1.02358e-07	1.75161e-07	7.45882	7.45882
SHC3	snv	ucec	15	329	9.7046e-07	1.29606e-06	7.45882	7.45882
SECISBP2	snv	ucec	15	329	9.77027e-07	1.30424e-06	7.45882	7.45882
OMD	snv	ucec	11	333	8.09633e-06	9.63954e-06	7.45882	7.45882
BICD2	snv	ucec	11	333	6.13074e-08	1.11887e-07	7.45882	7.45882
IL3RA	snv	ucec	11	333	6.1494e-06	7.40734e-06	7.45882	7.45882
KDM5C	snv	ucec	15	329	2.44775e-09	7.04018e-09	7.45882	7.45882
NONO	snv	ucec	19	325	1.08924e-10	4.96116e-10	7.45882	7.45882
NEUROD1	snv	ucec	11	333	9.34465e-06	1.10356e-05	7.45882	7.45882
RTKN2	snv	ucec	11	333	7.4055e-08	1.31962e-07	7.45882	7.45882
LIPA	snv	ucec	11	333	5.92304e-08	1.08869e-07	7.45882	7.45882
HTR3B	snv	ucec	11	333	7.27975e-08	1.29987e-07	7.45882	7.45882
ERN1	snv	ucec	11	333	6.45559e-08	1.16803e-07	7.45882	7.45882
DIS3L2	snv	ucec	11	333	1.15679e-05	1.35e-05	7.45882	7.45882
BBS12	snv	ucec	13	331	6.26029e-08	1.13922e-07	7.45882	7.45882
PLRG1	snv	ucec	11	333	1.07761e-05	1.26424e-05	7.45882	7.45882
TRIM31	snv	ucec	11	333	9.34514e-06	1.10356e-05	7.45882	7.45882
DLGAP2	snv	ucec	13	331	5.19965e-07	7.33342e-07	7.45882	7.45882
BCL9	snv	ucec	11	333	4.64577e-05	5.1011e-05	7.45882	7.45882
SSX1	snv	ucec	11	333	9.08185e-06	1.07503e-05	7.45882	7.45882
CDC37L1	snv	ucec	11	333	9.75369e-06	1.14887e-05	7.45882	7.45882
TSPYL5	snv	ucec	13	331	3.03653e-07	4.52612e-07	7.45882	7.45882
SIDT2	snv	ucec	13	331	4.82835e-07	6.85703e-07	7.45882	7.45882
EED	snv	ucec	15	329	2.40984e-10	9.70924e-10	7.45882	7.45882
CMAS	snv	ucec	11	333	5.24841e-08	9.80776e-08	7.45882	7.45882
PRICKLE1	snv	ucec	11	333	4.4897e-08	8.60289e-08	7.45882	7.45882
GALNT4	snv	ucec	11	333	1.07692e-07	1.83026e-07	7.45882	7.45882
GABPB1	snv	ucec	11	333	9.61568e-06	1.13327e-05	7.45882	7.45882
CENPN	snv	ucec	11	333	4.33615e-08	8.34319e-08	7.45882	7.45882
SLC5A10	snv	ucec	11	333	8.98807e-07	1.20757e-06	7.45882	7.45882
B4GALNT2	snv	ucec	11	333	8.33225e-06	9.90766e-06	7.45882	7.45882
PADI1	snv	ucec	11	333	4.41228e-08	8.47792e-08	7.45882	7.45882
PAX7	snv	ucec	15	329	1.48414e-10	6.41495e-10	7.45882	7.45882
BMPR2	snv	ucec	11	333	4.64852e-08	8.85833e-08	7.45882	7.45882
CPO	snv	ucec	13	331	4.77608e-09	1.24811e-08	7.45882	7.45882
IQCB1	snv	ucec	11	333	6.79709e-08	1.22471e-07	7.45882	7.45882
A4GNT	snv	ucec	11	333	1.53324e-07	2.49237e-07	7.45882	7.45882
TEC	snv	ucec	11	333	3.77131e-08	7.42714e-08	7.45882	7.45882
CDS1	snv	ucec	13	331	5.02745e-09	1.30398e-08	7.45882	7.45882
PCDHGB7	snv	ucec	15	329	1.45852e-10	6.3239e-10	7.45882	7.45882
HSPA1L	snv	ucec	11	333	4.11533e-08	7.97798e-08	7.45882	7.45882
FAM217A	snv	ucec	13	331	1.87431e-09	5.59098e-09	7.45882	7.45882
VPS41	snv	ucec	15	329	2.42788e-09	6.98884e-09	7.45882	7.45882
POTEA	snv	ucec	17	327	8.50601e-12	5.76417e-11	7.45882	7.45882
PPP1R42	snv	ucec	11	333	3.64166e-08	7.21888e-08	7.45882	7.45882
APLP2	snv	ucec	11	333	5.15833e-08	9.66022e-08	7.45882	7.45882
CNTN2	snv	ucec	11	333	7.27975e-08	1.29987e-07	7.45882	7.45882
HGF	snv	ucec	15	329	3.65243e-08	7.23197e-08	7.45882	7.45882
KRT80	snv	ucec	11	333	4.86509e-06	5.93275e-06	7.45882	7.45882
ITGAE	snv	ucec	17	327	1.31289e-11	8.28275e-11	7.45882	7.45882
SERPINB3	snv	ucec	13	331	4.69505e-09	1.22924e-08	7.45882	7.45882
TRMT61B	snv	ucec	11	333	5.15833e-08	9.66022e-08	7.45882	7.45882
DNAJA4	snv	ucec	11	333	0.00848962	0.0085773	7.45882	7.45882
RCVRN	snv	ucec	11	333	1.09529e-07	1.85876e-07	7.45882	7.45882
MEGF6	snv	ucec	11	333	0.000553768	0.000576164	7.45882	7.45882
SP3	snv	ucec	15	329	1.38423e-10	6.04709e-10	7.45882	7.45882
ABI3BP	snv	ucec	17	327	8.28812e-10	2.82111e-09	7.45882	7.45882
BCL6	snv	ucec	15	329	7.09092e-10	2.46391e-09	7.45882	7.45882
PAPSS1	snv	ucec	13	331	4.85848e-09	1.26583e-08	7.45882	7.45882
RAB11FIP1	snv	ucec	13	331	1.3144e-08	2.99732e-08	7.45882	7.45882
SLC20A2	snv	ucec	15	329	4.53483e-10	1.68085e-09	7.45882	7.45882
ASB11	snv	ucec	11	333	4.1877e-08	8.09793e-08	7.45882	7.45882
BCO2	snv	ucec	11	333	5.72216e-08	1.0568e-07	7.45882	7.45882
GOLGA6L6	snv	ucec	13	331	2.43928e-08	5.05165e-08	7.45882	7.45882
LILRB1	snv	ucec	13	331	5.23467e-05	5.7116e-05	7.45882	7.45882
ZNF805	snv	ucec	13	331	3.16052e-09	8.74619e-09	7.45882	7.45882
FAM178B	snv	ucec	11	333	8.95197e-06	1.06019e-05	7.45882	7.45882
ADD1	snv	ucec	11	333	5.92304e-08	1.08869e-07	7.45882	7.45882
PWWP2A	snv	ucec	13	331	4.45988e-09	1.17654e-08	7.45882	7.45882
ZKSCAN3	snv	ucec	15	329	3.90857e-08	7.65189e-08	7.45882	7.45882
TGDS	snv	ucec	11	333	9.21232e-06	1.08936e-05	7.45882	7.45882
CHRNB2	snv	ucec	11	333	5.52788e-08	1.02528e-07	7.45882	7.45882
ANKEF1	snv	ucec	13	331	3.16052e-09	8.74619e-09	7.45882	7.45882
KLHL3	snv	ucec	11	333	1.15679e-05	1.35e-05	7.45882	7.45882
RNF145	snv	ucec	11	333	2.30345e-07	3.55631e-07	7.45882	7.45882
TLL2	snv	ucec	15	329	3.87926e-08	7.6058e-08	7.45426	7.45426
TRPM5	snv	ucec	15	329	8.194e-07	1.10973e-06	7.45426	7.45426
TAOK3	snv	ucec	13	331	3.95486e-09	1.06064e-08	7.45426	7.45426
PAN3	snv	ucec	17	327	1.4562e-11	9.03908e-11	7.45426	7.45426
ZNF592	snv	ucec	13	331	2.26698e-05	2.57464e-05	7.45426	7.45426
OR1E2	snv	ucec	11	333	1.92088e-06	2.46854e-06	7.45426	7.45426
HAP1	snv	ucec	11	333	8.57582e-06	1.01773e-05	7.45426	7.45426
ZNF652	snv	ucec	11	333	4.64852e-08	8.85833e-08	7.45426	7.45426
KAT7	snv	ucec	19	325	1.9376e-10	8.07491e-10	7.45426	7.45426
TNRC6C	snv	ucec	15	329	1.25013e-08	2.87016e-08	7.45426	7.45426
RASAL3	snv	ucec	17	327	3.33666e-09	9.17537e-09	7.45426	7.45426
LTBP4	snv	ucec	17	327	1.33411e-06	1.7491e-06	7.45426	7.45426
ZNF285	snv	ucec	17	327	1.31289e-11	8.28275e-11	7.45426	7.45426
ZNF578	snv	ucec	15	329	2.24936e-10	9.14755e-10	7.45426	7.45426
CPXM1	snv	ucec	15	329	3.69796e-10	1.4199e-09	7.45426	7.45426
TRPC4AP	snv	ucec	11	333	3.11704e-06	3.89405e-06	7.45426	7.45426
OR11H1	snv	ucec	17	327	1.08516e-11	7.11084e-11	7.45426	7.45426
TNRC6B	snv	ucec	19	325	1.85024e-07	2.93486e-07	7.45426	7.45426
SLC9A4	snv	ucec	15	329	1.89245e-10	7.92342e-10	7.45426	7.45426
ARHGEF4	snv	ucec	17	327	1.75295e-09	5.29403e-09	7.45426	7.45426
EPHA4	snv	ucec	15	329	1.22498e-10	5.43689e-10	7.45426	7.45426
EPAS1	snv	ucec	13	331	1.83771e-05	2.10188e-05	7.45426	7.45426
FER1L5	snv	ucec	15	329	3.00062e-08	6.08691e-08	7.45426	7.45426
USP4	snv	ucec	15	329	8.19362e-07	1.10973e-06	7.45426	7.45426
KCTD8	snv	ucec	15	329	1.52942e-08	3.41366e-08	7.45426	7.45426
YTHDC1	snv	ucec	15	329	1.3603e-10	5.95019e-10	7.45426	7.45426
DIAPH1	snv	ucec	15	329	3.14664e-09	8.74612e-09	7.45426	7.45426
SOBP	snv	ucec	15	329	3.76152e-10	1.44112e-09	7.45426	7.45426
MCM9	snv	ucec	13	331	5.20212e-09	1.34527e-08	7.45426	7.45426
VCPIP1	snv	ucec	13	331	4.77608e-09	1.24811e-08	7.45426	7.45426
PTBP3	snv	ucec	17	327	2.00783e-07	3.15816e-07	7.45426	7.45426
TIMELESS	snv	ucec	13	331	4.41639e-07	6.32369e-07	7.45426	7.45426
FGF7	snv	ucec	11	333	9.89471e-06	1.16439e-05	7.45426	7.45426
ZNF248	snv	ucec	17	327	4.18832e-09	1.11507e-08	7.45426	7.45426
SPAG5	snv	ucec	13	331	6.98013e-07	9.57668e-07	7.45426	7.45426
CPD	snv	ucec	13	331	2.65743e-09	7.54332e-09	7.45426	7.45426
CYTIP	snv	ucec	11	333	6.02602e-08	1.10382e-07	7.45426	7.45426
CDK15	snv	ucec	15	329	9.00354e-09	2.17753e-08	7.45426	7.45426
ANKUB1	snv	ucec	13	331	3.62868e-09	9.85718e-09	7.45426	7.45426
FYN	snv	ucec	13	331	2.94904e-09	8.25969e-09	7.45426	7.45426
ZFP57	snv	ucec	13	331	3.1063e-09	8.64092e-09	7.45426	7.45426
CUL1	snv	ucec	11	333	5.52788e-08	1.02528e-07	7.45426	7.45426
GABRG3	snv	ucec	13	331	3.64706e-05	4.05579e-05	7.45426	7.45426
VWA3A	snv	ucec	17	327	2.22572e-09	6.51766e-09	7.45426	7.45426
ZNF614	snv	ucec	15	329	1.45852e-10	6.3239e-10	7.45426	7.45426
PRAMEF10	snv	ucec	11	333	4.1877e-08	8.09793e-08	7.45426	7.45426
FOXO4	snv	ucec	11	333	4.93775e-06	6.01732e-06	7.45426	7.45426
RBM15	snv	ucec	13	331	5.68188e-07	7.95077e-07	7.45426	7.45426
SSRP1	snv	ucec	13	331	2.43928e-08	5.05165e-08	7.45426	7.45426
PRDM4	snv	ucec	11	333	4.98265e-08	9.39964e-08	7.45426	7.45426
ZNF326	snv	ucec	11	333	5.34001e-08	9.94149e-08	7.45426	7.45426
ABCG5	snv	ucec	11	333	7.66336e-08	1.36172e-07	7.45426	7.45426
IREB2	snv	ucec	18	326	7.7667e-11	3.73857e-10	7.45036	7.45036
NPR2	snv	ucec	18	326	2.16061e-12	1.91423e-11	7.45036	7.45036
TACC2	snv	ucec	19	325	1.02289e-10	4.70861e-10	7.44968	7.44968
PLCB1	snv	ucec	15	329	2.78126e-08	5.69871e-08	7.44968	7.44968
TRAPPC10	snv	ucec	13	331	2.47883e-09	7.11486e-09	7.44968	7.44968
OR5H1	snv	ucec	11	333	7.03441e-08	1.26386e-07	7.44968	7.44968
ARSJ	snv	ucec	11	333	3.70253e-07	5.39609e-07	7.44968	7.44968
DCLK2	snv	ucec	15	329	3.51353e-10	1.36417e-09	7.44968	7.44968
MBOAT1	snv	ucec	15	329	4.18203e-08	8.09597e-08	7.44968	7.44968
UBE3C	snv	ucec	17	327	2.56427e-11	1.46596e-10	7.44968	7.44968
LAS1L	snv	ucec	17	327	3.01417e-11	1.67224e-10	7.44968	7.44968
DCAF10	snv	ucec	11	333	5.62421e-08	1.04092e-07	7.44968	7.44968
TDRD3	snv	ucec	17	327	4.28222e-08	8.26461e-08	7.44968	7.44968
ZNF730	snv	ucec	17	327	1.8528e-11	1.11087e-10	7.44968	7.44968
TTC28	snv	ucec	17	327	1.08516e-11	7.11084e-11	7.44968	7.44968
KIF3A	snv	ucec	17	327	8.07224e-12	5.53375e-11	7.44968	7.44968
CAMSAP1	snv	ucec	17	327	5.10643e-08	9.59666e-08	7.44968	7.44968
RAC1	snv	ucec	13	331	3.95486e-09	1.06064e-08	7.44968	7.44968
PLEC	snv	ucec	18	326	7.12468e-09	1.77186e-08	7.44805	7.44805
PCDHGB3	snv	ucec	20	324	1.29427e-13	1.98018e-12	7.44654	7.44654
DNMT3B	snv	ucec	20	324	1.29427e-13	1.98018e-12	7.44654	7.44654
XDH	snv	ucec	20	324	3.61025e-07	5.28155e-07	7.44573	7.44573
RBMS3	snv	ucec	15	329	0.000138854	0.000147654	7.44509	7.44509
UBQLN3	snv	ucec	11	333	8.20541e-08	1.43853e-07	7.44509	7.44509
COL17A1	snv	ucec	20	324	3.41338e-13	4.35834e-12	7.44419	7.44419
SH3TC2	snv	ucec	20	324	1.29192e-11	8.20624e-11	7.44419	7.44419
OPHN1	snv	ucec	22	322	8.06593e-15	2.35403e-13	7.44419	7.44419
SYTL4	snv	ucec	22	322	1.51751e-12	1.41675e-11	7.44419	7.44419
ZNF583	snv	ucec	20	324	3.71906e-13	4.61302e-12	7.44419	7.44419
SLX4	snv	ucec	18	326	1.80337e-10	7.6101e-10	7.44341	7.44341
CD109	snv	ucec	20	324	7.54108e-13	8.04613e-12	7.44185	7.44185
PTCHD1	snv	ucec	20	324	2.59172e-13	3.49554e-12	7.44185	7.44185
PCSK1	snv	ucec	17	327	1.28553e-09	4.08677e-09	7.44048	7.44048
MPHOSPH9	snv	ucec	20	324	2.72662e-11	1.54102e-10	7.4395	7.4395
KIF4A	snv	ucec	20	324	1.27186e-13	1.9545e-12	7.43714	7.43714
SLC15A4	snv	ucec	12	332	3.36825e-06	4.1853e-06	7.43694	7.43694
CSRP2	snv	ucec	10	334	3.95262e-05	4.37551e-05	7.43694	7.43694
MFGE8	snv	ucec	12	332	1.38376e-08	3.12572e-08	7.43694	7.43694
CHTF18	snv	ucec	10	334	9.10229e-05	9.75837e-05	7.43694	7.43694
UNC45B	snv	ucec	16	328	9.29623e-09	2.23663e-08	7.43694	7.43694
PLD2	snv	ucec	16	328	0.00012881	0.000137078	7.43694	7.43694
NTNG1	snv	ucec	12	332	1.33677e-08	3.03381e-08	7.43694	7.43694
PER3	snv	ucec	18	326	4.3858e-10	1.63261e-09	7.43694	7.43694
PTPRA	snv	ucec	16	328	6.84874e-09	1.70997e-08	7.43694	7.43694
RASSF2	snv	ucec	16	328	1.4311e-10	6.23226e-10	7.43694	7.43694
MFF	snv	ucec	14	330	1.22657e-07	2.05482e-07	7.43694	7.43694
TBC1D5	snv	ucec	14	330	2.53628e-07	3.87186e-07	7.43694	7.43694
CPE	snv	ucec	16	328	4.31663e-11	2.27147e-10	7.43694	7.43694
GEMIN5	snv	ucec	14	330	7.96152e-10	2.72283e-09	7.43694	7.43694
EBF1	snv	ucec	12	332	1.04167e-07	1.77742e-07	7.43694	7.43694
RTN4IP1	snv	ucec	14	330	6.13759e-10	2.17136e-09	7.43694	7.43694
SYTL3	snv	ucec	14	330	1.10432e-09	3.59538e-09	7.43694	7.43694
XPO6	snv	ucec	16	328	4.87326e-11	2.51506e-10	7.43694	7.43694
IRX1	snv	ucec	12	332	2.63725e-06	3.33257e-06	7.43694	7.43694
CCDC62	snv	ucec	14	330	5.92757e-10	2.10927e-09	7.43694	7.43694
ZNF598	snv	ucec	10	334	2.99643e-07	4.47019e-07	7.43694	7.43694
GPR142	snv	ucec	10	334	1.44992e-05	1.67378e-05	7.43694	7.43694
ACADL	snv	ucec	12	332	1.22599e-08	2.82125e-08	7.43694	7.43694
BRPF1	snv	ucec	10	334	2.81809e-05	3.17464e-05	7.43694	7.43694
SLC7A11	snv	ucec	14	330	1.22657e-07	2.05482e-07	7.43694	7.43694
MNS1	snv	ucec	16	328	4.39216e-11	2.30075e-10	7.43694	7.43694
SLC10A7	snv	ucec	10	334	1.7536e-07	2.80334e-07	7.43694	7.43694
RNF180	snv	ucec	12	332	1.38376e-08	3.12572e-08	7.43694	7.43694
ZBTB24	snv	ucec	14	330	1.58054e-09	4.86207e-09	7.43694	7.43694
ANO9	snv	ucec	12	332	0.000324453	0.000340047	7.43694	7.43694
CDC45	snv	ucec	12	332	1.83218e-06	2.36199e-06	7.43694	7.43694
YTHDF3	snv	ucec	12	332	2.66033e-05	3.00617e-05	7.43694	7.43694
TRPC6	snv	ucec	12	332	2.05368e-08	4.36768e-08	7.43694	7.43694
HAVCR2	snv	ucec	10	334	3.29336e-05	3.68131e-05	7.43694	7.43694
NFIL3	snv	ucec	10	334	4.00826e-05	4.43196e-05	7.43694	7.43694
PTGS2	snv	ucec	14	330	1.18267e-09	3.79789e-09	7.43694	7.43694
CCDC88C	snv	ucec	18	326	1.04225e-07	1.77787e-07	7.43463	7.43463
DISP2	snv	ucec	14	330	1.226e-05	1.42644e-05	7.43463	7.43463
SUPT5H	snv	ucec	14	330	1.72059e-09	5.2166e-09	7.43463	7.43463
UBE4B	snv	ucec	12	332	1.58827e-08	3.5269e-08	7.43463	7.43463
SPDL1	snv	ucec	12	332	1.01275e-08	2.41076e-08	7.43463	7.43463
PRL	snv	ucec	12	332	2.67587e-06	3.37631e-06	7.43463	7.43463
CUL7	snv	ucec	16	328	1.69064e-09	5.14376e-09	7.43463	7.43463
EBF2	snv	ucec	10	334	3.2639e-07	4.81748e-07	7.43463	7.43463
NKAP	snv	ucec	18	326	2.67322e-07	4.04447e-07	7.43463	7.43463
CCDC22	snv	ucec	14	330	1.09448e-05	1.28225e-05	7.43463	7.43463
TSPYL2	snv	ucec	16	328	3.89533e-09	1.0475e-08	7.43463	7.43463
NARS2	snv	ucec	10	334	8.42805e-07	1.13916e-06	7.43463	7.43463
OSBPL8	snv	ucec	14	330	4.56104e-10	1.68695e-09	7.43463	7.43463
TSR1	snv	ucec	10	334	3.04817e-07	4.53666e-07	7.43463	7.43463
AP2B1	snv	ucec	12	332	2.65505e-07	4.02136e-07	7.43463	7.43463
USP36	snv	ucec	12	332	1.12415e-08	2.62024e-08	7.43463	7.43463
OR10J3	snv	ucec	12	332	2.14502e-07	3.33766e-07	7.43463	7.43463
UBN1	snv	ucec	12	332	7.63822e-05	8.22432e-05	7.43463	7.43463
CEP104	snv	ucec	12	332	2.41787e-06	3.06861e-06	7.43463	7.43463
HBS1L	snv	ucec	16	328	9.15636e-09	2.20757e-08	7.43463	7.43463
ZBTB21	snv	ucec	12	332	1.85348e-08	4.0057e-08	7.43463	7.43463
DZANK1	snv	ucec	12	332	1.40785e-08	3.17395e-08	7.43463	7.43463
DOLK	snv	ucec	10	334	2.48042e-07	3.79911e-07	7.43463	7.43463
SIGLEC8	snv	ucec	18	326	5.98346e-12	4.35979e-11	7.43299	7.43299
DENND2C	snv	ucec	18	326	2.05044e-12	1.83049e-11	7.43299	7.43299
POLR1B	snv	ucec	18	326	6.02697e-10	2.13847e-09	7.43299	7.43299
SLC4A9	snv	ucec	18	326	7.65241e-10	2.63006e-09	7.43299	7.43299
UNC13B	snv	ucec	18	326	4.52453e-10	1.67881e-09	7.43299	7.43299
NCAM1	snv	ucec	12	332	1.33677e-08	3.03381e-08	7.43231	7.43231
PATL2	snv	ucec	10	334	3.20863e-07	4.74699e-07	7.43231	7.43231
OR2M5	snv	ucec	12	332	9.28189e-09	2.23396e-08	7.43231	7.43231
LRRC1	snv	ucec	10	334	2.19794e-07	3.40779e-07	7.43231	7.43231
ZFP69B	snv	ucec	10	334	1.8158e-07	2.88683e-07	7.43231	7.43231
CASP4	snv	ucec	12	332	1.91801e-08	4.11952e-08	7.43084	7.43084
TRIM21	snv	ucec	10	334	4.66126e-07	6.63466e-07	7.43084	7.43084
TRIM22	snv	ucec	14	330	6.13759e-10	2.17136e-09	7.43084	7.43084
JUP	snv	ucec	12	332	7.36105e-06	8.80335e-06	7.43084	7.43084
CELF4	snv	ucec	12	332	1.61581e-08	3.58004e-08	7.43084	7.43084
SLC44A2	snv	ucec	10	334	3.68537e-05	4.09384e-05	7.43084	7.43084
PDE4C	snv	ucec	10	334	9.08702e-06	1.07527e-05	7.43084	7.43084
ZNF506	snv	ucec	10	334	2.61194e-07	3.96384e-07	7.43084	7.43084
OR6N1	snv	ucec	10	334	1.8477e-07	2.9315e-07	7.43084	7.43084
MN1	snv	ucec	12	332	4.60612e-06	5.63178e-06	7.43084	7.43084
CATSPER3	snv	ucec	10	334	7.64327e-06	9.12516e-06	7.43084	7.43084
RRP8	snv	ucec	12	332	8.02485e-05	8.62991e-05	7.43084	7.43084
GATA3	snv	ucec	10	334	6.09707e-07	8.47008e-07	7.43084	7.43084
CDC42BPB	snv	ucec	18	326	4.38589e-10	1.63261e-09	7.43065	7.43065
SLFN14	snv	ucec	18	326	3.27785e-12	2.70082e-11	7.43065	7.43065
CDC73	snv	ucec	18	326	6.57274e-12	4.68249e-11	7.43065	7.43065
CWH43	snv	ucec	18	326	6.87147e-10	2.40087e-09	7.43065	7.43065
EHMT1	snv	ucec	18	326	1.12557e-10	5.08669e-10	7.43065	7.43065
MAST4	snv	ucec	18	326	1.62616e-10	6.94669e-10	7.43065	7.43065
SF3B3	snv	ucec	12	332	1.29134e-08	2.95346e-08	7.42999	7.42999
CSRNP3	snv	ucec	14	330	5.62564e-10	2.01317e-09	7.42999	7.42999
ZNF501	snv	ucec	12	332	1.18422e-08	2.73775e-08	7.42999	7.42999
CDCA2	snv	ucec	18	326	3.69479e-10	1.4199e-09	7.42999	7.42999
MINK1	snv	ucec	14	330	8.06412e-06	9.60284e-06	7.42852	7.42852
METTL14	snv	ucec	12	332	0.00314019	0.0031856	7.42852	7.42852
PLEKHG4	snv	ucec	14	330	1.63519e-09	5.00573e-09	7.42852	7.42852
DCLRE1A	snv	ucec	18	326	4.39467e-12	3.41065e-11	7.4283	7.4283
EP400	snv	ucec	20	324	3.87918e-08	7.6058e-08	7.4283	7.4283
TUBGCP5	snv	ucec	18	326	7.21876e-12	5.06992e-11	7.4283	7.4283
NAA35	snv	ucec	20	324	2.99679e-11	1.66393e-10	7.4283	7.4283
TAF7L	snv	ucec	18	326	4.52453e-10	1.67881e-09	7.4283	7.4283
IL31RA	snv	ucec	18	326	6.921e-09	1.72615e-08	7.4283	7.4283
PANK3	snv	ucec	10	334	2.94553e-07	4.40088e-07	7.42619	7.42619
KIF18A	snv	ucec	18	326	2.57143e-12	2.21565e-11	7.42595	7.42595
CSF2RB	snv	ucec	20	324	3.39986e-09	9.33048e-09	7.42595	7.42595
ADAMTSL1	snv	ucec	18	326	7.7932e-12	5.37021e-11	7.42595	7.42595
JAK2	snv	ucec	18	326	1.78289e-12	1.62947e-11	7.42595	7.42595
TBCK	snv	ucec	12	332	1.03054e-08	2.44222e-08	7.42386	7.42386
ATP6V0A4	snv	ucec	18	326	5.49291e-10	1.97484e-09	7.4236	7.4236
NOXRED1	snv	ucec	10	334	4.50657e-07	6.43824e-07	7.41957	7.41957
CHUK	snv	ucec	14	330	1.0489e-09	3.43988e-09	7.41957	7.41957
ZSWIM8	snv	ucec	16	328	9.80454e-09	2.3419e-08	7.41957	7.41957
SLC22A9	snv	ucec	16	328	6.58493e-07	9.0824e-07	7.41957	7.41957
CAPN1	snv	ucec	10	334	9.0028e-07	1.20908e-06	7.41957	7.41957
POLD3	snv	ucec	14	330	1.56322e-08	3.48018e-08	7.41957	7.41957
FAM90A1	snv	ucec	14	330	2.12567e-09	6.25897e-09	7.41957	7.41957
CLYBL	snv	ucec	10	334	3.5834e-05	3.98819e-05	7.41957	7.41957
STOML3	snv	ucec	12	332	1.14383e-08	2.65899e-08	7.41957	7.41957
PRKD1	snv	ucec	14	330	7.99478e-07	1.08566e-06	7.41957	7.41957
C16orf96	snv	ucec	14	330	1.40301e-09	4.40566e-09	7.41957	7.41957
PMFBP1	snv	ucec	14	330	6.93138e-10	2.41694e-09	7.41957	7.41957
CNTNAP1	snv	ucec	16	328	5.41536e-10	1.952e-09	7.41957	7.41957
EVPL	snv	ucec	14	330	3.60306e-09	9.80675e-09	7.41957	7.41957
QRICH2	snv	ucec	14	330	1.32197e-07	2.19581e-07	7.41957	7.41957
RNMT	snv	ucec	14	330	9.46082e-10	3.14425e-09	7.41957	7.41957
KCNA3	snv	ucec	18	326	2.22696e-09	6.51852e-09	7.41957	7.41957
CTH	snv	ucec	12	332	2.01891e-08	4.30033e-08	7.41957	7.41957
ACADM	snv	ucec	10	334	3.20863e-07	4.74699e-07	7.41957	7.41957
CELSR1	snv	ucec	14	330	0.000402156	0.00042031	7.41957	7.41957
WDR33	snv	ucec	16	328	1.31288e-07	2.18268e-07	7.41957	7.41957
TBR1	snv	ucec	12	332	1.53455e-08	3.42073e-08	7.41957	7.41957
CLIP4	snv	ucec	10	334	2.31497e-07	3.57091e-07	7.41957	7.41957
RARB	snv	ucec	10	334	1.48217e-05	1.71015e-05	7.41957	7.41957
FOXP1	snv	ucec	16	328	1.81183e-10	7.63654e-10	7.41957	7.41957
PROM1	snv	ucec	16	328	9.58421e-09	2.29717e-08	7.41957	7.41957
PRDM8	snv	ucec	10	334	3.6774e-07	5.36396e-07	7.41957	7.41957
WDR70	snv	ucec	12	332	0.000117135	0.00012497	7.41957	7.41957
DCDC2	snv	ucec	10	334	3.93592e-07	5.69797e-07	7.41957	7.41957
PSMD5	snv	ucec	14	330	4.79661e-07	6.81474e-07	7.41957	7.41957
SPTLC1	snv	ucec	12	332	1.76063e-08	3.83364e-08	7.41957	7.41957
WNK2	snv	ucec	12	332	1.82202e-08	3.94874e-08	7.41957	7.41957
FANCC	snv	ucec	16	328	6.87949e-11	3.3866e-10	7.41957	7.41957
CSF2RA	snv	ucec	12	332	2.1615e-08	4.55652e-08	7.41957	7.41957
MAMLD1	snv	ucec	16	328	1.08198e-10	4.94e-10	7.41957	7.41957
BRCC3	snv	ucec	16	328	8.13845e-07	1.10323e-06	7.41957	7.41957
RP2	snv	ucec	16	328	2.19712e-10	8.98773e-10	7.41957	7.41957
GRIPAP1	snv	ucec	14	330	7.14106e-09	1.7753e-08	7.41957	7.41957
BLNK	snv	ucec	10	334	3.4353e-07	5.04475e-07	7.41957	7.41957
DYRK4	snv	ucec	14	330	1.42495e-05	1.64659e-05	7.41957	7.41957
ATMIN	snv	ucec	14	330	8.38512e-10	2.84807e-09	7.41957	7.41957
E2F7	snv	ucec	12	332	1.26919e-08	2.9095e-08	7.41957	7.41957
SLC6A17	snv	ucec	16	328	3.55332e-06	4.40188e-06	7.41957	7.41957
EPM2AIP1	snv	ucec	12	332	1.58827e-08	3.5269e-08	7.41957	7.41957
SPATA6L	snv	ucec	10	334	2.56736e-07	3.90816e-07	7.41957	7.41957
SERPINA1	snv	ucec	12	332	8.70804e-08	1.51632e-07	7.41957	7.41957
ZNF541	snv	ucec	10	334	2.19794e-07	3.40779e-07	7.41957	7.41957
AFTPH	snv	ucec	16	328	1.16794e-10	5.24401e-10	7.41957	7.41957
NR2C2	snv	ucec	10	334	1.6783e-05	1.92654e-05	7.41957	7.41957
SLC22A2	snv	ucec	12	332	0.000130536	0.000138895	7.41957	7.41957
PLXNB1	snv	ucec	12	332	3.06958e-05	3.44503e-05	7.41957	7.41957
TEKT1	snv	ucec	12	332	1.88548e-08	4.05717e-08	7.41957	7.41957
ANKRD42	snv	ucec	12	332	1.73069e-08	3.78031e-08	7.41957	7.41957
DGKE	snv	ucec	12	332	1.88548e-08	4.05717e-08	7.41957	7.41957
PI4KB	snv	ucec	10	334	3.43532e-05	3.83136e-05	7.41957	7.41957
SULT2A1	snv	ucec	10	334	3.24699e-05	3.63138e-05	7.41957	7.41957
ZNF687	snv	ucec	10	334	4.06462e-05	4.4907e-05	7.41957	7.41957
MAP4K4	snv	ucec	18	326	5.20401e-10	1.88561e-09	7.41957	7.41957
CHRDL1	snv	ucec	10	334	2.52353e-07	3.85494e-07	7.41957	7.41957
CARD8	snv	ucec	10	334	2.89548e-07	4.33541e-07	7.41957	7.41957
SLC6A16	snv	ucec	10	334	4.90291e-07	6.95155e-07	7.41957	7.41957
USP19	snv	ucec	14	330	7.09169e-06	8.5017e-06	7.41902	7.41902
PHLDB1	snv	ucec	12	332	1.08129e-05	1.26783e-05	7.41902	7.41902
ADAM20	snv	ucec	12	332	1.08575e-08	2.55044e-08	7.41902	7.41902
UNC45A	snv	ucec	12	332	5.37869e-06	6.52811e-06	7.41902	7.41902
MARVELD3	snv	ucec	10	334	3.74045e-07	5.44222e-07	7.41902	7.41902
ARHGEF18	snv	ucec	10	334	0.0390198	0.039206	7.41754	7.41754
EBF3	snv	ucec	16	328	6.49025e-09	1.63102e-08	7.41723	7.41723
ANKK1	snv	ucec	14	330	2.14368e-09	6.30398e-09	7.41723	7.41723
WBP11	snv	ucec	10	334	2.16022e-07	3.35604e-07	7.41723	7.41723
SLC6A13	snv	ucec	12	332	4.53794e-08	8.68338e-08	7.41723	7.41723
RASSF9	snv	ucec	16	328	5.40579e-11	2.7488e-10	7.41723	7.41723
CERS3	snv	ucec	12	332	1.31387e-08	2.99708e-08	7.41723	7.41723
BBS2	snv	ucec	16	328	4.09759e-11	2.1677e-10	7.41723	7.41723
KCTD19	snv	ucec	16	328	5.40579e-11	2.7488e-10	7.41723	7.41723
OR4D1	snv	ucec	10	334	1.88014e-07	2.97617e-07	7.41723	7.41723
LRRC39	snv	ucec	12	332	2.19864e-08	4.6236e-08	7.41723	7.41723
POGZ	snv	ucec	16	328	0.000214521	0.000226453	7.41723	7.41723
CROCC	snv	ucec	14	330	1.08087e-05	1.26755e-05	7.41723	7.41723
DDX59	snv	ucec	12	332	1.80551e-06	2.33195e-06	7.41723	7.41723
CCDC27	snv	ucec	18	326	3.8123e-10	1.45416e-09	7.41723	7.41723
EPC2	snv	ucec	14	330	1.06707e-09	3.49387e-09	7.41723	7.41723
GFM1	snv	ucec	16	328	3.99555e-10	1.51408e-09	7.41723	7.41723
COL8A1	snv	ucec	10	334	3.20144e-05	3.58518e-05	7.41723	7.41723
DTHD1	snv	ucec	14	330	1.08554e-09	3.5433e-09	7.41723	7.41723
ENPP4	snv	ucec	10	334	2.70333e-07	4.07937e-07	7.41723	7.41723
PRKAR2B	snv	ucec	10	334	2.48042e-07	3.79911e-07	7.41723	7.41723
TRDMT1	snv	ucec	12	332	1.67229e-08	3.67937e-08	7.41723	7.41723
ZCCHC2	snv	ucec	12	332	3.24589e-08	6.52938e-08	7.41723	7.41723
PRIM2	snv	ucec	14	330	8.67965e-10	2.93234e-09	7.41723	7.41723
MYSM1	snv	ucec	18	326	5.53584e-10	1.98718e-09	7.41723	7.41723
HELB	snv	ucec	18	326	4.52444e-10	1.67881e-09	7.41723	7.41723
FMNL1	snv	ucec	12	332	1.95109e-08	4.17393e-08	7.41723	7.41723
BCAS3	snv	ucec	14	330	7.96152e-10	2.72283e-09	7.41723	7.41723
CD2AP	snv	ucec	16	328	4.02702e-11	2.14014e-10	7.41723	7.41723
CNR1	snv	ucec	14	330	1.65337e-07	2.66522e-07	7.41723	7.41723
RGS3	snv	ucec	10	334	2.27531e-07	3.51597e-07	7.41723	7.41723
UGT1A7	snv	ucec	12	332	1.08248e-06	1.43627e-06	7.41723	7.41723
GDF2	snv	ucec	10	334	4.14122e-07	5.96165e-07	7.41723	7.41723
MAK	snv	ucec	14	330	7.69079e-10	2.64195e-09	7.41723	7.41723
ARMCX3	snv	ucec	12	332	2.83468e-06	3.56602e-06	7.41723	7.41723
TRIM37	snv	ucec	16	328	4.31663e-11	2.27147e-10	7.41723	7.41723
CD36	snv	ucec	16	328	9.76932e-11	4.53594e-10	7.41723	7.41723
DACH1	snv	ucec	12	332	7.36089e-06	8.80335e-06	7.41723	7.41723
KPNA6	snv	ucec	10	334	0.00213365	0.00217498	7.41723	7.41723
NCF4	snv	ucec	10	334	5.7026e-07	7.96987e-07	7.41723	7.41723
EPHB6	snv	ucec	12	332	6.14365e-06	7.40351e-06	7.41723	7.41723
CHST7	snv	ucec	10	334	5.74394e-05	6.23741e-05	7.41668	7.41668
DNAAF1	snv	ucec	10	334	9.57628e-06	1.12893e-05	7.41668	7.41668
CPNE4	snv	ucec	12	332	9.2959e-08	1.6046e-07	7.41668	7.41668
MAGEL2	snv	ucec	12	332	2.4888e-06	3.15351e-06	7.41668	7.41668
IGF2BP2	snv	ucec	10	334	2.70333e-07	4.07937e-07	7.41668	7.41668
KCP	snv	ucec	20	324	6.15351e-09	1.55483e-08	7.41488	7.41488
RUFY2	snv	ucec	12	332	2.41787e-06	3.06861e-06	7.41488	7.41488
ZNF695	snv	ucec	14	330	8.38512e-10	2.84807e-09	7.41488	7.41488
PLOD2	snv	ucec	14	330	2.92136e-08	5.94742e-08	7.41488	7.41488
SLC17A4	snv	ucec	16	328	7.86087e-09	1.9328e-08	7.41488	7.41488
TYW1B	snv	ucec	18	326	5.451e-10	1.96179e-09	7.41488	7.41488
MAGEB6	snv	ucec	14	330	2.78877e-07	4.19376e-07	7.41488	7.41488
PARD3B	snv	ucec	14	330	1.40348e-07	2.31175e-07	7.41488	7.41488
UHRF2	snv	ucec	10	334	5.90369e-06	7.12918e-06	7.41488	7.41488
LUZP1	snv	ucec	18	326	1.83031e-06	2.36044e-06	7.41488	7.41488
HIPK4	snv	ucec	12	332	8.9714e-07	1.20579e-06	7.41433	7.41433
CDCA7L	snv	ucec	14	330	5.49375e-09	1.4102e-08	7.41433	7.41433
CHERP	snv	ucec	12	332	3.58405e-05	3.98828e-05	7.41433	7.41433
MYLK3	snv	ucec	16	328	7.62531e-11	3.6884e-10	7.41253	7.41253
ZNF627	snv	ucec	16	328	3.95764e-11	2.10811e-10	7.41253	7.41253
FOXJ3	snv	ucec	16	328	3.95764e-11	2.10811e-10	7.41253	7.41253
TMF1	snv	ucec	16	328	5.40579e-11	2.7488e-10	7.41253	7.41253
LNX1	snv	ucec	14	330	1.62902e-07	2.63266e-07	7.41253	7.41253
EXO1	snv	ucec	10	334	3.10078e-07	4.60706e-07	7.41253	7.41253
TET2	snv	ucec	20	324	4.36543e-11	2.2902e-10	7.41248	7.41248
MTMR4	snv	ucec	12	332	1.64382e-08	3.63514e-08	7.41198	7.41198
ASMTL	snv	ucec	10	334	3.15426e-07	4.67552e-07	7.40821	7.40821
WRN	snv	ucec	20	324	3.61831e-11	1.95282e-10	7.40819	7.40819
RAB30	snv	ucec	10	334	3.92492e-05	4.3467e-05	7.40719	7.40719
WSCD2	snv	ucec	10	334	3.73738e-05	4.14893e-05	7.40719	7.40719
MMADHC	snv	ucec	10	334	2.75018e-07	4.14286e-07	7.40719	7.40719
TXLNG	snv	ucec	12	332	1.70125e-08	3.73008e-08	7.40719	7.40719
CLDN18	snv	ucec	10	334	2.70333e-07	4.07937e-07	7.40719	7.40719
STK38L	snv	ucec	10	334	4.29764e-05	4.73156e-05	7.40719	7.40719
SORBS1	snv	ucec	23	321	8.5275e-12	5.7731e-11	7.40618	7.40618
DGKH	snv	ucec	19	325	1.07114e-12	1.07517e-11	7.40618	7.40618
DOCK9	snv	ucec	23	321	3.63069e-15	1.30667e-13	7.40618	7.40618
RPS6KA5	snv	ucec	19	325	1.64478e-12	1.51923e-11	7.40618	7.40618
KIF26B	snv	ucec	23	321	5.03046e-13	5.78503e-12	7.40618	7.40618
RLF	snv	ucec	23	321	8.16426e-14	1.38653e-12	7.40618	7.40618
SEC23B	snv	ucec	19	325	7.07332e-13	7.64095e-12	7.40618	7.40618
RBL1	snv	ucec	21	323	7.33291e-12	5.13405e-11	7.40618	7.40618
PCNT	snv	ucec	23	321	3.12594e-11	1.73148e-10	7.40618	7.40618
UGGT1	snv	ucec	23	321	1.20263e-12	1.17655e-11	7.40618	7.40618
SERPINI2	snv	ucec	19	325	1.20577e-10	5.37911e-10	7.40618	7.40618
LTF	snv	ucec	21	323	4.96922e-14	9.6414e-13	7.40618	7.40618
CADM2	snv	ucec	19	325	4.57721e-12	3.53652e-11	7.40618	7.40618
HSPA4L	snv	ucec	19	325	5.44854e-13	6.17383e-12	7.40618	7.40618
COL11A2	snv	ucec	21	323	8.12463e-13	8.57654e-12	7.40618	7.40618
LRGUK	snv	ucec	19	325	9.01409e-13	9.34506e-12	7.40618	7.40618
CDK13	snv	ucec	19	325	1.10867e-12	1.10644e-11	7.40618	7.40618
CCDC146	snv	ucec	23	321	2.8966e-15	1.13671e-13	7.40618	7.40618
DENND3	snv	ucec	19	325	4.82172e-13	5.60286e-12	7.40618	7.40618
AGTPBP1	snv	ucec	21	323	7.56839e-12	5.26227e-11	7.40618	7.40618
ACSL3	snv	ucec	19	325	1.50999e-12	1.41353e-11	7.40618	7.40618
CP	snv	ucec	21	323	8.34383e-14	1.41013e-12	7.40618	7.40618
C2	snv	ucec	21	323	1.33724e-09	4.22588e-09	7.40618	7.40618
GZF1	snv	ucec	10	334	3.79011e-05	4.20426e-05	7.40617	7.40617
CCDC15	snv	ucec	20	324	1.51425e-13	2.2717e-12	7.40578	7.40578
CD22	snv	ucec	20	324	8.20599e-13	8.64929e-12	7.40578	7.40578
TRPC7	snv	ucec	22	322	2.36912e-12	2.06712e-11	7.40578	7.40578
TOP3B	snv	ucec	10	334	0.0024536	0.00249636	7.40435	7.40435
GBE1	snv	ucec	12	332	1.95109e-08	4.17393e-08	7.40435	7.40435
GTF2E2	snv	ucec	10	334	2.94553e-07	4.40088e-07	7.40435	7.40435
HIPK2	snv	ucec	10	334	0.000841185	0.000869475	7.40285	7.40285
NADSYN1	snv	ucec	12	332	0.000154281	0.000163734	7.40246	7.40246
OR10G3	snv	ucec	10	334	3.38728e-05	3.77967e-05	7.40199	7.40199
CHRNB4	snv	ucec	16	328	3.80302e-08	7.4811e-08	7.40143	7.40143
SLC5A11	snv	ucec	12	332	2.7835e-07	4.1876e-07	7.40143	7.40143
NUP93	snv	ucec	10	334	6.41009e-07	8.8606e-07	7.40143	7.40143
DQX1	snv	ucec	12	332	4.14186e-06	5.08293e-06	7.40143	7.40143
RAD18	snv	ucec	12	332	2.56208e-06	3.24103e-06	7.40143	7.40143
TGFBI	snv	ucec	10	334	3.3201e-07	4.89107e-07	7.40143	7.40143
KRBA1	snv	ucec	12	332	1.91469e-06	2.46104e-06	7.40143	7.40143
GDF6	snv	ucec	10	334	4.8363e-06	5.89867e-06	7.40143	7.40143
TCEAL6	snv	ucec	10	334	0.00177309	0.00181249	7.40143	7.40143
MAGEA11	snv	ucec	14	330	1.14639e-07	1.93743e-07	7.40143	7.40143
PNMA3	snv	ucec	14	330	1.58056e-09	4.86207e-09	7.40143	7.40143
SLC35A2	snv	ucec	14	330	3.01154e-05	3.38427e-05	7.40143	7.40143
E2F8	snv	ucec	14	330	8.98426e-10	3.01472e-09	7.40143	7.40143
CD44	snv	ucec	10	334	2.48042e-07	3.79911e-07	7.40143	7.40143
SCNN1B	snv	ucec	10	334	1.94667e-07	3.0682e-07	7.40143	7.40143
MGAT5B	snv	ucec	10	334	3.38733e-05	3.77967e-05	7.40143	7.40143
SFPQ	snv	ucec	10	334	3.06853e-05	3.44441e-05	7.40143	7.40143
DAB1	snv	ucec	10	334	8.57049e-05	9.20103e-05	7.40143	7.40143
BACH1	snv	ucec	12	332	1.67229e-08	3.67937e-08	7.40143	7.40143
IFNAR1	snv	ucec	10	334	2.19794e-07	3.40779e-07	7.40143	7.40143
AGTR1	snv	ucec	10	334	4.35788e-05	4.79487e-05	7.40143	7.40143
ING3	snv	ucec	10	334	2.84624e-07	4.26997e-07	7.40143	7.40143
XPA	snv	ucec	10	334	1.58295e-05	1.8224e-05	7.40143	7.40143
PPP6C	snv	ucec	10	334	5.33277e-07	7.5013e-07	7.40143	7.40143
CTPS2	snv	ucec	10	334	2.27531e-07	3.51597e-07	7.40143	7.40143
MAGEB18	snv	ucec	12	332	6.14424e-05	6.65906e-05	7.40143	7.40143
TMTC1	snv	ucec	23	321	3.89341e-13	4.75958e-12	7.40136	7.40136
NCAN	snv	ucec	19	325	6.66386e-12	4.72318e-11	7.40136	7.40136
SUCO	snv	ucec	21	323	4.24992e-14	8.41023e-13	7.40136	7.40136
FMN2	snv	ucec	23	321	8.18655e-10	2.79292e-09	7.40136	7.40136
RAD21L1	snv	ucec	19	325	7.07332e-13	7.64095e-12	7.40136	7.40136
NRIP1	snv	ucec	21	323	6.66921e-14	1.18476e-12	7.40136	7.40136
SON	snv	ucec	21	323	3.15955e-14	6.75269e-13	7.40136	7.40136
FSHR	snv	ucec	21	323	1.46122e-10	6.33164e-10	7.40136	7.40136
ZBTB38	snv	ucec	23	321	2.67801e-09	7.58933e-09	7.40136	7.40136
CEP135	snv	ucec	23	321	2.0792e-15	8.85327e-14	7.40136	7.40136
PCDHGA6	snv	ucec	21	323	6.45942e-12	4.61596e-11	7.40136	7.40136
SLC7A3	snv	ucec	19	325	3.4739e-11	1.88808e-10	7.40136	7.40136
SLC6A5	snv	ucec	19	325	1.05285e-12	1.06295e-11	7.40136	7.40136
FSCB	snv	ucec	19	325	2.02141e-11	1.19394e-10	7.40136	7.40136
TNRC6A	snv	ucec	19	325	6.60854e-12	4.70317e-11	7.40136	7.40136
CNGA1	snv	ucec	20	324	2.65964e-13	3.54585e-12	7.40096	7.40096
FNBP4	snv	ucec	14	330	1.60513e-07	2.59884e-07	7.39906	7.39906
HIP1R	snv	ucec	12	332	0.0313318	0.0315041	7.39906	7.39906
GUCY2D	snv	ucec	12	332	3.09041e-06	3.86287e-06	7.39906	7.39906
AOC1	snv	ucec	12	332	1.88548e-08	4.05717e-08	7.39906	7.39906
AOAH	snv	ucec	12	332	9.28189e-09	2.23396e-08	7.39906	7.39906
POM121	snv	ucec	12	332	2.67564e-06	3.37631e-06	7.39906	7.39906
SLC39A14	snv	ucec	12	332	1.38428e-06	1.81214e-06	7.39906	7.39906
TNKS2	snv	ucec	14	330	9.82714e-06	1.15733e-05	7.39906	7.39906
KDM4E	snv	ucec	12	332	5.15612e-06	6.27237e-06	7.39906	7.39906
CYP27B1	snv	ucec	10	334	5.68217e-06	6.87482e-06	7.39906	7.39906
TLR9	snv	ucec	12	332	3.32034e-06	4.12873e-06	7.39906	7.39906
DMTF1	snv	ucec	12	332	1.85935e-06	2.39434e-06	7.39906	7.39906
SUV39H1	snv	ucec	12	332	2.47657e-08	5.11515e-08	7.39906	7.39906
UMODL1	snv	ucec	18	326	3.81179e-10	1.45416e-09	7.39704	7.39704
PKD1L2	snv	ucec	20	324	1.56791e-13	2.34208e-12	7.39701	7.39701
KRT6A	snv	ucec	12	332	5.30316e-06	6.44207e-06	7.39668	7.39668
AMOTL1	snv	ucec	14	330	1.3419e-07	2.2225e-07	7.39668	7.39668
OR4F6	snv	ucec	12	332	4.2093e-07	6.0534e-07	7.39668	7.39668
ACE	snv	ucec	14	330	1.52771e-09	4.72461e-09	7.39668	7.39668
NEDD4L	snv	ucec	16	328	6.87949e-11	3.3866e-10	7.39668	7.39668
THUMPD3	snv	ucec	10	334	4.80266e-05	5.25922e-05	7.39668	7.39668
STRN3	snv	ucec	12	332	2.05368e-08	4.36768e-08	7.39668	7.39668
LIAS	snv	ucec	14	330	9.46082e-10	3.14425e-09	7.39668	7.39668
DSC1	snv	ucec	21	323	6.47801e-10	2.27483e-09	7.39652	7.39652
DPP10	snv	ucec	21	323	7.27005e-14	1.2593e-12	7.39652	7.39652
COL4A3	snv	ucec	21	323	6.78533e-14	1.19926e-12	7.39652	7.39652
BOD1L1	snv	ucec	23	321	4.42585e-13	5.26403e-12	7.39652	7.39652
RICTOR	snv	ucec	21	323	5.5099e-12	4.09762e-11	7.39652	7.39652
CUL9	snv	ucec	19	325	5.54439e-13	6.2722e-12	7.39652	7.39652
CSPP1	snv	ucec	21	323	1.16122e-09	3.74285e-09	7.39652	7.39652
GPR149	snv	ucec	19	325	1.93415e-12	1.73799e-11	7.39652	7.39652
NME8	snv	ucec	19	325	2.51634e-11	1.4445e-10	7.39652	7.39652
PLP2	snv	ucec	21	323	4.91622e-09	1.28039e-08	7.39652	7.39652
PIWIL4	snv	ucec	19	325	3.47297e-11	1.88808e-10	7.39652	7.39652
ZNF502	snv	ucec	21	323	3.63325e-14	7.48859e-13	7.39652	7.39652
HSPG2	snv	ucec	22	322	2.07327e-08	4.40394e-08	7.39596	7.39596
FAM120C	snv	ucec	22	322	5.84618e-11	2.93195e-10	7.39596	7.39596
TBC1D2	snv	ucec	10	334	0.00134353	0.00137968	7.39494	7.39494
TRPV3	snv	ucec	18	326	3.7636e-12	2.9973e-11	7.39464	7.39464
HIVEP3	snv	ucec	20	324	5.10538e-08	9.59666e-08	7.39458	7.39458
LRRFIP1	snv	ucec	18	326	5.67374e-08	1.04953e-07	7.3943	7.3943
CROT	snv	ucec	16	328	4.8043e-09	1.25359e-08	7.3943	7.3943
ATRIP	snv	ucec	10	334	2.55047e-05	2.88583e-05	7.39256	7.39256
ABCD3	snv	ucec	18	326	2.8748e-10	1.14301e-09	7.39224	7.39224
TIAM2	snv	ucec	20	324	8.3068e-11	3.95741e-10	7.39224	7.39224
MGAT5	snv	ucec	10	334	2.43802e-07	3.73829e-07	7.39192	7.39192
ARHGAP30	snv	ucec	18	326	2.53446e-10	1.01818e-09	7.38983	7.38983
COL15A1	snv	ucec	18	326	1.45612e-11	9.03908e-11	7.38983	7.38983
GAB2	snv	ucec	10	334	3.89774e-05	4.31879e-05	7.38937	7.38937
MMP17	snv	ucec	12	332	4.0373e-08	7.86187e-08	7.38937	7.38937
METTL4	snv	ucec	10	334	2.16022e-07	3.35604e-07	7.38937	7.38937
APOL5	snv	ucec	10	334	4.21193e-07	6.0534e-07	7.38937	7.38937
GYG2	snv	ucec	14	330	2.35176e-09	6.80071e-09	7.38937	7.38937
IRF8	snv	ucec	12	332	2.01891e-08	4.30033e-08	7.38937	7.38937
FGF5	snv	ucec	12	332	2.45961e-05	2.78702e-05	7.38937	7.38937
STRIP2	snv	ucec	12	332	1.18422e-08	2.73775e-08	7.38937	7.38937
RPL10L	snv	ucec	10	334	4.48077e-05	4.9246e-05	7.38937	7.38937
PATE1	snv	ucec	10	334	3.04817e-07	4.53666e-07	7.38937	7.38937
CDKL4	snv	ucec	10	334	2.94553e-07	4.40088e-07	7.38937	7.38937
PTPN3	snv	ucec	12	332	3.5159e-06	4.35709e-06	7.38937	7.38937
FMO3	snv	ucec	10	334	2.43802e-07	3.73829e-07	7.38937	7.38937
EFCAB8	snv	ucec	16	328	1.31683e-08	3.00099e-08	7.38698	7.38698
BRD1	snv	ucec	18	326	1.156e-09	3.72775e-09	7.38698	7.38698
IKBKB	snv	ucec	14	330	1.45166e-09	4.52771e-09	7.38698	7.38698
FBXO30	snv	ucec	10	334	2.85837e-05	3.21787e-05	7.38698	7.38698
PHF10	snv	ucec	12	332	7.63815e-05	8.22432e-05	7.38698	7.38698
RFX8	snv	ucec	12	332	0.000196496	0.000207773	7.38458	7.38458
NUP214	snv	ucec	20	324	7.54004e-06	9.01121e-06	7.38362	7.38362
SRRM4	snv	ucec	16	328	4.76493e-05	5.2245e-05	7.38362	7.38362
RNF34	snv	ucec	10	334	3.5334e-05	3.93466e-05	7.38362	7.38362
NOVA1	snv	ucec	16	328	7.49573e-11	3.65115e-10	7.38362	7.38362
MC5R	snv	ucec	12	332	1.67229e-08	3.67937e-08	7.38362	7.38362
PPP4R1	snv	ucec	16	328	1.39854e-08	3.15602e-08	7.38362	7.38362
ARHGEF10L	snv	ucec	14	330	3.5732e-09	9.74457e-09	7.38362	7.38362
KIF17	snv	ucec	14	330	1.31045e-09	4.15255e-09	7.38362	7.38362
SIM2	snv	ucec	10	334	7.02459e-07	9.62952e-07	7.38362	7.38362
KYNU	snv	ucec	14	330	1.31045e-09	4.15255e-09	7.38362	7.38362
UGT3A1	snv	ucec	14	330	1.03104e-09	3.39263e-09	7.38362	7.38362
CPVL	snv	ucec	10	334	3.53343e-05	3.93466e-05	7.38362	7.38362
RSPO2	snv	ucec	12	332	1.94282e-06	2.49493e-06	7.38362	7.38362
WDR45	snv	ucec	12	332	3.27306e-06	4.07373e-06	7.38362	7.38362
KIFAP3	snv	ucec	14	330	2.25485e-09	6.58075e-09	7.38362	7.38362
NCK1	snv	ucec	10	334	2.62442e-05	2.96651e-05	7.38362	7.38362
VWA5A	snv	ucec	14	330	1.53492e-07	2.49393e-07	7.38362	7.38362
RELA	snv	ucec	10	334	0.000598152	0.000621878	7.38362	7.38362
PLEKHD1	snv	ucec	10	334	4.54335e-05	4.991e-05	7.38362	7.38362
PIGB	snv	ucec	16	328	8.5884e-08	1.49849e-07	7.38362	7.38362
GP2	snv	ucec	12	332	2.01891e-08	4.30033e-08	7.38362	7.38362
BCL6B	snv	ucec	10	334	3.6854e-05	4.09384e-05	7.38362	7.38362
MAPK4	snv	ucec	10	334	5.22291e-06	6.35021e-06	7.38362	7.38362
KDM4B	snv	ucec	10	334	3.8436e-05	4.26072e-05	7.38362	7.38362
ADAMTSL4	snv	ucec	10	334	3.6774e-07	5.36396e-07	7.38362	7.38362
C1orf116	snv	ucec	14	330	7.85978e-06	9.37398e-06	7.38362	7.38362
TMPRSS3	snv	ucec	10	334	2.01548e-07	3.16445e-07	7.38362	7.38362
FBXO40	snv	ucec	12	332	1.04864e-08	2.47412e-08	7.38362	7.38362
CCR2	snv	ucec	10	334	2.61194e-07	3.96384e-07	7.38362	7.38362
EIF2AK1	snv	ucec	16	328	6.69289e-09	1.67709e-08	7.38362	7.38362
MICU3	snv	ucec	14	330	2.03441e-07	3.18985e-07	7.38362	7.38362
IDO2	snv	ucec	12	332	1.80071e-07	2.87072e-07	7.38362	7.38362
GPR119	snv	ucec	10	334	3.65959e-05	4.06842e-05	7.38362	7.38362
IL1RN	snv	ucec	10	334	2.52353e-07	3.85494e-07	7.38362	7.38362
PODXL	snv	ucec	10	334	9.15571e-06	1.08285e-05	7.38362	7.38362
OR5M10	snv	ucec	10	334	7.63219e-07	1.0407e-06	7.38346	7.38346
LIG4	snv	ucec	18	326	3.45234e-12	2.81455e-11	7.38241	7.38241
JAKMIP3	snv	ucec	14	330	7.6107e-07	1.03797e-06	7.38122	7.38122
IFIT3	snv	ucec	10	334	3.3201e-07	4.89107e-07	7.38122	7.38122
MS4A1	snv	ucec	10	334	3.24693e-05	3.63138e-05	7.38122	7.38122
ARHGAP28	snv	ucec	18	326	7.30872e-10	2.52193e-09	7.38122	7.38122
ALG6	snv	ucec	12	332	5.27066e-08	9.8388e-08	7.38122	7.38122
CRNKL1	snv	ucec	12	332	5.45428e-06	6.61299e-06	7.38122	7.38122
WDR49	snv	ucec	16	328	3.57527e-09	9.74639e-09	7.38122	7.38122
TCAIM	snv	ucec	12	332	1.76063e-08	3.83364e-08	7.38122	7.38122
NFKB1	snv	ucec	14	330	1.12342e-09	3.64128e-09	7.38122	7.38122
STK32B	snv	ucec	12	332	1.38376e-08	3.12572e-08	7.38122	7.38122
EPHX2	snv	ucec	10	334	0.00196696	0.00200772	7.38122	7.38122
OLFM1	snv	ucec	12	332	1.73069e-08	3.78031e-08	7.38122	7.38122
TLN1	snv	ucec	20	324	3.32888e-09	9.16102e-09	7.38122	7.38122
TCEAL4	snv	ucec	12	332	2.19864e-08	4.6236e-08	7.38122	7.38122
GPR143	snv	ucec	12	332	5.34688e-07	7.51962e-07	7.38122	7.38122
EPS15	snv	ucec	16	328	1.00222e-10	4.63478e-10	7.38122	7.38122
SLC37A2	snv	ucec	12	332	1.73069e-08	3.78031e-08	7.38122	7.38122
ALG11	snv	ucec	10	334	4.00826e-05	4.43196e-05	7.38122	7.38122
CYP46A1	snv	ucec	12	332	2.75431e-06	3.47023e-06	7.38122	7.38122
OR4K1	snv	ucec	16	328	2.3235e-08	4.83784e-08	7.38122	7.38122
KLHL14	snv	ucec	10	334	3.20863e-07	4.74699e-07	7.38122	7.38122
ASB17	snv	ucec	10	334	3.34e-05	3.73045e-05	7.38122	7.38122
MYH7B	snv	ucec	18	326	1.14403e-06	1.51389e-06	7.38122	7.38122
CHAF1B	snv	ucec	10	334	7.88916e-07	1.07195e-06	7.38122	7.38122
SCG2	snv	ucec	16	328	9.68646e-11	4.50651e-10	7.38122	7.38122
RXFP3	snv	ucec	14	330	0.000387761	0.000405691	7.38122	7.38122
BGN	snv	ucec	14	330	5.05953e-09	1.31083e-08	7.38122	7.38122
CAB39L	snv	ucec	13	331	0.000891714	0.000920744	7.37922	7.37922
CAPN14	snv	ucec	19	325	1.10719e-08	2.5894e-08	7.37922	7.37922
NACAD	snv	ucec	13	331	4.03856e-07	5.82593e-07	7.37922	7.37922
CLPX	snv	ucec	13	331	5.94375e-05	6.45013e-05	7.37922	7.37922
DVL2	snv	ucec	11	333	0.000610066	0.000633713	7.37922	7.37922
GTPBP4	snv	ucec	15	329	6.36887e-05	6.89283e-05	7.37922	7.37922
CSTF2T	snv	ucec	15	329	2.28847e-10	9.27404e-10	7.37922	7.37922
MUC6	snv	ucec	17	327	3.09235e-09	8.60901e-09	7.37922	7.37922
DEPDC7	snv	ucec	17	327	1.82127e-11	1.09623e-10	7.37922	7.37922
OR52B6	snv	ucec	11	333	7.53336e-08	1.34068e-07	7.37922	7.37922
OR4D11	snv	ucec	11	333	1.6434e-05	1.88834e-05	7.37922	7.37922
SCYL1	snv	ucec	15	329	2.11433e-06	2.70414e-06	7.37922	7.37922
EHBP1L1	snv	ucec	15	329	2.94704e-06	3.69563e-06	7.37922	7.37922
TSGA10IP	snv	ucec	11	333	0.000526001	0.000547685	7.37922	7.37922
ME3	snv	ucec	13	331	2.66837e-08	5.4917e-08	7.37922	7.37922
RFX4	snv	ucec	15	329	4.62795e-09	1.21417e-08	7.37922	7.37922
EPS8	snv	ucec	19	325	1.02522e-08	2.43239e-08	7.37922	7.37922
BICD1	snv	ucec	13	331	4.53697e-09	1.19325e-08	7.37922	7.37922
ANO6	snv	ucec	15	329	5.08057e-08	9.5559e-08	7.37922	7.37922
BAZ2A	snv	ucec	15	329	3.70792e-08	7.3273e-08	7.37922	7.37922
ZMYM5	snv	ucec	17	327	1.72979e-11	1.0457e-10	7.37922	7.37922
PIBF1	snv	ucec	17	327	3.33674e-09	9.17537e-09	7.37922	7.37922
KIF26A	snv	ucec	13	331	6.16271e-05	6.67699e-05	7.37922	7.37922
RPAP1	snv	ucec	17	327	1.80254e-07	2.87231e-07	7.37922	7.37922
CGNL1	snv	ucec	13	331	3.21565e-09	8.87402e-09	7.37922	7.37922
FSD2	snv	ucec	17	327	2.45918e-09	7.07014e-09	7.37922	7.37922
NTRK3	snv	ucec	19	325	4.49885e-10	1.67196e-09	7.37922	7.37922
ABCC1	snv	ucec	17	327	1.04513e-07	1.78235e-07	7.37922	7.37922
SRCIN1	snv	ucec	11	333	1.72572e-06	2.23552e-06	7.37922	7.37922
KRT15	snv	ucec	13	331	1.20207e-06	1.58586e-06	7.37922	7.37922
NPEPPS	snv	ucec	11	333	1.09529e-07	1.85876e-07	7.37922	7.37922
CAMTA2	snv	ucec	17	327	4.58495e-09	1.20542e-08	7.37922	7.37922
HEATR6	snv	ucec	13	331	3.88742e-09	1.04578e-08	7.37922	7.37922
KCNAB3	snv	ucec	11	333	4.33615e-08	8.34319e-08	7.37922	7.37922
RIT2	snv	ucec	11	333	6.45559e-08	1.16803e-07	7.37922	7.37922
DNMT1	snv	ucec	15	329	1.33071e-06	1.7453e-06	7.37922	7.37922
CATSPERG	snv	ucec	15	329	1.85996e-10	7.79681e-10	7.37922	7.37922
CEACAM4	snv	ucec	13	331	8.19596e-07	1.10973e-06	7.37922	7.37922
MYBPC2	snv	ucec	19	325	2.19244e-10	8.97389e-10	7.37922	7.37922
AP4B1	snv	ucec	13	331	4.30951e-09	1.14295e-08	7.37922	7.37922
ZNF697	snv	ucec	11	333	1.03257e-05	1.21284e-05	7.37922	7.37922
ATP8B2	snv	ucec	15	329	6.16515e-08	1.12397e-07	7.37922	7.37922
ILDR2	snv	ucec	11	333	6.56754e-08	1.18674e-07	7.37922	7.37922
PADI6	snv	ucec	19	325	1.31392e-10	5.77259e-10	7.37922	7.37922
ANGPTL1	snv	ucec	11	333	4.81277e-08	9.12378e-08	7.37922	7.37922
EIF2D	snv	ucec	15	329	4.08905e-08	7.94254e-08	7.37922	7.37922
ESRRG	snv	ucec	11	333	8.15427e-06	9.70687e-06	7.37922	7.37922
CLCA1	snv	ucec	17	327	4.25221e-08	8.2158e-08	7.37922	7.37922
ZNF335	snv	ucec	13	331	2.88017e-07	4.31714e-07	7.37922	7.37922
MMP9	snv	ucec	13	331	5.39668e-05	5.88005e-05	7.37922	7.37922
CYP24A1	snv	ucec	11	333	1.29516e-05	1.50188e-05	7.37922	7.37922
KCNQ2	snv	ucec	13	331	0.0167842	0.0169059	7.37922	7.37922
DIP2A	snv	ucec	15	329	2.87191e-06	3.61055e-06	7.37922	7.37922
APOBEC3D	snv	ucec	11	333	5.72216e-08	1.0568e-07	7.37922	7.37922
SNTG2	snv	ucec	15	329	1.2289e-09	3.92456e-09	7.37922	7.37922
ERCC3	snv	ucec	11	333	6.13074e-08	1.11887e-07	7.37922	7.37922
ZRANB3	snv	ucec	19	325	1.44276e-10	6.27514e-10	7.37922	7.37922
TANC1	snv	ucec	15	329	4.44068e-08	8.52094e-08	7.37922	7.37922
SCRN3	snv	ucec	13	331	5.6818e-07	7.95077e-07	7.37922	7.37922
ATF2	snv	ucec	13	331	9.2922e-06	1.09839e-05	7.37922	7.37922
ANO7	snv	ucec	13	331	8.58218e-06	1.01831e-05	7.37922	7.37922
EIF2AK2	snv	ucec	17	327	1.07169e-08	2.52251e-08	7.37922	7.37922
PRKCE	snv	ucec	17	327	1.67359e-09	5.10058e-09	7.37922	7.37922
IRAK2	snv	ucec	11	333	5.82176e-08	1.07234e-07	7.37922	7.37922
MUC13	snv	ucec	13	331	3.00058e-09	8.37909e-09	7.37922	7.37922
RAF1	snv	ucec	11	333	6.23723e-08	1.13562e-07	7.37922	7.37922
GRK7	snv	ucec	13	331	2.38011e-08	4.94385e-08	7.37922	7.37922
SPATA16	snv	ucec	13	331	1.97114e-08	4.21148e-08	7.37922	7.37922
DGKG	snv	ucec	17	327	2.04526e-09	6.04594e-09	7.37922	7.37922
PAK2	snv	ucec	11	333	6.02602e-08	1.10382e-07	7.37922	7.37922
NBEAL2	snv	ucec	17	327	1.78286e-05	2.04218e-05	7.37922	7.37922
KIF9	snv	ucec	13	331	2.89836e-09	8.1243e-09	7.37922	7.37922
GALNTL6	snv	ucec	17	327	6.52222e-09	1.63846e-08	7.37922	7.37922
LGI2	snv	ucec	17	327	5.85368e-10	2.08422e-09	7.37922	7.37922
CRMP1	snv	ucec	11	333	1.98187e-05	2.25822e-05	7.37922	7.37922
UGT2B28	snv	ucec	15	329	2.13796e-07	3.3289e-07	7.37922	7.37922
IBSP	snv	ucec	13	331	4.85848e-09	1.26583e-08	7.37922	7.37922
CDHR2	snv	ucec	17	327	7.79327e-11	3.74616e-10	7.37922	7.37922
DAB2	snv	ucec	19	325	1.22475e-10	5.43689e-10	7.37922	7.37922
ENC1	snv	ucec	13	331	6.94561e-09	1.73104e-08	7.37922	7.37922
CRHBP	snv	ucec	11	333	4.64852e-08	8.85833e-08	7.37922	7.37922
ELL2	snv	ucec	17	327	2.82199e-09	7.92645e-09	7.37922	7.37922
DSE	snv	ucec	17	327	1.86475e-09	5.58189e-09	7.37922	7.37922
SMPDL3A	snv	ucec	19	325	1.5357e-10	6.59677e-10	7.37922	7.37922
CPNE5	snv	ucec	11	333	1.36353e-07	2.25502e-07	7.37922	7.37922
TTBK1	snv	ucec	11	333	1.27731e-06	1.6797e-06	7.37922	7.37922
COL21A1	snv	ucec	17	327	6.13957e-10	2.17136e-09	7.37922	7.37922
UBN2	snv	ucec	15	329	2.2109e-10	9.01754e-10	7.37922	7.37922
ELFN1	snv	ucec	13	331	5.76233e-09	1.47043e-08	7.37922	7.37922
HOXA2	snv	ucec	13	331	3.38673e-09	9.29811e-09	7.37922	7.37922
AEBP1	snv	ucec	11	333	1.52597e-06	1.98676e-06	7.37922	7.37922
BAZ1B	snv	ucec	19	325	6.58239e-09	1.65178e-08	7.37922	7.37922
DYNC1I1	snv	ucec	13	331	5.56937e-09	1.42854e-08	7.37922	7.37922
ZNF623	snv	ucec	17	327	1.58723e-11	9.67097e-11	7.37922	7.37922
NEFL	snv	ucec	19	325	2.39807e-08	4.97576e-08	7.37922	7.37922
PI15	snv	ucec	11	333	8.34661e-08	1.45961e-07	7.37922	7.37922
NBN	snv	ucec	17	327	1.33577e-11	8.41949e-11	7.37922	7.37922
NUP188	snv	ucec	17	327	2.27767e-09	6.62509e-09	7.37922	7.37922
GPR107	snv	ucec	11	333	6.285e-06	7.55942e-06	7.37922	7.37922
RAPGEF1	snv	ucec	11	333	0.000139384	0.000148173	7.37922	7.37922
SEMA4D	snv	ucec	15	329	1.27423e-07	2.1256e-07	7.37922	7.37922
MOSPD2	snv	ucec	13	331	4.53697e-09	1.19325e-08	7.37922	7.37922
PIGA	snv	ucec	11	333	2.1049e-06	2.69306e-06	7.37922	7.37922
P2RY10	snv	ucec	15	329	9.81416e-09	2.34339e-08	7.37922	7.37922
POU3F4	snv	ucec	13	331	1.3929e-07	2.29648e-07	7.37922	7.37922
CXorf66	snv	ucec	17	327	7.19408e-08	1.28822e-07	7.37922	7.37922
DRD5	snv	ucec	13	331	5.94404e-05	6.45013e-05	7.37922	7.37922
ZNF620	snv	ucec	15	329	3.04655e-08	6.17128e-08	7.37922	7.37922
ZFAND4	snv	ucec	17	327	4.44782e-11	2.32465e-10	7.37922	7.37922
NAT10	snv	ucec	17	327	1.53349e-11	9.40165e-11	7.37922	7.37922
MYF6	snv	ucec	11	333	1.07692e-07	1.83026e-07	7.37922	7.37922
DTWD1	snv	ucec	11	333	5.62421e-08	1.04092e-07	7.37922	7.37922
PFKFB2	snv	ucec	13	331	8.15507e-09	1.99455e-08	7.37922	7.37922
KAT2B	snv	ucec	17	327	1.12226e-10	5.07503e-10	7.37922	7.37922
PCDHB2	snv	ucec	19	325	3.51479e-06	4.35709e-06	7.37922	7.37922
NUP155	snv	ucec	13	331	4.30951e-09	1.14295e-08	7.37922	7.37922
TBC1D31	snv	ucec	15	329	1.95714e-08	4.18287e-08	7.37922	7.37922
CCDC14	snv	ucec	11	333	1.20692e-05	1.40553e-05	7.37922	7.37922
FKTN	snv	ucec	13	331	1.25037e-08	2.87016e-08	7.37922	7.37922
CPNE2	snv	ucec	11	333	0.00475713	0.00481607	7.37922	7.37922
ZNF33B	snv	ucec	17	327	2.81603e-11	1.58594e-10	7.37922	7.37922
CDHR1	snv	ucec	13	331	8.22408e-09	2.00509e-08	7.37922	7.37922
GRIK4	snv	ucec	11	333	5.62421e-08	1.04092e-07	7.37922	7.37922
DDX25	snv	ucec	13	331	4.09317e-09	1.09183e-08	7.37922	7.37922
OR8K3	snv	ucec	15	329	1.23081e-08	2.82898e-08	7.37922	7.37922
KRR1	snv	ucec	11	333	1.07692e-07	1.83026e-07	7.37922	7.37922
ADAM21	snv	ucec	15	329	3.9978e-08	7.8002e-08	7.37922	7.37922
GALC	snv	ucec	17	327	1.12346e-11	7.32043e-11	7.37922	7.37922
TTBK2	snv	ucec	17	327	1.50729e-11	9.28981e-11	7.37922	7.37922
TRIM69	snv	ucec	13	331	7.95129e-09	1.95159e-08	7.37922	7.37922
KCNG4	snv	ucec	13	331	2.04796e-05	2.3316e-05	7.37922	7.37922
PRKAR1A	snv	ucec	15	329	1.22009e-07	2.04556e-07	7.37922	7.37922
ALOXE3	snv	ucec	15	329	6.88757e-09	1.71843e-08	7.37922	7.37922
ARHGEF15	snv	ucec	15	329	6.56816e-09	1.64881e-08	7.37922	7.37922
MRO	snv	ucec	11	333	9.08869e-08	1.57118e-07	7.37922	7.37922
MALT1	snv	ucec	13	331	4.53697e-09	1.19325e-08	7.37922	7.37922
ZNF582	snv	ucec	13	331	5.3827e-09	1.38372e-08	7.37922	7.37922
MAGI3	snv	ucec	19	325	1.67861e-08	3.68642e-08	7.37922	7.37922
RSBN1	snv	ucec	11	333	4.64852e-08	8.85833e-08	7.37922	7.37922
SMG7	snv	ucec	13	331	6.40252e-06	7.69809e-06	7.37922	7.37922
CHRM3	snv	ucec	15	329	2.13589e-10	8.77865e-10	7.37922	7.37922
MTF1	snv	ucec	17	327	2.24288e-09	6.55639e-09	7.37922	7.37922
CAP1	snv	ucec	15	329	1.73049e-08	3.78031e-08	7.37922	7.37922
BEND5	snv	ucec	11	333	6.02602e-08	1.10382e-07	7.37922	7.37922
PTPN4	snv	ucec	17	327	1.56013e-11	9.53043e-11	7.37922	7.37922
CD96	snv	ucec	15	329	2.85577e-09	8.01461e-09	7.37922	7.37922
ATG7	snv	ucec	11	333	5.15833e-08	9.66022e-08	7.37922	7.37922
TRAK1	snv	ucec	17	327	5.77698e-06	6.98345e-06	7.37922	7.37922
EXOSC9	snv	ucec	15	329	1.3603e-10	5.95019e-10	7.37922	7.37922
LAP3	snv	ucec	11	333	1.01801e-05	1.19646e-05	7.37922	7.37922
TLR1	snv	ucec	17	327	1.67351e-09	5.10058e-09	7.37922	7.37922
PIGG	snv	ucec	11	333	6.23956e-06	7.5087e-06	7.37922	7.37922
NDST1	snv	ucec	13	331	3.88742e-09	1.04578e-08	7.37922	7.37922
ZNF277	snv	ucec	15	329	3.11743e-10	1.22636e-09	7.37922	7.37922
PRRT4	snv	ucec	11	333	6.02602e-08	1.10382e-07	7.37922	7.37922
ESYT2	snv	ucec	13	331	2.80815e-05	3.16493e-05	7.37922	7.37922
TNKS	snv	ucec	15	329	3.66656e-10	1.41097e-09	7.37922	7.37922
STK3	snv	ucec	17	327	1.72979e-11	1.0457e-10	7.37922	7.37922
TYRP1	snv	ucec	15	329	4.16581e-10	1.57088e-09	7.37922	7.37922
ARMCX1	snv	ucec	11	333	6.02602e-08	1.10382e-07	7.37922	7.37922
LUZP4	snv	ucec	17	327	4.79778e-11	2.48512e-10	7.37922	7.37922
GABRE	snv	ucec	15	329	5.28119e-10	1.91059e-09	7.37922	7.37922
HAUS7	snv	ucec	13	331	3.3649e-05	3.75705e-05	7.37922	7.37922
GSPT2	snv	ucec	19	325	4.96439e-10	1.81202e-09	7.37922	7.37922
PPP2R2B	snv	ucec	19	325	1.67868e-08	3.68642e-08	7.37922	7.37922
MUC12	snv	ucec	15	329	1.23775e-07	2.07018e-07	7.37922	7.37922
INPP5A	snv	ucec	11	333	7.9299e-08	1.39942e-07	7.37922	7.37922
MLLT10	snv	ucec	15	329	2.96134e-10	1.17334e-09	7.37922	7.37922
OR51B6	snv	ucec	13	331	3.16052e-09	8.74619e-09	7.37922	7.37922
PRSS23	snv	ucec	11	333	1.14861e-05	1.34178e-05	7.37922	7.37922
OAS3	snv	ucec	15	329	3.82133e-08	7.51499e-08	7.37922	7.37922
SERPINE3	snv	ucec	11	333	7.03441e-08	1.26386e-07	7.37922	7.37922
OR11H4	snv	ucec	11	333	8.34661e-08	1.45961e-07	7.37922	7.37922
WDR62	snv	ucec	13	331	5.72369e-07	7.99452e-07	7.37922	7.37922
ZFP30	snv	ucec	17	327	9.12007e-12	6.11467e-11	7.37922	7.37922
PRAMEF4	snv	ucec	13	331	5.68174e-07	7.95077e-07	7.37922	7.37922
POU2F1	snv	ucec	11	333	5.15833e-08	9.66022e-08	7.37922	7.37922
SLC1A7	snv	ucec	11	333	1.38661e-07	2.28721e-07	7.37922	7.37922
ACTR5	snv	ucec	11	333	7.15606e-08	1.28174e-07	7.37922	7.37922
CNGA3	snv	ucec	11	333	4.26086e-06	5.22342e-06	7.37922	7.37922
UBXN7	snv	ucec	11	333	5.52788e-08	1.02528e-07	7.37922	7.37922
PXK	snv	ucec	11	333	8.06651e-08	1.41992e-07	7.37922	7.37922
OR5H14	snv	ucec	15	329	8.22279e-08	1.44122e-07	7.37922	7.37922
FAM193A	snv	ucec	11	333	4.897e-08	9.26574e-08	7.37922	7.37922
CDK7	snv	ucec	13	331	5.35573e-07	7.52902e-07	7.37922	7.37922
GCNT4	snv	ucec	15	329	2.25632e-09	6.58228e-09	7.37922	7.37922
CASD1	snv	ucec	17	327	4.60888e-10	1.69962e-09	7.37922	7.37922
OR1J1	snv	ucec	11	333	5.06975e-08	9.54064e-08	7.37922	7.37922
RAB11FIP2	snv	ucec	11	333	6.79709e-08	1.22471e-07	7.37922	7.37922
KLHL40	snv	ucec	13	331	8.07784e-07	1.09609e-06	7.37922	7.37922
FILIP1L	snv	ucec	15	329	2.45167e-10	9.87207e-10	7.37922	7.37922
PLOD3	snv	ucec	13	331	5.23097e-06	6.35883e-06	7.37922	7.37922
HIPK3	snv	ucec	17	327	1.08516e-11	7.11084e-11	7.37922	7.37922
OR51B4	snv	ucec	13	331	4.38407e-09	1.16051e-08	7.37922	7.37922
RASA3	snv	ucec	11	333	1.00637e-07	1.72344e-07	7.37922	7.37922
CDH1	snv	ucec	13	331	5.46197e-05	5.94383e-05	7.37922	7.37922
SPAG9	snv	ucec	13	331	1.72774e-08	3.78031e-08	7.37922	7.37922
RIOK3	snv	ucec	11	333	6.45559e-08	1.16803e-07	7.37922	7.37922
ZNF77	snv	ucec	11	333	7.4055e-08	1.31962e-07	7.37922	7.37922
FAF1	snv	ucec	13	331	2.13977e-08	4.52583e-08	7.37922	7.37922
TGFBR3	snv	ucec	13	331	6.48638e-07	8.9607e-07	7.37922	7.37922
COLQ	snv	ucec	11	333	1.27705e-05	1.4826e-05	7.37922	7.37922
MTTP	snv	ucec	17	327	1.24651e-11	7.9726e-11	7.37922	7.37922
MRPS27	snv	ucec	11	333	1.28564e-07	2.14201e-07	7.37922	7.37922
ZNF789	snv	ucec	11	333	6.68136e-08	1.20605e-07	7.37922	7.37922
FGFR1	snv	ucec	11	333	0.00451163	0.00456819	7.37922	7.37922
EIF4G2	snv	ucec	13	331	9.07317e-07	1.21672e-06	7.37922	7.37922
LIMK2	snv	ucec	13	331	4.692e-05	5.1486e-05	7.37922	7.37922
MEI1	snv	ucec	11	333	5.31305e-06	6.45275e-06	7.37922	7.37922
PNPLA5	snv	ucec	11	333	0.000634758	0.000658653	7.37922	7.37922
KIF3C	snv	ucec	11	333	2.20312e-06	2.81096e-06	7.37922	7.37922
OR2T2	snv	ucec	11	333	0.000479756	0.000500208	7.37922	7.37922
TCEAL5	snv	ucec	11	333	1.28604e-05	1.49279e-05	7.37922	7.37922
SMYD3	snv	ucec	11	333	1.17186e-07	1.97326e-07	7.37922	7.37922
CT83	snv	ucec	11	333	7.86653e-06	9.38041e-06	7.37922	7.37922
MYH14	snv	ucec	20	324	7.62635e-08	1.35688e-07	7.37882	7.37882
NPFFR2	snv	ucec	12	332	2.24821e-06	2.86481e-06	7.37882	7.37882
FUT8	snv	ucec	10	334	1.8158e-07	2.88683e-07	7.37882	7.37882
SLC2A3	snv	ucec	16	328	5.40579e-11	2.7488e-10	7.37729	7.37729
SSTR1	snv	ucec	12	332	0.0014296	0.00146655	7.37729	7.37729
ANKRD35	snv	ucec	10	334	3.79025e-05	4.20426e-05	7.37729	7.37729
FBXL17	snv	ucec	12	332	1.91801e-08	4.11952e-08	7.37729	7.37729
ZC3H12D	snv	ucec	12	332	2.41787e-06	3.06861e-06	7.37729	7.37729
UNC93A	snv	ucec	10	334	6.09709e-07	8.47008e-07	7.37729	7.37729
CNOT10	snv	ucec	16	328	5.69299e-11	2.86547e-10	7.37729	7.37729
UBXN2B	snv	ucec	10	334	3.37723e-07	4.96786e-07	7.37729	7.37729
TCERG1L	snv	ucec	16	328	1.33679e-08	3.03381e-08	7.37641	7.37641
OR5D16	snv	ucec	16	328	1.33696e-08	3.03381e-08	7.37641	7.37641
ZNF100	snv	ucec	12	332	1.76063e-08	3.83364e-08	7.37641	7.37641
DHX16	snv	ucec	10	334	0.00206548	0.00210612	7.37641	7.37641
ANKRD6	snv	ucec	16	328	4.00201e-08	7.80622e-08	7.37641	7.37641
FLVCR2	snv	ucec	10	334	0.000714286	0.00073985	7.37641	7.37641
ZNF439	snv	ucec	14	330	1.13791e-07	1.92404e-07	7.37641	7.37641
PCSK6	snv	ucec	14	330	1.33302e-09	4.21637e-09	7.37488	7.37488
KLHL38	snv	ucec	10	334	0.000100593	0.000107644	7.37488	7.37488
DDHD2	snv	ucec	12	332	6.37521e-08	1.15771e-07	7.37488	7.37488
HMGXB4	snv	ucec	10	334	2.66212e-05	3.00668e-05	7.37488	7.37488
GBA2	snv	ucec	12	332	1.55827e-06	2.02692e-06	7.37488	7.37488
AIFM1	snv	ucec	10	334	2.70333e-07	4.07937e-07	7.37488	7.37488
UNC13A	snv	ucec	21	323	5.67702e-08	1.04986e-07	7.3744	7.3744
STARD9	snv	ucec	21	323	3.58338e-08	7.11555e-08	7.3744	7.3744
CCDC7	snv	ucec	11	333	9.72797e-08	1.67088e-07	7.3744	7.3744
OGDHL	snv	ucec	17	327	8.28949e-10	2.82111e-09	7.3744	7.3744
CYP2C19	snv	ucec	17	327	4.25576e-10	1.59614e-09	7.3744	7.3744
CLIP1	snv	ucec	17	327	1.98326e-09	5.88205e-09	7.3744	7.3744
ZDHHC17	snv	ucec	17	327	4.06381e-09	1.08566e-08	7.3744	7.3744
DZIP1	snv	ucec	17	327	1.89382e-09	5.64571e-09	7.3744	7.3744
ACIN1	snv	ucec	13	331	8.56128e-07	1.15494e-06	7.3744	7.3744
LRRC36	snv	ucec	15	329	3.59797e-08	7.13839e-08	7.3744	7.3744
BCAR1	snv	ucec	11	333	0.000375777	0.00039339	7.3744	7.3744
CLEC3A	snv	ucec	11	333	1.55436e-05	1.79078e-05	7.3744	7.3744
NPC1	snv	ucec	15	329	4.41095e-09	1.16673e-08	7.3744	7.3744
ZNF625	snv	ucec	13	331	3.75588e-09	1.01551e-08	7.3744	7.3744
ZNF333	snv	ucec	15	329	2.02803e-10	8.39993e-10	7.3744	7.3744
MEGF8	snv	ucec	17	327	1.75299e-09	5.29403e-09	7.3744	7.3744
ZNF347	snv	ucec	17	327	1.03008e-11	6.84684e-11	7.3744	7.3744
ARHGEF11	snv	ucec	19	325	3.53052e-08	7.03092e-08	7.3744	7.3744
KCNH1	snv	ucec	15	329	2.2109e-10	9.01754e-10	7.3744	7.3744
PHACTR3	snv	ucec	13	331	5.76603e-07	8.04737e-07	7.3744	7.3744
DGKD	snv	ucec	13	331	3.21565e-09	8.87402e-09	7.3744	7.3744
MBOAT2	snv	ucec	15	329	1.49816e-09	4.65186e-09	7.3744	7.3744
ADAM17	snv	ucec	15	329	1.56366e-10	6.68791e-10	7.3744	7.3744
ATP2C1	snv	ucec	17	327	1.2655e-09	4.03217e-09	7.3744	7.3744
SLC7A14	snv	ucec	15	329	3.87932e-08	7.6058e-08	7.3744	7.3744
USP13	snv	ucec	19	325	1.03909e-10	4.7735e-10	7.3744	7.3744
ZCWPW1	snv	ucec	13	331	1.1936e-06	1.575e-06	7.3744	7.3744
IGF2BP3	snv	ucec	13	331	5.76233e-09	1.47043e-08	7.3744	7.3744
GRHL2	snv	ucec	11	333	0.000147406	0.000156556	7.3744	7.3744
RNF20	snv	ucec	11	333	1.25359e-07	2.09414e-07	7.3744	7.3744
YIPF6	snv	ucec	11	333	6.13074e-08	1.11887e-07	7.3744	7.3744
MAPK8	snv	ucec	11	333	1.07692e-07	1.83026e-07	7.3744	7.3744
FIGN	snv	ucec	15	329	2.96134e-10	1.17334e-09	7.3744	7.3744
AGPS	snv	ucec	11	333	7.15606e-08	1.28174e-07	7.3744	7.3744
LMBRD2	snv	ucec	17	327	1.4068e-11	8.80328e-11	7.3744	7.3744
MTMR9	snv	ucec	15	329	3.82612e-10	1.45863e-09	7.3744	7.3744
GLYATL2	snv	ucec	13	331	4.12555e-05	4.55292e-05	7.3744	7.3744
CDADC1	snv	ucec	11	333	1.29649e-07	2.15803e-07	7.3744	7.3744
AKAP5	snv	ucec	17	327	1.35905e-11	8.55069e-11	7.3744	7.3744
OR2M2	snv	ucec	15	329	4.24531e-08	8.20476e-08	7.3744	7.3744
GBP7	snv	ucec	15	329	4.96601e-07	7.03383e-07	7.3744	7.3744
PSD	snv	ucec	15	329	1.14743e-08	2.66647e-08	7.3744	7.3744
MAPK6	snv	ucec	13	331	8.93104e-08	1.54827e-07	7.3744	7.3744
SPTLC2	snv	ucec	11	333	4.1877e-08	8.09793e-08	7.3744	7.3744
ZNF264	snv	ucec	17	327	2.52093e-11	1.44594e-10	7.3744	7.3744
LAMC2	snv	ucec	13	331	6.48626e-07	8.9607e-07	7.3744	7.3744
PLA2G4A	snv	ucec	17	327	1.12826e-08	2.62895e-08	7.3744	7.3744
ZBTB40	snv	ucec	11	333	2.34102e-06	2.97761e-06	7.3744	7.3744
HNRNPU	snv	ucec	11	333	4.65549e-06	5.68614e-06	7.3744	7.3744
SLC9B2	snv	ucec	17	327	5.85419e-10	2.08422e-09	7.3744	7.3744
NEFM	snv	ucec	15	329	2.91103e-10	1.15543e-09	7.3744	7.3744
PPP2R2A	snv	ucec	13	331	4.09317e-09	1.09183e-08	7.3744	7.3744
HSP90B1	snv	ucec	17	327	1.52495e-09	4.72237e-09	7.3744	7.3744
MFN1	snv	ucec	13	331	4.94226e-09	1.28517e-08	7.3744	7.3744
DDB1	snv	ucec	17	327	2.35459e-11	1.36633e-10	7.3744	7.3744
TYW1	snv	ucec	11	333	3.67346e-06	4.5418e-06	7.3744	7.3744
PCMTD2	snv	ucec	11	333	9.56419e-08	1.64519e-07	7.3744	7.3744
FBLN2	snv	ucec	15	329	2.53864e-06	3.21367e-06	7.3744	7.3744
[truncated: 29,133 more rows]

## Sheet: FGA
gene	alteration_type	cancer_type	number_cases	number_controls	p_value	padj	log2fc	rank_measure
chr7p_7q_gain	scna	thca	13	451	1.30313e-09	4.3657e-09	11.7291	11.7291
chr17p_gain	scna	thca	10	448	3.10609e-07	3.10609e-07	11.7029	11.7029
chr16q_gain	scna	thca	10	450	1.05997e-07	1.4133e-07	11.7003	11.7003
chr5q_gain	scna	thca	10	453	1.28295e-07	1.46623e-07	11.6866	11.6866
chr5p_gain	scna	thca	13	449	1.93852e-09	4.3657e-09	11.6718	11.6718
chr16p_gain	scna	thca	11	452	2.71675e-08	4.3468e-08	11.6699	11.6699
chr9p_loss	scna	thca	12	450	8.62324e-09	1.14976e-08	11.0135	11.0135
chr17q_gain	scna	thca	14	449	2.18285e-09	4.3657e-09	10.9226	10.9226
P2RY14	snv	ucec	18	497	2.15272e-05	6.02691e-05	-10.7515	10.7515
chr6p_loss	scna	thym	18	85	1.0183e-08	3.56405e-08	10.7063	10.7063
chr1q_gain	scna	thym	24	81	2.64142e-11	1.05657e-10	10.7042	10.7042
chr16q_loss	scna	thym	14	89	2.63542e-07	6.14932e-07	10.6448	10.6448
chr6q_loss	scna	thym	18	87	1.20884e-09	8.46186e-09	10.6398	10.6398
PIAS3	snv	ucec	21	494	0.000173555	0.000290206	-10.6289	10.6289
ASAH1	snv	ucec	15	500	0.00576679	0.00624025	-10.4573	10.4573
chr9q_loss	scna	thca	19	444	2.53141e-12	5.06282e-12	10.4547	10.4547
chr17p_loss	scna	thym	14	88	2.11588e-06	3.70279e-06	10.3286	10.3286
RAI14	snv	ucec	25	490	3.59217e-05	8.74689e-05	-10.1802	10.1802
chr17q_gain	scna	thym	10	90	3.47959e-05	3.47959e-05	10.1725	10.1725
ALOX12	snv	ucec	25	490	2.15272e-05	6.02691e-05	-10.0738	10.0738
RUNX1	sv	laml	10	137	2.45294e-06	7.35881e-06	10.0658	10.0658
KAZN	sv	laml	10	137	0.000407831	0.000611746	10.0418	10.0418
SLC5A11	snv	ucec	27	488	4.88824e-06	2.06909e-05	-10.0149	10.0149
GPR75	snv	ucec	24	491	0.000274213	0.000419256	-9.89785	9.89785
OR4D10	snv	ucec	20	495	5.37754e-07	4.33826e-06	-9.87159	9.87159
TRIM60	snv	ucec	21	494	2.8323e-06	1.40222e-05	-9.86744	9.86744
EXOC3	snv	ucec	29	486	1.32665e-05	4.24065e-05	-9.86744	9.86744
DYNC1I1	snv	ucec	30	485	2.51437e-05	6.75555e-05	-9.86744	9.86744
KCNJ8	snv	ucec	22	493	2.52655e-05	6.76461e-05	-9.85106	9.85106
ELAVL3	snv	ucec	25	490	7.44664e-06	2.7944e-05	-9.85106	9.85106
STK32A	snv	ucec	13	502	4.62627e-05	0.000105948	-9.85106	9.85106
SNX6	snv	ucec	20	495	3.89695e-06	1.75823e-05	-9.83866	9.83866
ALDH5A1	snv	ucec	26	489	4.36572e-06	1.92291e-05	-9.83866	9.83866
JMJD6	snv	ucec	17	498	0.000557796	0.000758655	-9.83772	9.83772
TMC2	snv	ucec	30	485	1.40824e-06	8.57287e-06	-9.83065	9.83065
UVRAG	snv	ucec	30	485	3.21505e-06	1.54438e-05	-9.83065	9.83065
FBXL5	snv	ucec	30	485	6.60931e-07	5.00635e-06	-9.83065	9.83065
CDS1	snv	ucec	27	488	4.64379e-06	2.0072e-05	-9.8265	9.8265
chr11p_loss	scna	thym	10	95	4.40265e-05	5.13642e-05	9.82489	9.82489
EFTUD2	snv	ucec	29	486	0.000168213	0.000283319	-9.8221	9.8221
RTCB	snv	ucec	22	493	9.94465e-05	0.000188731	-9.8221	9.8221
LSAMP	snv	ucec	17	498	0.000578144	0.000781738	-9.82059	9.82059
ZNF816	snv	ucec	23	492	6.51067e-05	0.000137081	-9.81604	9.81604
ZNF419	snv	ucec	19	496	5.75744e-05	0.000124855	-9.81604	9.81604
SIRT5	snv	ucec	20	495	3.79943e-05	9.10657e-05	-9.81604	9.81604
ZNF778	snv	ucec	29	486	6.59212e-05	0.000138293	-9.81013	9.81013
MPP3	snv	ucec	23	492	1.08058e-05	3.62946e-05	-9.81013	9.81013
MAPT	snv	ucec	28	487	6.4229e-05	0.000135521	-9.81013	9.81013
IL12RB1	snv	ucec	32	483	3.98564e-05	9.43246e-05	-9.81013	9.81013
MTHFR	snv	ucec	25	490	9.92158e-06	3.41334e-05	-9.81013	9.81013
NR5A2	snv	ucec	19	496	3.0973e-05	7.83745e-05	-9.81013	9.81013
IRAK2	snv	ucec	22	493	4.27233e-05	9.97835e-05	-9.81013	9.81013
HBP1	snv	ucec	22	493	6.82756e-06	2.63614e-05	-9.81013	9.81013
OR2F2	snv	ucec	22	493	4.87749e-05	0.000109854	-9.81013	9.81013
CTSL	snv	ucec	21	494	4.56541e-05	0.000104762	-9.81013	9.81013
FRA10AC1	snv	ucec	23	492	2.74168e-05	7.17547e-05	-9.81013	9.81013
APLF	snv	ucec	19	496	9.33155e-05	0.000180348	-9.81013	9.81013
CREB5	snv	ucec	24	491	0.00110996	0.00137283	-9.78556	9.78556
NTM	snv	ucec	21	494	0.000204646	0.000331345	-9.78116	9.78116
SFI1	snv	ucec	38	477	1.43095e-05	4.47751e-05	-9.76288	9.76288
CD180	snv	ucec	24	491	2.2842e-05	6.29276e-05	-9.76288	9.76288
DNAJB11	snv	ucec	20	495	0.00215983	0.00250999	-9.75822	9.75822
ZSWIM2	snv	ucec	29	486	2.88178e-07	2.90943e-06	-9.75751	9.75751
PAPLN	snv	ucec	34	481	2.22575e-06	1.19567e-05	-9.75383	9.75383
SPATA7	snv	ucec	24	491	1.94357e-06	1.08173e-05	-9.75383	9.75383
ATP2A2	snv	ucec	33	482	0.00179894	0.00212147	-9.74462	9.74462
CASP4	snv	ucec	19	496	1.25043e-05	4.06053e-05	-9.74359	9.74359
SPATA22	snv	ucec	22	493	2.49825e-05	6.71811e-05	-9.74359	9.74359
MC5R	snv	ucec	28	487	3.28277e-05	8.17281e-05	-9.74359	9.74359
ARHGEF10L	snv	ucec	38	477	9.54646e-06	3.32379e-05	-9.74359	9.74359
PLAGL1	snv	ucec	22	493	1.077e-05	3.62064e-05	-9.74359	9.74359
CCT6B	snv	ucec	27	488	2.48759e-05	6.70634e-05	-9.74359	9.74359
ZNF654	snv	ucec	19	496	6.84726e-05	0.000142569	-9.74359	9.74359
ZIK1	snv	ucec	22	493	3.60426e-06	1.66522e-05	-9.73369	9.73369
NR0B1	snv	ucec	27	488	1.94357e-06	1.08173e-05	-9.73369	9.73369
GRB10	snv	ucec	28	487	2.74112e-05	7.17547e-05	-9.72345	9.72345
LMOD3	snv	ucec	28	487	9.75195e-05	0.000186091	-9.72097	9.72097
GDF6	snv	ucec	18	497	2.15272e-05	6.02691e-05	-9.72097	9.72097
ANGPTL3	snv	ucec	19	496	0.000222527	0.00035435	-9.72097	9.72097
MYO1G	snv	ucec	24	491	7.76492e-05	0.000156658	-9.71985	9.71985
OLFML2B	snv	ucec	43	472	4.13886e-08	8.07543e-07	-9.707	9.707
EXOC1	snv	ucec	39	476	6.37123e-07	4.89001e-06	-9.707	9.707
RNF34	snv	ucec	16	499	0.000122124	0.000221193	-9.70083	9.70083
NDRG3	snv	ucec	19	496	3.59217e-05	8.74689e-05	-9.70083	9.70083
TPST1	snv	ucec	19	496	6.16506e-05	0.000131607	-9.70083	9.70083
PRPF3	snv	ucec	28	487	0.000477092	0.000663839	-9.68826	9.68826
SSH2	snv	ucec	39	476	3.09022e-07	3.06312e-06	-9.68805	9.68805
HIF1A	snv	ucec	26	489	9.42439e-06	3.29782e-05	-9.68484	9.68484
HAT1	snv	ucec	19	496	0.000318472	0.000476029	-9.68286	9.68286
OSBPL5	snv	ucec	29	486	7.14614e-06	2.71984e-05	-9.68069	9.68069
OR52H1	snv	ucec	25	490	3.20799e-06	1.54206e-05	-9.68069	9.68069
CLEC12A	snv	ucec	18	497	3.99691e-06	1.79213e-05	-9.68069	9.68069
GART	snv	ucec	34	481	4.16421e-06	1.85177e-05	-9.68069	9.68069
AADACL2	snv	ucec	27	488	5.64008e-05	0.000123118	-9.68069	9.68069
OR13C4	snv	ucec	21	494	3.03547e-06	1.48152e-05	-9.68069	9.68069
TP53	snv	laml	16	183	7.14427e-09	1.07164e-07	9.67124	9.67124
DBX1	snv	ucec	21	494	9.21329e-05	0.000178609	-9.66431	9.66431
ZNF397	snv	ucec	20	495	3.73887e-05	9.02025e-05	-9.66431	9.66431
UBA2	snv	ucec	27	488	0.000107306	0.000200146	-9.66431	9.66431
ZNF860	snv	ucec	28	487	0.000207609	0.000334974	-9.66431	9.66431
TERT	snv	ucec	21	494	8.75427e-05	0.000171869	-9.66431	9.66431
PNLDC1	snv	ucec	29	486	8.86696e-05	0.000173385	-9.66431	9.66431
WASL	snv	ucec	26	489	2.23372e-05	6.18884e-05	-9.66431	9.66431
PPP2R5E	snv	ucec	25	490	8.98101e-05	0.000175083	-9.66431	9.66431
RNF103	snv	ucec	27	488	6.17676e-05	0.000131607	-9.66431	9.66431
GK5	snv	ucec	19	496	9.57238e-05	0.000183673	-9.66431	9.66431
ZNF622	snv	ucec	20	495	0.0001432	0.000250735	-9.66431	9.66431
RAD17	snv	ucec	23	492	2.26459e-05	6.2544e-05	-9.66431	9.66431
PHACTR1	snv	ucec	23	492	1.5584e-05	4.75809e-05	-9.66431	9.66431
FAM13B	snv	ucec	35	480	5.14213e-06	2.13967e-05	-9.66359	9.66359
DIAPH3	snv	ucec	43	472	1.17807e-08	3.68599e-07	-9.65929	9.65929
POTEG	snv	ucec	28	487	1.20354e-07	1.57732e-06	-9.64995	9.64995
ZMYND15	snv	ucec	33	482	3.79935e-06	1.72983e-05	-9.64674	9.64674
LTK	snv	ucec	28	487	2.12105e-06	1.15413e-05	-9.64674	9.64674
HCN4	snv	ucec	35	480	2.41727e-06	1.25676e-05	-9.64674	9.64674
CCNT2	snv	ucec	25	490	3.90792e-07	3.52525e-06	-9.64674	9.64674
RTF1	snv	ucec	27	488	8.27224e-06	3.00832e-05	-9.64258	9.64258
SAMHD1	snv	ucec	28	487	7.80226e-05	0.000157268	-9.64258	9.64258
MYOT	snv	ucec	21	494	1.61043e-05	4.86773e-05	-9.64258	9.64258
ARSK	snv	ucec	23	492	1.87821e-05	5.44721e-05	-9.64258	9.64258
ATG4A	snv	ucec	23	492	4.96993e-06	2.09379e-05	-9.64258	9.64258
FAM81B	snv	ucec	24	491	7.94934e-06	2.92924e-05	-9.64258	9.64258
ZDHHC23	snv	ucec	21	494	0.000300808	0.00045294	-9.63535	9.63535
ACTR3B	snv	ucec	16	499	0.00096585	0.00121448	-9.63535	9.63535
NPL	snv	ucec	20	495	0.000350839	0.000516299	-9.63535	9.63535
PHACTR2	snv	ucec	27	488	0.000150496	0.0002601	-9.63535	9.63535
CARF	snv	ucec	24	491	0.00048114	0.000668533	-9.63073	9.63073
NCKAP1	snv	ucec	29	486	0.000443643	0.000625313	-9.63073	9.63073
SPAG6	snv	ucec	25	490	0.000135925	0.000240421	-9.62621	9.62621
ATP6V0A2	snv	ucec	31	484	5.49083e-05	0.000120732	-9.62621	9.62621
PIK3R5	snv	ucec	33	482	1.4944e-05	4.60929e-05	-9.62621	9.62621
DPYS	snv	ucec	18	497	0.000207036	0.000334824	-9.62621	9.62621
EMD	snv	ucec	15	500	0.000248397	0.000386074	-9.62621	9.62621
MAGEB16	snv	ucec	17	498	3.84022e-05	9.18849e-05	-9.62621	9.62621
PATL1	snv	ucec	24	491	6.96358e-05	0.000144385	-9.62621	9.62621
HTR3B	snv	ucec	21	494	3.0973e-05	7.83745e-05	-9.62621	9.62621
NPAS4	snv	ucec	28	487	2.18303e-06	1.18003e-05	-9.60595	9.60595
SERPINA9	snv	ucec	16	499	0.000862411	0.00110116	-9.59802	9.59802
chr7q_gain	scna	thym	12	92	1.05945e-05	2.11889e-05	9.59739	9.59739
SLC2A9	snv	ucec	25	490	0.00038539	0.000557227	-9.59724	9.59724
ELF4	snv	ucec	30	485	0.000170298	0.000286114	-9.59724	9.59724
ZNF233	snv	ucec	21	494	6.77387e-07	5.06573e-06	-9.58886	9.58886
FNBP4	snv	ucec	31	484	4.88005e-06	2.06688e-05	-9.58876	9.58876
SF3B3	snv	ucec	29	486	2.88378e-05	7.46891e-05	-9.57862	9.57862
FSD1L	snv	ucec	28	487	2.61143e-05	6.91835e-05	-9.57862	9.57862
TCEAL4	snv	ucec	19	496	1.61445e-05	4.87352e-05	-9.57862	9.57862
USP14	snv	ucec	22	493	0.000199787	0.000325036	-9.57852	9.57852
RAD18	snv	ucec	26	489	3.98089e-05	9.43246e-05	-9.57852	9.57852
PKD2L2	snv	ucec	37	478	0.000112022	0.000207052	-9.57852	9.57852
RAPGEF3	snv	ucec	25	490	9.75195e-05	0.000186091	-9.57309	9.57309
SPANXN3	snv	ucec	14	501	0.000132127	0.00023502	-9.57309	9.57309
chr1q_gain	scna	thca	24	437	3.97028e-14	3.17622e-13	9.56592	9.56592
TYW5	snv	ucec	22	493	0.000212254	0.000340725	-9.56071	9.56071
OR5F1	snv	ucec	22	493	0.00010015	0.000190014	-9.556	9.556
SAG	snv	ucec	21	494	7.45667e-05	0.000152012	-9.556	9.556
GPM6A	snv	ucec	22	493	3.88027e-05	9.26516e-05	-9.556	9.556
WDR81	snv	ucec	39	476	3.68623e-05	8.9285e-05	-9.5559	9.5559
THBS3	snv	ucec	29	486	3.54206e-05	8.67223e-05	-9.5559	9.5559
TGFBI	snv	ucec	28	487	6.9685e-05	0.000144444	-9.5559	9.5559
HEPACAM2	snv	ucec	27	488	0.000222527	0.00035435	-9.5559	9.5559
MAGEH1	snv	ucec	18	497	0.000115857	0.000212222	-9.5559	9.5559
MS4A12	snv	ucec	16	499	5.52527e-05	0.000121213	-9.5559	9.5559
CHTF18	snv	ucec	31	484	0.000707114	0.000928648	-9.54038	9.54038
MOGAT2	snv	ucec	20	495	0.000260789	0.000402274	-9.53384	9.53384
NHSL2	snv	ucec	34	481	7.74628e-07	5.60476e-06	-9.52899	9.52899
RPGR	snv	ucec	29	486	1.87459e-07	2.14513e-06	-9.52899	9.52899
TSPYL2	snv	ucec	30	485	6.6079e-07	5.00635e-06	-9.52889	9.52889
IL2RG	snv	ucec	27	488	4.48318e-07	3.85876e-06	-9.52889	9.52889
MYCBPAP	snv	ucec	36	479	8.95758e-06	3.1777e-05	-9.52521	9.52521
ABCA1	snv	ucec	56	459	1.72111e-10	4.6769e-08	-9.52355	9.52355
WDR75	snv	ucec	20	495	0.0027909	0.00316448	-9.52329	9.52329
PGM1	snv	ucec	25	490	0.00237931	0.00273666	-9.52319	9.52319
RASGRP4	snv	ucec	25	490	8.30188e-06	3.01245e-05	-9.51506	9.51506
PRKCG	snv	ucec	28	487	1.68045e-05	5.02511e-05	-9.51506	9.51506
RNF8	snv	ucec	21	494	1.72587e-05	5.12303e-05	-9.51506	9.51506
FMO2	snv	ucec	25	490	3.78207e-05	9.08149e-05	-9.51506	9.51506
CELSR1	snv	ucec	63	452	0.000253279	0.000392432	-9.51497	9.51497
PSMD2	snv	ucec	29	486	5.39842e-05	0.000119191	-9.51497	9.51497
HTR4	snv	ucec	27	488	2.59823e-05	6.9041e-05	-9.51497	9.51497
SPDL1	snv	ucec	25	490	1.94513e-05	5.60687e-05	-9.51497	9.51497
DLG3	snv	ucec	27	488	3.5267e-06	1.64627e-05	-9.51497	9.51497
SIX1	snv	ucec	18	497	6.8398e-06	2.6394e-05	-9.51497	9.51497
RGS7	snv	ucec	29	486	1.46828e-06	8.81474e-06	-9.51169	9.51169
KIF17	snv	ucec	42	473	8.85091e-07	6.16e-06	-9.5081	9.5081
ZNF547	snv	ucec	24	491	5.07538e-06	2.12304e-05	-9.5081	9.5081
RNMT	snv	ucec	29	486	1.42875e-05	4.47751e-05	-9.50801	9.50801
LIAS	snv	ucec	30	485	1.27082e-06	8.00281e-06	-9.50801	9.50801
RIC3	snv	ucec	21	494	3.03751e-05	7.73974e-05	-9.49786	9.49786
FGF13	snv	ucec	27	488	4.68564e-06	2.01299e-05	-9.49786	9.49786
INPP5J	snv	ucec	28	487	0.00010753	0.00020051	-9.49776	9.49776
GCLC	snv	ucec	22	493	8.87395e-05	0.000173385	-9.49776	9.49776
BACH1	snv	ucec	38	477	7.03244e-06	2.69577e-05	-9.49776	9.49776
chr3p_loss	scna	thym	14	91	3.66731e-06	5.13423e-06	9.49346	9.49346
chr7p_gain	scna	thym	11	93	3.3489e-05	3.47959e-05	9.4931	9.4931
ANGPT1	snv	ucec	20	495	0.000133868	0.000237447	-9.49244	9.49244
GDF9	snv	ucec	18	497	9.88265e-05	0.000187884	-9.49244	9.49244
RMND5A	snv	ucec	18	497	0.000334653	0.00049637	-9.49244	9.49244
ARMC8	snv	ucec	28	487	0.000200363	0.000325472	-9.49235	9.49235
GTF3C5	snv	ucec	26	489	0.000632749	0.000843261	-9.49235	9.49235
EPHA3	snv	ucec	50	465	7.39896e-09	2.93675e-07	-9.4759	9.4759
RAPGEF2	snv	ucec	49	466	5.90848e-10	7.89237e-08	-9.4759	9.4759
ELOVL6	snv	ucec	17	498	0.000105614	0.000197894	-9.47524	9.47524
SGK3	snv	ucec	20	495	7.16002e-05	0.000147402	-9.47524	9.47524
PDE2A	snv	ucec	30	485	3.25505e-05	8.12509e-05	-9.47514	9.47514
PKP1	snv	ucec	31	484	0.000109978	0.000204171	-9.47514	9.47514
CRNKL1	snv	ucec	27	488	0.00056126	0.00076247	-9.47514	9.47514
SMARCAL1	snv	ucec	36	479	4.42953e-05	0.000102558	-9.47514	9.47514
FMO3	snv	ucec	25	490	0.000120528	0.000219102	-9.47514	9.47514
ING3	snv	ucec	18	497	3.03289e-05	7.73886e-05	-9.47514	9.47514
chr13q_loss	scna	thca	11	446	6.22077e-07	6.22077e-07	9.47452	9.47452
SECISBP2L	snv	ucec	42	473	1.00965e-08	3.33955e-07	-9.46332	9.46332
BANK1	snv	ucec	39	476	8.80736e-09	3.10068e-07	-9.46332	9.46332
SEC16A	snv	ucec	60	455	2.49529e-09	1.54753e-07	-9.46332	9.46332
PDE3A	snv	ucec	46	469	1.5844e-08	4.48985e-07	-9.46203	9.46203
SPTBN4	snv	ucec	53	462	3.01653e-09	1.70348e-07	-9.46203	9.46203
SYNM	snv	ucec	44	471	7.12075e-08	1.12865e-06	-9.46186	9.46186
ZNF132	snv	ucec	37	478	9.56799e-09	3.26674e-07	-9.46186	9.46186
LRRTM4	snv	ucec	34	481	1.28238e-08	3.94134e-07	-9.46186	9.46186
CENPI	snv	ucec	38	477	7.72065e-09	3.00063e-07	-9.46186	9.46186
POM121	snv	ucec	38	477	0.000455209	0.000638764	-9.45964	9.45964
EIF3A	snv	ucec	45	470	2.21984e-08	5.41133e-07	-9.4538	9.4538
NDST3	snv	ucec	40	475	1.04755e-07	1.45235e-06	-9.4538	9.4538
FAM186A	snv	ucec	55	460	6.74225e-06	2.61337e-05	-9.44569	9.44569
TXLNB	snv	ucec	37	478	6.51244e-08	1.05938e-06	-9.44569	9.44569
KCNC1	snv	ucec	33	482	2.60238e-07	2.69793e-06	-9.44552	9.44552
USPL1	snv	ucec	30	485	5.48021e-08	9.38143e-07	-9.44552	9.44552
NRIP1	snv	ucec	51	464	9.13501e-07	6.27614e-06	-9.44552	9.44552
EYA1	snv	ucec	42	473	2.42979e-07	2.57276e-06	-9.44552	9.44552
PON1	snv	ucec	26	489	2.15113e-07	2.37298e-06	-9.44552	9.44552
CATSPER3	snv	ucec	23	492	0.00316591	0.00356236	-9.44253	9.44253
RBBP4	snv	ucec	16	499	0.00344085	0.00384556	-9.44244	9.44244
OR4S2	snv	ucec	16	499	0.000767614	0.000996606	-9.44244	9.44244
CNTN1	snv	ucec	48	467	5.75731e-09	2.53044e-07	-9.43648	9.43648
EEF1A2	snv	ucec	15	500	0.00340534	0.00381016	-9.43453	9.43453
SELP	snv	ucec	37	478	3.16802e-08	6.83388e-07	-9.42953	9.42953
MYT1	snv	ucec	48	467	6.04465e-09	2.60784e-07	-9.42953	9.42953
L1TD1	snv	ucec	39	476	2.16744e-08	5.33867e-07	-9.42905	9.42905
SNX2	snv	ucec	25	490	0.000967969	0.0012167	-9.4225	9.4225
SMC3	snv	ucec	44	471	2.2276e-07	2.41387e-06	-9.41953	9.41953
ATP2A3	snv	ucec	46	469	4.81271e-07	4.03246e-06	-9.41736	9.41736
LIMCH1	snv	ucec	41	474	5.39472e-08	9.345e-07	-9.41736	9.41736
OR2AK2	snv	ucec	19	496	0.00987891	0.0103874	-9.41732	9.41732
KCNJ16	snv	ucec	23	492	0.000322447	0.000480729	-9.41498	9.41498
ZNF594	snv	ucec	43	472	8.25605e-10	9.51142e-08	-9.40815	9.40815
chr13q_loss	scna	thym	11	89	5.43491e-05	5.43491e-05	9.40236	9.40236
FLT1	snv	ucec	50	465	7.0896e-09	2.86102e-07	-9.39797	9.39797
TDRD1	snv	ucec	51	464	5.42187e-08	9.345e-07	-9.39703	9.39703
ZNF716	snv	ucec	38	477	3.89405e-09	1.98883e-07	-9.39703	9.39703
KLHL24	snv	ucec	43	472	3.8271e-08	7.61691e-07	-9.39613	9.39613
ZNF711	snv	ucec	42	473	2.2281e-08	5.41133e-07	-9.39522	9.39522
SMARCA2	snv	ucec	50	465	3.98793e-08	7.84708e-07	-9.39428	9.39428
SLC38A4	snv	ucec	33	482	9.19644e-07	6.3121e-06	-9.38864	9.38864
PRKCE	snv	ucec	33	482	1.07316e-06	7.05948e-06	-9.38864	9.38864
ZKSCAN7	snv	ucec	32	483	3.9712e-07	3.5645e-06	-9.38864	9.38864
LARP1B	snv	ucec	40	475	1.05021e-06	6.96727e-06	-9.38864	9.38864
SV2C	snv	ucec	38	477	7.63079e-08	1.18629e-06	-9.38864	9.38864
JAG1	snv	ucec	46	469	1.11473e-06	7.26715e-06	-9.38864	9.38864
ADD3	snv	ucec	48	467	5.79903e-07	4.56329e-06	-9.38847	9.38847
OR8J1	snv	ucec	26	489	2.86714e-06	1.41644e-05	-9.38847	9.38847
PHRF1	snv	ucec	46	469	2.97395e-06	1.45852e-05	-9.38847	9.38847
ZNF10	snv	ucec	25	490	5.7243e-07	4.52343e-06	-9.38847	9.38847
SGCG	snv	ucec	23	492	1.21295e-06	7.73662e-06	-9.38847	9.38847
GPATCH2L	snv	ucec	26	489	4.9514e-08	9.10517e-07	-9.38847	9.38847
MYO15A	snv	ucec	67	448	7.18219e-06	2.72907e-05	-9.38847	9.38847
GLP2R	snv	ucec	27	488	3.62159e-07	3.34961e-06	-9.38847	9.38847
SLC8A1	snv	ucec	34	481	7.13069e-07	5.24679e-06	-9.38847	9.38847
CCDC80	snv	ucec	38	477	1.76125e-07	2.05263e-06	-9.38847	9.38847
ZHX1	snv	ucec	37	478	1.9098e-07	2.17466e-06	-9.38847	9.38847
RBM12B	snv	ucec	34	481	8.00451e-07	5.74373e-06	-9.38847	9.38847
USP28	snv	ucec	45	470	2.58112e-06	1.31924e-05	-9.38847	9.38847
PTPN4	snv	ucec	33	482	3.9712e-07	3.5645e-06	-9.38847	9.38847
XIAP	snv	ucec	31	484	1.47674e-07	1.7964e-06	-9.38847	9.38847
HPS5	snv	ucec	32	483	4.68649e-06	2.01299e-05	-9.38695	9.38695
PER1	snv	ucec	44	471	7.18032e-06	2.72907e-05	-9.38695	9.38695
IL12RB2	snv	ucec	30	485	3.97971e-06	1.78688e-05	-9.38695	9.38695
TRIM66	snv	ucec	37	478	2.0226e-05	5.77196e-05	-9.38543	9.38543
CCPG1	snv	ucec	36	479	1.40398e-05	4.41667e-05	-9.38543	9.38543
HNRNPM	snv	ucec	41	474	5.49151e-06	2.23566e-05	-9.38543	9.38543
MSL3	snv	ucec	27	488	1.31741e-06	8.17693e-06	-9.38543	9.38543
LRP4	snv	ucec	40	475	4.13208e-07	3.65159e-06	-9.38526	9.38526
CCP110	snv	ucec	29	486	7.32512e-06	2.76219e-05	-9.38526	9.38526
PRX	snv	ucec	37	478	1.49085e-05	4.60071e-05	-9.38526	9.38526
ZNF578	snv	ucec	29	486	1.69574e-06	9.75049e-06	-9.38526	9.38526
RASGRP3	snv	ucec	30	485	2.68245e-06	1.35114e-05	-9.38526	9.38526
FER1L5	snv	ucec	49	466	2.82529e-06	1.39975e-05	-9.38526	9.38526
ALDH1L1	snv	ucec	36	479	2.71749e-06	1.36385e-05	-9.38526	9.38526
RAD54L2	snv	ucec	44	471	4.01849e-07	3.58532e-06	-9.38526	9.38526
STAP1	snv	ucec	23	492	8.42517e-07	5.9232e-06	-9.38526	9.38526
HSP90AB1	snv	ucec	42	473	2.66446e-06	1.34745e-05	-9.38526	9.38526
SNX14	snv	ucec	29	486	4.99374e-06	2.0984e-05	-9.38526	9.38526
ENOX2	snv	ucec	34	481	3.60951e-06	1.66522e-05	-9.38526	9.38526
NCKAP5L	snv	ucec	35	480	2.97542e-06	1.45852e-05	-9.38526	9.38526
TRIM9	snv	ucec	34	481	1.88453e-06	1.05533e-05	-9.38526	9.38526
GCFC2	snv	ucec	29	486	9.41536e-07	6.42427e-06	-9.38526	9.38526
DZIP1L	snv	ucec	32	483	8.78986e-06	3.13228e-05	-9.38526	9.38526
TNKS	snv	ucec	42	473	2.01261e-06	1.11125e-05	-9.38526	9.38526
GALNT1	snv	ucec	27	488	1.50508e-06	8.96591e-06	-9.38526	9.38526
KIF2B	snv	ucec	39	476	1.23555e-07	1.59505e-06	-9.38357	9.38357
JMY	snv	ucec	43	472	6.65137e-07	5.02725e-06	-9.38357	9.38357
KCNJ3	snv	ucec	40	475	2.15188e-06	1.165e-05	-9.38357	9.38357
DHX40	snv	ucec	30	485	4.39376e-06	1.93159e-05	-9.38327	9.38327
NAALADL2	snv	ucec	29	486	6.01357e-05	0.00012908	-9.38327	9.38327
GUF1	snv	ucec	33	482	3.75039e-06	1.71411e-05	-9.38327	9.38327
BBX	snv	ucec	40	475	1.07744e-05	3.62064e-05	-9.38327	9.38327
SMC2	snv	ucec	43	472	2.19585e-06	1.18511e-05	-9.38327	9.38327
ATP6V1H	snv	ucec	36	479	1.46369e-05	4.54889e-05	-9.38327	9.38327
OR5T3	snv	ucec	23	492	6.70769e-08	1.08353e-06	-9.38309	9.38309
HEATR5A	snv	ucec	34	481	5.54111e-05	0.000121338	-9.38127	9.38127
CDAN1	snv	ucec	40	475	9.97821e-06	3.42265e-05	-9.38127	9.38127
ROR1	snv	ucec	32	483	1.78502e-05	5.24519e-05	-9.38127	9.38127
MYLK2	snv	ucec	29	486	3.07262e-05	7.79206e-05	-9.38127	9.38127
NIPAL2	snv	ucec	21	494	3.18964e-05	8.00405e-05	-9.38127	9.38127
SMAP1	snv	ucec	29	486	5.61303e-06	2.27868e-05	-9.38127	9.38127
SUPT20H	snv	ucec	25	490	1.06275e-05	3.5817e-05	-9.3811	9.3811
NEK3	snv	ucec	20	495	3.164e-06	1.52725e-05	-9.3811	9.3811
TTC7B	snv	ucec	42	473	7.58299e-05	0.00015383	-9.3811	9.3811
ZNF625	snv	ucec	21	494	3.07262e-05	7.79206e-05	-9.3811	9.3811
SAFB2	snv	ucec	38	477	1.03523e-05	3.51109e-05	-9.3811	9.3811
AP4B1	snv	ucec	36	479	1.5695e-05	4.77449e-05	-9.3811	9.3811
KPRP	snv	ucec	32	483	4.10771e-06	1.83543e-05	-9.3811	9.3811
ATP6V1C2	snv	ucec	26	489	8.83843e-06	3.14346e-05	-9.3811	9.3811
B3GALT1	snv	ucec	23	492	8.27224e-06	3.00832e-05	-9.3811	9.3811
CEP63	snv	ucec	19	496	5.10644e-06	2.13285e-05	-9.3811	9.3811
GRSF1	snv	ucec	21	494	1.1955e-05	3.9225e-05	-9.3811	9.3811
ST8SIA4	snv	ucec	24	491	0.000193709	0.000316589	-9.3811	9.3811
IGF2BP3	snv	ucec	23	492	4.45806e-06	1.9463e-05	-9.3811	9.3811
NUGGC	snv	ucec	33	482	2.20358e-06	1.18836e-05	-9.3811	9.3811
MOSPD2	snv	ucec	23	492	1.71726e-05	5.11057e-05	-9.3811	9.3811
MAOA	snv	ucec	23	492	1.94184e-06	1.08173e-05	-9.3811	9.3811
POU3F4	snv	ucec	34	481	2.10634e-05	5.95225e-05	-9.3811	9.3811
CTSC	snv	ucec	22	493	2.67753e-05	7.04474e-05	-9.3811	9.3811
ZNF682	snv	ucec	24	491	3.11117e-05	7.8611e-05	-9.3811	9.3811
C1orf131	snv	ucec	19	496	2.71135e-05	7.12293e-05	-9.3811	9.3811
CDK7	snv	ucec	19	496	2.27283e-05	6.2672e-05	-9.3811	9.3811
PABPC1	snv	ucec	21	494	7.05138e-06	2.70154e-05	-9.3811	9.3811
RBM33	snv	ucec	35	480	1.94184e-06	1.08173e-05	-9.3811	9.3811
SOX6	snv	ucec	62	453	9.56643e-07	6.50817e-06	-9.37794	9.37794
KATNAL2	snv	ucec	33	482	5.19584e-08	9.32566e-07	-9.37794	9.37794
MYBPC2	snv	ucec	45	470	4.14087e-07	3.6547e-06	-9.37794	9.37794
SPTAN1	snv	ucec	60	455	1.0762e-06	7.06547e-06	-9.37794	9.37794
SERPINB7	snv	ucec	21	494	4.29781e-05	0.000100176	-9.37303	9.37303
PRPF38B	snv	ucec	33	482	1.77246e-05	5.22337e-05	-9.37303	9.37303
SLC37A2	snv	ucec	21	494	4.52223e-05	0.00010408	-9.37303	9.37303
EXT2	snv	ucec	27	488	1.09749e-05	3.67027e-05	-9.37303	9.37303
ZNF426	snv	ucec	26	489	2.77448e-05	7.23407e-05	-9.37303	9.37303
PRAMEF12	snv	ucec	23	492	5.53601e-05	0.000121265	-9.37303	9.37303
C12orf60	snv	ucec	17	498	6.76262e-05	0.000141122	-9.37303	9.37303
ERLIN1	snv	ucec	22	493	0.000100717	0.000190726	-9.3649	9.3649
SLC38A6	snv	ucec	18	497	2.23372e-05	6.18884e-05	-9.3649	9.3649
ATXN3	snv	ucec	14	501	1.3171e-05	4.21786e-05	-9.3649	9.3649
DUOXA2	snv	ucec	18	497	1.45314e-05	4.5242e-05	-9.3649	9.3649
ZNF350	snv	ucec	28	487	8.31692e-05	0.000165051	-9.3649	9.3649
CAMSAP3	snv	ucec	41	474	0.000146806	0.000255695	-9.3649	9.3649
TBX15	snv	ucec	21	494	6.17676e-05	0.000131607	-9.3649	9.3649
ATF2	snv	ucec	25	490	8.52311e-05	0.000168165	-9.3649	9.3649
IRS1	snv	ucec	37	478	0.000191347	0.000313392	-9.3649	9.3649
SLC33A1	snv	ucec	19	496	0.000107306	0.000200146	-9.3649	9.3649
EPHB3	snv	ucec	33	482	9.14837e-05	0.000177548	-9.3649	9.3649
SLC6A20	snv	ucec	26	489	7.66045e-05	0.000154957	-9.3649	9.3649
GTF2IRD2B	snv	ucec	28	487	7.40718e-05	0.000151146	-9.3649	9.3649
GSE1	snv	ucec	41	474	5.86245e-05	0.000126697	-9.3649	9.3649
ZCCHC14	snv	ucec	38	477	2.00081e-05	5.73334e-05	-9.3649	9.3649
CATSPERD	snv	ucec	31	484	4.16017e-05	9.77226e-05	-9.3649	9.3649
CDC14B	snv	ucec	21	494	2.35964e-05	6.44935e-05	-9.3649	9.3649
NFKB2	snv	ucec	27	488	5.34853e-05	0.000118353	-9.3649	9.3649
PDZK1	snv	ucec	19	496	0.000114299	0.000210143	-9.3649	9.3649
NACAD	snv	ucec	34	481	0.000351833	0.000516721	-9.36473	9.36473
DRD2	snv	ucec	29	486	4.05081e-05	9.56714e-05	-9.36473	9.36473
SPON1	snv	ucec	22	493	2.05347e-05	5.84327e-05	-9.36473	9.36473
PTPN5	snv	ucec	30	485	9.81906e-05	0.000187063	-9.36473	9.36473
CSTF3	snv	ucec	28	487	0.000110053	0.000204171	-9.36473	9.36473
FOLH1	snv	ucec	33	482	0.000231555	0.000364546	-9.36473	9.36473
PLA2G4D	snv	ucec	30	485	6.17676e-05	0.000131607	-9.36473	9.36473
STRC	snv	ucec	25	490	0.000253105	0.000392251	-9.36473	9.36473
TSC2	snv	ucec	38	477	2.10634e-05	5.95225e-05	-9.36473	9.36473
CES5A	snv	ucec	19	496	8.10606e-05	0.000161842	-9.36473	9.36473
OR1E2	snv	ucec	21	494	0.000131226	0.000233718	-9.36473	9.36473
MAP3K3	snv	ucec	26	489	4.2159e-05	9.86978e-05	-9.36473	9.36473
CCDC40	snv	ucec	39	476	2.77918e-05	7.24361e-05	-9.36473	9.36473
FUT3	snv	ucec	25	490	0.000225527	0.00035757	-9.36473	9.36473
TTI1	snv	ucec	37	478	7.56987e-05	0.000153744	-9.36473	9.36473
RAF1	snv	ucec	24	491	0.000158142	0.000270422	-9.36473	9.36473
ENTPD3	snv	ucec	22	493	3.94418e-05	9.36306e-05	-9.36473	9.36473
MAPK10	snv	ucec	25	490	0.000963876	0.00121222	-9.36473	9.36473
ITK	snv	ucec	29	486	8.42428e-05	0.000166567	-9.36473	9.36473
UIMC1	snv	ucec	27	488	0.000121721	0.000220865	-9.36473	9.36473
BTNL8	snv	ucec	35	480	0.0004231	0.000600747	-9.36473	9.36473
TAB2	snv	ucec	30	485	3.49647e-05	8.59394e-05	-9.36473	9.36473
TCP1	snv	ucec	29	486	0.00017678	0.000294393	-9.36473	9.36473
SCUBE3	snv	ucec	31	484	0.000214849	0.000344249	-9.36473	9.36473
PPP3CC	snv	ucec	22	493	0.000144992	0.000253299	-9.36473	9.36473
JPH1	snv	ucec	27	488	1.8415e-05	5.35416e-05	-9.36473	9.36473
ANKRD20A1	snv	ucec	22	493	2.59641e-05	6.9019e-05	-9.36473	9.36473
F10	snv	ucec	24	491	5.0079e-05	0.000112354	-9.36473	9.36473
TAT	snv	ucec	25	490	0.000399147	0.000573062	-9.36473	9.36473
JAK3	snv	ucec	39	476	0.000240611	0.000376246	-9.36473	9.36473
ZNF85	snv	ucec	25	490	0.000288984	0.000437889	-9.36473	9.36473
ZNF562	snv	ucec	21	494	0.000172408	0.000288844	-9.36473	9.36473
NBPF14	snv	ucec	22	493	8.53295e-05	0.000168237	-9.36473	9.36473
FCRL2	snv	ucec	23	492	0.000214123	0.000343248	-9.36473	9.36473
ZC3H11A	snv	ucec	30	485	0.000204646	0.000331345	-9.36473	9.36473
ZNF131	snv	ucec	33	482	4.87749e-05	0.000109854	-9.36473	9.36473
HAS2	snv	ucec	23	492	2.70465e-05	7.11309e-05	-9.36473	9.36473
ANGPT2	snv	ucec	24	491	7.04729e-05	0.000145556	-9.36473	9.36473
VNN2	snv	ucec	25	490	2.32754e-05	6.38511e-05	-9.36473	9.36473
ANKRD34B	snv	ucec	20	495	2.29586e-05	6.31566e-05	-9.36473	9.36473
NDC1	snv	ucec	22	493	0.000433052	0.000613372	-9.36473	9.36473
LIX1	snv	ucec	14	501	4.50531e-05	0.000103842	-9.36473	9.36473
MYLK3	snv	ucec	36	479	8.28603e-06	3.01127e-05	-9.35316	9.35316
MOV10L1	snv	ucec	42	473	1.23289e-06	7.8162e-06	-9.35316	9.35316
CDC20B	snv	ucec	29	486	9.81492e-07	6.64094e-06	-9.35316	9.35316
C2orf78	snv	ucec	33	482	1.27364e-06	8.00604e-06	-9.35316	9.35316
ZBTB41	snv	ucec	47	468	3.52021e-06	1.64434e-05	-9.35268	9.35268
KDM6A	snv	ucec	38	477	1.19382e-05	3.91997e-05	-9.35268	9.35268
IFIT3	snv	ucec	17	498	8.8817e-05	0.000173488	-9.35041	9.35041
PRG2	snv	ucec	14	501	6.87456e-05	0.000142923	-9.35041	9.35041
CSTF2	snv	ucec	26	489	0.00114261	0.00140994	-9.35041	9.35041
CCDC22	snv	ucec	24	491	0.000959223	0.0012068	-9.35041	9.35041
ANGEL1	snv	ucec	24	491	4.07449e-05	9.61e-05	-9.35041	9.35041
CCZ1B	snv	ucec	21	494	8.53166e-05	0.000168237	-9.35041	9.35041
ZNF598	snv	ucec	25	490	0.000132127	0.00023502	-9.35041	9.35041
CDKL4	snv	ucec	20	495	0.00010149	0.000191997	-9.35041	9.35041
TDRD7	snv	ucec	34	481	1.40247e-07	1.73997e-06	-9.35017	9.35017
SLC18A2	snv	ucec	26	489	1.52064e-05	4.66536e-05	-9.34948	9.34948
PICALM	snv	ucec	40	475	0.000111088	0.000205765	-9.34948	9.34948
KCNN3	snv	ucec	31	484	1.72314e-05	5.11712e-05	-9.349	9.349
IQGAP3	snv	ucec	47	468	0.000157048	0.000268793	-9.33924	9.33924
GPR143	snv	ucec	20	495	9.66711e-05	0.000184878	-9.33924	9.33924
WDR41	snv	ucec	22	493	2.07327e-05	5.88514e-05	-9.33876	9.33876
IRX1	snv	ucec	31	484	4.58005e-05	0.000105028	-9.33876	9.33876
TYRO3	snv	ucec	20	495	0.00088437	0.00112461	-9.33594	9.33594
PITPNM3	snv	ucec	35	480	0.000791481	0.00102317	-9.33594	9.33594
CASQ2	snv	ucec	28	487	0.000158142	0.000270422	-9.33594	9.33594
SLC10A6	snv	ucec	19	496	0.000228274	0.00036069	-9.33594	9.33594
UNC5A	snv	ucec	28	487	0.000300808	0.00045294	-9.33594	9.33594
HK3	snv	ucec	32	483	0.000226443	0.00035853	-9.33594	9.33594
KMO	snv	ucec	28	487	0.0039046	0.00432833	-9.33577	9.33577
CCDC7	snv	ucec	19	496	0.00128114	0.00156092	-9.33577	9.33577
SPRED1	snv	ucec	32	483	0.000632253	0.000843247	-9.33577	9.33577
PADI4	snv	ucec	28	487	0.000509075	0.000702151	-9.33577	9.33577
TBRG4	snv	ucec	22	493	0.000438109	0.00061927	-9.33577	9.33577
TTLL11	snv	ucec	28	487	0.00185624	0.00218385	-9.33577	9.33577
SAV1	snv	ucec	15	500	0.000286812	0.000435357	-9.33577	9.33577
HDC	snv	ucec	27	488	0.000413362	0.000589088	-9.33577	9.33577
BMP10	snv	ucec	22	493	0.00115006	0.00141712	-9.33577	9.33577
GAPT	snv	ucec	15	500	0.00145107	0.00174198	-9.33577	9.33577
SLC6A12	snv	ucec	25	490	0.000557927	0.000758685	-9.33577	9.33577
HMGB3	snv	ucec	18	497	0.00074112	0.000966182	-9.33244	9.33244
TRAM1L1	snv	ucec	20	495	0.0006136	0.000821524	-9.33244	9.33244
EPX	snv	ucec	41	474	1.24234e-06	7.85193e-06	-9.32183	9.32183
DISP1	snv	ucec	51	464	5.73329e-07	4.52539e-06	-9.32183	9.32183
PCDHB11	snv	ucec	41	474	4.79749e-06	2.04313e-05	-9.32183	9.32183
FEZ1	snv	ucec	28	487	8.21224e-07	5.84449e-06	-9.32089	9.32089
COCH	snv	ucec	35	480	9.31568e-06	3.27373e-05	-9.32089	9.32089
TLL2	snv	ucec	32	483	7.99073e-06	2.94052e-05	-9.31862	9.31862
PKP4	snv	ucec	43	472	2.67096e-05	7.03012e-05	-9.31862	9.31862
UGT2B28	snv	ucec	23	492	3.03605e-05	7.73886e-05	-9.31862	9.31862
BCAP31	snv	ucec	17	498	0.00230398	0.0026597	-9.3177	9.3177
ADCY4	snv	ucec	41	474	2.35685e-06	1.23646e-05	-9.31768	9.31768
MSR1	snv	ucec	26	489	3.99874e-06	1.79213e-05	-9.31768	9.31768
NRDE2	snv	ucec	33	482	7.1449e-06	2.71984e-05	-9.31768	9.31768
VSIG1	snv	ucec	21	494	0.000393764	0.000567144	-9.31622	9.31622
ARHGAP23	snv	ucec	26	489	9.75195e-05	0.000186091	-9.31614	9.31614
BLZF1	snv	ucec	20	495	0.000270797	0.000414688	-9.31614	9.31614
APOL5	snv	ucec	16	499	0.000146669	0.000255649	-9.31614	9.31614
KLRC2	snv	ucec	15	500	0.000160616	0.000273173	-9.31614	9.31614
RFPL1	snv	ucec	19	496	1.46283e-06	8.78963e-06	-9.31447	9.31447
MLH1	snv	ucec	33	482	2.99689e-05	7.67002e-05	-9.31447	9.31447
HOXA2	snv	ucec	25	490	2.30177e-05	6.3269e-05	-9.31447	9.31447
ADAM28	snv	ucec	35	480	6.77424e-06	2.62139e-05	-9.31447	9.31447
NCOA6	snv	ucec	49	466	6.23202e-05	0.00013254	-9.31353	9.31353
SMARCD3	snv	ucec	22	493	5.88611e-05	0.00012713	-9.31353	9.31353
NAPG	snv	ucec	21	494	2.88662e-05	7.46891e-05	-9.31353	9.31353
GRAMD1C	snv	ucec	35	480	0.000168491	0.000283719	-9.31353	9.31353
GRK4	snv	ucec	30	485	9.93257e-05	0.000188656	-9.31353	9.31353
PWWP2A	snv	ucec	34	481	3.15017e-05	7.93944e-05	-9.31353	9.31353
TCTE1	snv	ucec	29	486	0.000174079	0.000291012	-9.31353	9.31353
ZMIZ1	snv	ucec	37	478	0.00701113	0.00750372	-9.29923	9.29923
ESYT1	snv	ucec	34	481	0.00930097	0.00980789	-9.29923	9.29923
RARS2	snv	ucec	22	493	0.00396157	0.00438589	-9.29923	9.29923
NCOA4	snv	ucec	25	490	9.45124e-05	0.000182053	-9.29809	9.29809
SLC17A6	snv	ucec	29	486	3.94418e-05	9.36306e-05	-9.29809	9.29809
TM7SF3	snv	ucec	21	494	0.000109064	0.000202881	-9.29809	9.29809
TTF2	snv	ucec	23	492	1.69433e-05	5.0575e-05	-9.29809	9.29809
KDM4A	snv	ucec	34	481	5.27869e-05	0.000117112	-9.29809	9.29809
AKAP7	snv	ucec	30	485	0.000506798	0.000699427	-9.29809	9.29809
CTSV	snv	ucec	22	493	2.05677e-05	5.85025e-05	-9.29809	9.29809
MAP3K8	snv	ucec	24	491	5.71103e-05	0.000124159	-9.29809	9.29809
ZNF544	snv	ucec	25	490	7.56987e-05	0.000153744	-9.29715	9.29715
NFKBIZ	snv	ucec	30	485	4.87749e-05	0.000109854	-9.29715	9.29715
ADNP2	snv	ucec	35	480	0.000701478	0.000922117	-9.29715	9.29715
OR10X1	snv	ucec	24	491	0.000540017	0.000737507	-9.29715	9.29715
CD244	snv	ucec	19	496	0.000107306	0.000200146	-9.29715	9.29715
KIAA0319L	snv	ucec	34	481	0.000170862	0.000286738	-9.29715	9.29715
PPP6C	snv	ucec	17	498	0.00140714	0.00169452	-9.28343	9.28343
LMOD2	snv	ucec	32	483	0.00401544	0.00444081	-9.28321	9.28321
NSUN6	snv	ucec	25	490	0.000408572	0.000583938	-9.26913	9.26913
RANBP3L	snv	ucec	18	497	0.000707717	0.000929263	-9.26913	9.26913
XPC	snv	ucec	26	489	0.000597395	0.000804167	-9.26819	9.26819
GABRA6	snv	ucec	30	485	0.000128308	0.00022952	-9.26819	9.26819
PAX5	snv	ucec	31	484	0.000765433	0.000993961	-9.26819	9.26819
FGF14	snv	ucec	19	496	0.000367735	0.000535827	-9.26819	9.26819
NFE2L2	snv	ucec	42	473	0.00147643	0.00176968	-9.23259	9.23259
FBXO10	snv	ucec	31	484	0.00240312	0.00276313	-9.23165	9.23165
ERAP2	snv	ucec	36	479	1.00502e-07	1.416e-06	-9.18155	9.18155
SLC22A11	snv	ucec	25	490	1.45031e-05	4.51946e-05	-9.16169	9.16169
STK32B	snv	ucec	24	491	1.09176e-05	3.65465e-05	-9.16169	9.16169
E2F7	snv	ucec	30	485	8.76579e-05	0.000171949	-9.16169	9.16169
PALD1	snv	ucec	27	488	0.000103998	0.000195393	-9.15193	9.15193
F2	snv	ucec	27	488	0.000277668	0.000423514	-9.15193	9.15193
AMPD3	snv	ucec	32	483	0.000322447	0.000480729	-9.13907	9.13907
PKNOX2	snv	ucec	19	496	6.51067e-05	0.000137081	-9.13907	9.13907
IPO13	snv	ucec	25	490	0.000863837	0.00110278	-9.13907	9.13907
ZNF208	snv	ucec	50	465	1.02839e-11	5.95268e-09	-9.13205	9.13205
SCN1A	snv	ucec	65	450	1.16286e-10	3.8463e-08	-9.13205	9.13205
EIF4A2	snv	ucec	21	494	0.00116202	0.00143085	-9.11922	9.11922
CPNE8	snv	ucec	32	483	2.19347e-07	2.4007e-06	-9.11553	9.11553
GPR87	snv	ucec	23	492	3.47663e-06	1.63167e-05	-9.11471	9.11471
IL13RA2	snv	ucec	19	496	2.14872e-05	6.0234e-05	-9.11383	9.11383
FLRT3	snv	ucec	27	488	9.18884e-06	3.24066e-05	-9.11102	9.11102
MS4A1	snv	ucec	15	500	0.000102848	0.000193809	-9.10822	9.10822
HEPHL1	snv	ucec	51	464	1.44639e-09	1.16596e-07	-9.10573	9.10573
DSEL	snv	ucec	50	465	5.37918e-10	7.74396e-08	-9.10535	9.10535
HIVEP2	snv	ucec	69	446	1.39731e-09	1.16596e-07	-9.10535	9.10535
SOS2	snv	ucec	43	472	1.29436e-09	1.12543e-07	-9.10225	9.10225
MTMR4	snv	ucec	37	478	4.49109e-06	1.95581e-05	-9.10078	9.10078
CELF4	snv	ucec	27	488	6.38003e-06	2.5023e-05	-9.10078	9.10078
MORC2	snv	ucec	32	483	1.74902e-05	5.16964e-05	-9.10078	9.10078
BTN3A2	snv	ucec	24	491	2.80972e-05	7.31222e-05	-9.10078	9.10078
SLC13A3	snv	ucec	24	491	1.57183e-05	4.776e-05	-9.10078	9.10078
CKAP5	snv	ucec	48	467	8.18746e-09	3.05097e-07	-9.09531	9.09531
RAPGEF4	snv	ucec	48	467	1.87954e-08	4.94519e-07	-9.09531	9.09531
DAAM1	snv	ucec	40	475	5.36423e-09	2.4603e-07	-9.09531	9.09531
TM9SF1	snv	ucec	23	492	6.87456e-05	0.000142923	-9.09121	9.09121
BCAR3	snv	ucec	27	488	0.00031062	0.000466055	-9.09121	9.09121
CYP4A11	snv	ucec	19	496	0.000182719	0.000302039	-9.09121	9.09121
PCDHGA7	snv	ucec	44	471	2.45986e-07	2.59275e-06	-9.08585	9.08585
NIN	snv	ucec	53	462	2.50392e-07	2.62326e-06	-9.08578	9.08578
NLRC5	snv	ucec	56	459	9.92843e-08	1.40741e-06	-9.08578	9.08578
HELZ	snv	ucec	51	464	1.08831e-07	1.4863e-06	-9.08578	9.08578
NDST4	snv	ucec	34	481	6.26916e-08	1.02702e-06	-9.08578	9.08578
CDH18	snv	ucec	44	471	1.63042e-07	1.92937e-06	-9.08578	9.08578
CNGA2	snv	ucec	42	473	4.96241e-08	9.10517e-07	-9.08578	9.08578
ZNF280D	snv	ucec	38	477	4.52915e-08	8.57205e-07	-9.08578	9.08578
DNMT3B	snv	ucec	45	470	8.98805e-08	1.32786e-06	-9.08578	9.08578
G2E3	snv	ucec	37	478	2.68214e-07	2.74781e-06	-9.08578	9.08578
SNX7	snv	ucec	14	501	0.000213016	0.000341711	-9.07816	9.07816
MAP3K7	snv	ucec	27	488	0.00012871	0.000229884	-9.07816	9.07816
COMMD9	snv	ucec	21	494	4.55425e-05	0.000104644	-9.07816	9.07816
ENAH	snv	ucec	21	494	0.000247984	0.000385863	-9.07816	9.07816
DSG1	snv	ucec	44	471	4.81471e-09	2.32243e-07	-9.07569	9.07569
IL1RAPL1	snv	ucec	44	471	1.87655e-08	4.94519e-07	-9.07569	9.07569
PBX3	snv	ucec	32	483	2.56449e-05	6.83799e-05	-9.07119	9.07119
TPTE2	snv	ucec	42	473	3.42084e-08	7.13941e-07	-9.06912	9.06912
EFHB	snv	ucec	40	475	9.00405e-08	1.32786e-06	-9.06875	9.06875
TRDN	snv	ucec	41	474	8.89454e-08	1.32294e-06	-9.06875	9.06875
TTK	snv	ucec	59	456	2.63621e-08	6.14468e-07	-9.06875	9.06875
ETNK1	snv	ucec	18	497	0.00015855	0.000270786	-9.06359	9.06359
TCP10L	snv	ucec	24	491	5.08726e-05	0.000113767	-9.06136	9.06136
MCMDC2	snv	ucec	27	488	0.000224122	0.00035591	-9.06136	9.06136
SRCAP	snv	ucec	76	439	2.37024e-07	2.53622e-06	-9.05922	9.05922
TLR4	snv	ucec	39	476	1.2278e-06	7.80515e-06	-9.05922	9.05922
MTMR12	snv	ucec	30	485	1.31622e-07	1.66227e-06	-9.05922	9.05922
PAMR1	snv	ucec	32	483	0.000685003	0.00090371	-9.0585	9.0585
FOXP2	snv	ucec	37	478	3.5299e-08	7.27557e-07	-9.05808	9.05808
SPAM1	snv	ucec	32	483	1.99162e-07	2.23848e-06	-9.05808	9.05808
CCDC27	snv	ucec	33	482	2.88178e-07	2.90943e-06	-9.04941	9.04941
TRAPPC11	snv	ucec	36	479	2.40305e-07	2.56397e-06	-9.04935	9.04935
DGKI	snv	ucec	42	473	8.10794e-09	3.05097e-07	-9.04849	9.04849
SELE	snv	ucec	22	493	0.000793295	0.00102478	-9.04545	9.04545
OR5M10	snv	ucec	17	498	0.00140714	0.00169452	-9.02865	9.02865
KIF5C	snv	ucec	45	470	1.27683e-06	8.01888e-06	-9.02316	9.02316
F13A1	snv	ucec	31	484	1.60074e-07	1.90064e-06	-9.02316	9.02316
ASB15	snv	ucec	33	482	2.61673e-07	2.70229e-06	-9.02316	9.02316
OR4C15	snv	ucec	27	488	5.06341e-07	4.14746e-06	-9.02279	9.02279
CD22	snv	ucec	39	476	1.20441e-06	7.69626e-06	-9.02279	9.02279
GTF3C3	snv	ucec	36	479	1.73244e-07	2.02245e-06	-9.02279	9.02279
ZNF318	snv	ucec	41	474	1.22805e-07	1.5944e-06	-9.02279	9.02279
GAB1	snv	ucec	32	483	4.73766e-06	2.02634e-05	-9.019	9.019
CNTNAP3B	snv	ucec	32	483	1.34837e-05	4.29228e-05	-9.019	9.019
PYGM	snv	ucec	37	478	4.50998e-06	1.9628e-05	-9.01894	9.01894
JRKL	snv	ucec	32	483	4.24781e-07	3.71549e-06	-9.01894	9.01894
INTS6	snv	ucec	34	481	8.42117e-06	3.03862e-05	-9.01894	9.01894
CDC27	snv	ucec	33	482	2.76005e-06	1.37626e-05	-9.01894	9.01894
TEX2	snv	ucec	36	479	3.43357e-06	1.61912e-05	-9.01894	9.01894
MAST1	snv	ucec	38	477	1.44946e-06	8.73485e-06	-9.01894	9.01894
UMODL1	snv	ucec	42	473	8.16517e-07	5.82292e-06	-9.01894	9.01894
LRRFIP1	snv	ucec	33	482	8.90842e-07	6.18161e-06	-9.01894	9.01894
TTC21A	snv	ucec	40	475	5.70696e-06	2.30737e-05	-9.01894	9.01894
PCDHA11	snv	ucec	44	471	4.99888e-07	4.14404e-06	-9.01894	9.01894
PARP8	snv	ucec	31	484	1.42981e-05	4.47751e-05	-9.01894	9.01894
SREK1	snv	ucec	34	481	1.22819e-06	7.80515e-06	-9.01894	9.01894
NOS3	snv	ucec	52	463	4.42128e-06	1.94123e-05	-9.01894	9.01894
SRRM1	snv	ucec	35	480	5.76334e-06	2.32277e-05	-9.01894	9.01894
TRERF1	snv	ucec	43	472	1.3765e-06	8.43136e-06	-9.01894	9.01894
SPAG16	snv	ucec	32	483	2.0486e-06	1.12576e-05	-9.01894	9.01894
PAPSS2	snv	ucec	25	490	9.79222e-06	3.3772e-05	-9.01532	9.01532
GRAMD1B	snv	ucec	33	482	5.34748e-06	2.19395e-05	-9.01532	9.01532
CCDC83	snv	ucec	28	487	2.22126e-05	6.16909e-05	-9.01532	9.01532
EIF5B	snv	ucec	37	478	7.88227e-06	2.9107e-05	-9.01532	9.01532
SLC19A3	snv	ucec	25	490	3.05567e-05	7.76542e-05	-9.01532	9.01532
BTN3A1	snv	ucec	29	486	3.15555e-06	1.52636e-05	-9.01532	9.01532
PACS1	snv	ucec	41	474	5.69345e-06	2.30593e-05	-9.01526	9.01526
SHANK2	snv	ucec	55	460	7.3108e-05	0.000149735	-9.01526	9.01526
CUX2	snv	ucec	39	476	5.27817e-06	2.1758e-05	-9.01526	9.01526
SLC2A14	snv	ucec	31	484	6.48976e-05	0.000136848	-9.01526	9.01526
CORO7	snv	ucec	30	485	3.9022e-06	1.7589e-05	-9.01526	9.01526
RPRD2	snv	ucec	37	478	2.22575e-06	1.19567e-05	-9.01526	9.01526
TUBGCP6	snv	ucec	53	462	2.00692e-05	5.74126e-05	-9.01526	9.01526
MFF	snv	ucec	26	489	4.45191e-06	1.94606e-05	-9.01526	9.01526
SENP2	snv	ucec	24	491	1.50182e-05	4.62807e-05	-9.01526	9.01526
NR2E1	snv	ucec	28	487	2.9518e-06	1.45207e-05	-9.01526	9.01526
RFX3	snv	ucec	30	485	4.45191e-06	1.94606e-05	-9.01526	9.01526
MAGEB1	snv	ucec	26	489	1.01722e-05	3.47547e-05	-9.01526	9.01526
ARHGAP9	snv	ucec	26	489	1.63836e-05	4.92643e-05	-9.01526	9.01526
AK5	snv	ucec	23	492	2.25603e-06	1.20914e-05	-9.01526	9.01526
PRKAA1	snv	ucec	29	486	2.92001e-05	7.53992e-05	-9.01526	9.01526
FIGNL1	snv	ucec	31	484	3.45795e-05	8.51433e-05	-9.01526	9.01526
ZNF287	snv	ucec	27	488	5.07538e-06	2.12304e-05	-9.01526	9.01526
BMP2	snv	ucec	24	491	7.88227e-06	2.9107e-05	-9.01526	9.01526
PIAS1	snv	ucec	31	484	7.29755e-06	2.75483e-05	-9.01526	9.01526
RPS6KA3	snv	ucec	40	475	1.82543e-06	1.03168e-05	-9.00698	9.00698
FNDC3A	snv	ucec	30	485	3.54678e-05	8.67463e-05	-9.00508	9.00508
CLK1	snv	ucec	24	491	1.78668e-05	5.24519e-05	-9.00508	9.00508
SDAD1	snv	ucec	22	493	5.74863e-05	0.000124781	-9.00508	9.00508
UGT3A1	snv	ucec	18	497	4.9754e-05	0.000111769	-9.00508	9.00508
FBXO3	snv	ucec	23	492	0.000149182	0.000258344	-9.00508	9.00508
RPTOR	snv	ucec	33	482	2.77337e-05	7.23407e-05	-9.00508	9.00508
TCERG1L	snv	ucec	34	481	0.000175249	0.000292387	-9.00501	9.00501
NCAM1	snv	ucec	35	480	0.000230413	0.000363491	-9.00501	9.00501
OR8H3	snv	ucec	22	493	0.000160546	0.000273173	-9.00501	9.00501
OR4F6	snv	ucec	16	499	9.43392e-05	0.000181871	-9.00501	9.00501
EPB42	snv	ucec	25	490	2.43365e-05	6.58945e-05	-9.00501	9.00501
CHRNB4	snv	ucec	30	485	7.3108e-05	0.000149735	-9.00501	9.00501
GNAO1	snv	ucec	20	495	5.92892e-05	0.000127697	-9.00501	9.00501
RALBP1	snv	ucec	21	494	3.24063e-05	8.09983e-05	-9.00501	9.00501
MTMR11	snv	ucec	30	485	1.15278e-05	3.81145e-05	-9.00501	9.00501
ASAP3	snv	ucec	29	486	0.000140548	0.000246913	-9.00501	9.00501
SNED1	snv	ucec	37	478	6.59631e-05	0.000138297	-9.00501	9.00501
OXSM	snv	ucec	22	493	1.23362e-05	4.01911e-05	-9.00501	9.00501
PROM1	snv	ucec	31	484	9.35555e-05	0.000180711	-9.00501	9.00501
AOC1	snv	ucec	34	481	5.96897e-05	0.000128286	-9.00501	9.00501
IKBKB	snv	ucec	34	481	4.85984e-05	0.00010967	-9.00501	9.00501
PSMD5	snv	ucec	24	491	0.00035546	0.000521221	-9.00501	9.00501
PHF6	snv	ucec	20	495	0.000124409	0.000224278	-9.00501	9.00501
SLC25A3	snv	ucec	19	496	3.63918e-05	8.83911e-05	-9.00501	9.00501
ZNF263	snv	ucec	26	489	1.7962e-05	5.26652e-05	-9.00501	9.00501
CYP2A7	snv	ucec	18	497	7.75059e-05	0.000156499	-9.00501	9.00501
DZANK1	snv	ucec	27	488	9.54984e-05	0.000183342	-9.00501	9.00501
LRCH3	snv	ucec	28	487	1.61445e-05	4.87352e-05	-9.00501	9.00501
STRIP2	snv	ucec	25	490	8.41703e-06	3.03862e-05	-9.00501	9.00501
STEAP4	snv	ucec	34	481	3.54186e-07	3.34589e-06	-8.99558	8.99558
NEDD4L	snv	ucec	44	471	5.94047e-07	4.63624e-06	-8.99275	8.99275
KNG1	snv	ucec	33	482	8.51724e-06	3.06215e-05	-8.99275	8.99275
TET2	snv	ucec	46	469	1.16287e-06	7.47207e-06	-8.99275	8.99275
THBS2	snv	ucec	50	465	3.96847e-05	9.4175e-05	-8.99275	8.99275
CUL7	snv	ucec	42	473	2.21091e-06	1.19139e-05	-8.99275	8.99275
CCDC138	snv	ucec	27	488	3.28323e-07	3.18053e-06	-8.99275	8.99275
FMNL3	snv	ucec	35	480	2.10139e-06	1.1475e-05	-8.99238	8.99238
NFAT5	snv	ucec	31	484	2.53921e-06	1.30165e-05	-8.99238	8.99238
PHTF2	snv	ucec	35	480	3.23881e-07	3.15966e-06	-8.99238	8.99238
WDR46	snv	ucec	37	478	4.85558e-06	2.05903e-05	-8.99238	8.99238
CTR9	snv	ucec	47	468	7.23908e-06	2.74099e-05	-8.99123	8.99123
CFHR5	snv	ucec	27	488	2.26771e-06	1.21085e-05	-8.99123	8.99123
STK33	snv	ucec	27	488	7.61691e-06	2.8437e-05	-8.98907	8.98907
SLC35A2	snv	ucec	27	488	1.0837e-05	3.63292e-05	-8.98907	8.98907
E2F5	snv	ucec	27	488	1.05663e-05	3.56798e-05	-8.98907	8.98907
UBE2O	snv	ucec	33	482	1.0837e-05	3.63292e-05	-8.9887	8.9887
GABRG1	snv	ucec	33	482	2.7906e-05	7.2679e-05	-8.9887	8.9887
LOXL2	snv	ucec	34	481	2.72394e-06	1.36538e-05	-8.9887	8.9887
ITIH3	snv	ucec	31	484	2.61143e-05	6.91835e-05	-8.9887	8.9887
AHR	snv	ucec	27	488	7.48769e-06	2.80677e-05	-8.9887	8.9887
FAM9B	snv	ucec	21	494	1.57846e-05	4.78357e-05	-8.98762	8.98762
ZNF490	snv	ucec	27	488	7.34625e-06	2.7642e-05	-8.98762	8.98762
OR2D2	snv	ucec	25	490	2.28672e-06	1.21713e-05	-8.98755	8.98755
TRIM77	snv	ucec	21	494	6.35018e-05	0.000134395	-8.98755	8.98755
BCL11B	snv	ucec	28	487	1.78668e-05	5.24519e-05	-8.98755	8.98755
PRDM11	snv	ucec	27	488	0.000715477	0.000938335	-8.98246	8.98246
ZNF506	snv	ucec	22	493	4.81377e-05	0.000108807	-8.98246	8.98246
SIM2	snv	ucec	14	501	0.00036935	0.000537955	-8.98246	8.98246
DDC	snv	ucec	29	486	0.000300183	0.000452293	-8.98246	8.98246
CNOT6	snv	ucec	22	493	0.000355864	0.000521628	-8.98246	8.98246
SLC39A8	snv	ucec	22	493	7.76492e-05	0.000156658	-8.98246	8.98246
C19orf44	snv	ucec	26	489	5.91733e-05	0.000127598	-8.98239	8.98239
SLC27A1	snv	ucec	24	491	0.000120528	0.000219102	-8.98239	8.98239
LYPD6B	snv	ucec	17	498	0.000102848	0.000193809	-8.98239	8.98239
THUMPD3	snv	ucec	21	494	6.2498e-05	0.000132837	-8.98239	8.98239
ZC3H12D	snv	ucec	17	498	0.000147416	0.000256373	-8.98239	8.98239
MDGA1	snv	ucec	33	482	0.000258635	0.000399129	-8.98239	8.98239
MBOAT4	snv	ucec	16	499	0.000130408	0.000232439	-8.98239	8.98239
SPTLC1	snv	ucec	18	497	0.000222527	0.00035435	-8.98239	8.98239
CHAT	snv	ucec	19	496	0.000169137	0.000284393	-8.98239	8.98239
BEST3	snv	ucec	31	484	0.000317767	0.000475281	-8.98239	8.98239
SCNN1B	snv	ucec	23	492	0.000383208	0.000554765	-8.98239	8.98239
MGAT5B	snv	ucec	33	482	0.000407388	0.000582487	-8.98239	8.98239
SFPQ	snv	ucec	18	497	0.000592091	0.000797801	-8.98239	8.98239
IPP	snv	ucec	20	495	0.000299274	0.000451193	-8.98239	8.98239
ZYG11B	snv	ucec	18	497	0.000146669	0.000255649	-8.98239	8.98239
EIF2A	snv	ucec	26	489	3.69442e-05	8.93816e-05	-8.98239	8.98239
FAM114A1	snv	ucec	21	494	0.000284702	0.000432628	-8.98239	8.98239
IDO2	snv	ucec	22	493	0.000178175	0.000296432	-8.98239	8.98239
MAGEB18	snv	ucec	20	495	0.000273932	0.000419256	-8.98239	8.98239
TBX19	snv	ucec	24	491	0.000122124	0.000221193	-8.98239	8.98239
PATE1	snv	ucec	11	504	0.000135629	0.000240021	-8.98239	8.98239
XRRA1	snv	ucec	24	491	1.77246e-05	5.22337e-05	-8.97883	8.97883
ABCD2	snv	ucec	31	484	2.14872e-05	6.0234e-05	-8.97883	8.97883
DISP2	snv	ucec	34	481	0.000117641	0.000214696	-8.97883	8.97883
TM6SF1	snv	ucec	28	487	5.33085e-05	0.00011809	-8.97883	8.97883
GUCY2D	snv	ucec	24	491	1.53029e-05	4.69148e-05	-8.97883	8.97883
ZCCHC2	snv	ucec	29	486	6.51461e-05	0.000137081	-8.97883	8.97883
ZNF331	snv	ucec	23	492	3.15788e-05	7.94733e-05	-8.97845	8.97845
GYG2	snv	ucec	25	490	9.38878e-05	0.000181101	-8.97845	8.97845
ARHGEF25	snv	ucec	27	488	3.45662e-05	8.51406e-05	-8.97845	8.97845
GBP5	snv	ucec	30	485	3.5927e-05	8.74689e-05	-8.97845	8.97845
HNRNPA3	snv	ucec	32	483	0.000164116	0.000277901	-8.97737	8.97737
PLEKHG6	snv	ucec	32	483	3.98089e-05	9.43246e-05	-8.97731	8.97731
ZNF18	snv	ucec	23	492	0.000165994	0.000280465	-8.97731	8.97731
THEM5	snv	ucec	17	498	1.74902e-05	5.16964e-05	-8.97731	8.97731
TUBA3E	snv	ucec	29	486	0.000143764	0.000251532	-8.97731	8.97731
ZSCAN31	snv	ucec	20	495	2.37063e-05	6.47264e-05	-8.97731	8.97731
PPP1R21	snv	ucec	27	488	2.42778e-05	6.57698e-05	-8.97731	8.97731
TBC1D7	snv	ucec	20	495	6.58155e-05	0.000138155	-8.96962	8.96962
DHX9	snv	ucec	51	464	7.68256e-06	2.85758e-05	-8.9687	8.9687
ARSF	snv	ucec	25	490	7.64463e-07	5.55435e-06	-8.96554	8.96554
AGK	snv	ucec	25	490	8.05913e-07	5.77696e-06	-8.96517	8.96517
ZNF823	snv	ucec	22	493	3.74004e-05	9.02025e-05	-8.96186	8.96186
OR4M1	snv	ucec	22	493	2.14605e-05	6.02283e-05	-8.96149	8.96149
ZDHHC9	snv	ucec	24	491	0.000122124	0.000221193	-8.95621	8.95621
PANK3	snv	ucec	17	498	0.00010149	0.000191997	-8.95621	8.95621
AP3M2	snv	ucec	24	491	0.00023577	0.000370259	-8.95583	8.95583
ZNF280A	snv	ucec	23	492	0.000171333	0.00028725	-8.95583	8.95583
MEPE	snv	ucec	22	493	0.000277668	0.000423514	-8.95583	8.95583
XG	snv	ucec	17	498	0.000156509	0.000268157	-8.95583	8.95583
CPZ	snv	ucec	27	488	0.000723932	0.00094733	-8.95475	8.95475
LENG8	snv	ucec	31	484	0.000122124	0.000221193	-8.95475	8.95475
ZNF280B	snv	ucec	20	495	0.000334653	0.00049637	-8.95475	8.95475
B3GALNT1	snv	ucec	19	496	6.42259e-05	0.000135521	-8.95469	8.95469
FKBP9	snv	ucec	30	485	0.000156446	0.000268149	-8.95469	8.95469
PMS2	snv	ucec	35	480	0.000102848	0.000193809	-8.95469	8.95469
C8orf48	snv	ucec	13	502	0.000148589	0.000257534	-8.95469	8.95469
TRPC6	snv	ucec	31	484	0.00056126	0.00076247	-8.95469	8.95469
SIGLEC16	snv	ucec	22	493	9.78574e-05	0.000186582	-8.95469	8.95469
ANKRD45	snv	ucec	18	497	6.97292e-05	0.000144449	-8.95162	8.95162
UAP1	snv	ucec	23	492	3.50142e-05	8.59699e-05	-8.95162	8.95162
ZNF266	snv	ucec	24	491	3.16793e-05	7.96686e-05	-8.95125	8.95125
EFEMP2	snv	ucec	22	493	0.00326658	0.0036645	-8.94969	8.94969
ABCC3	snv	ucec	43	472	0.00288371	0.00326225	-8.94969	8.94969
CEACAM7	snv	ucec	16	499	0.00122967	0.00150481	-8.94969	8.94969
TCEAL6	snv	ucec	17	498	0.000956898	0.0012041	-8.94969	8.94969
BRPF1	snv	ucec	36	479	0.00736049	0.00785225	-8.94969	8.94969
SYNCRIP	snv	ucec	38	477	0.00326671	0.0036645	-8.94969	8.94969
XPA	snv	ucec	16	499	0.000758686	0.000986306	-8.94969	8.94969
TRIM43	snv	ucec	16	499	0.00136069	0.00164457	-8.94969	8.94969
TFDP3	snv	ucec	29	486	0.000705891	0.000927217	-8.93824	8.93824
TMCO5A	snv	ucec	20	495	4.94873e-05	0.000111314	-8.93584	8.93584
CLUAP1	snv	ucec	18	497	7.25764e-05	0.000148926	-8.929	8.929
OR8I2	snv	ucec	20	495	7.35652e-05	0.000150422	-8.92863	8.92863
CD209	snv	ucec	18	497	0.000224122	0.00035591	-8.92863	8.92863
ACOXL	snv	ucec	24	491	0.000454541	0.000638085	-8.92863	8.92863
DPRX	snv	ucec	16	499	0.0035129	0.00391852	-8.92464	8.92464
GAB2	snv	ucec	32	483	0.00218327	0.00253129	-8.92457	8.92457
SLC15A1	snv	ucec	28	487	0.0259718	0.0265999	-8.92457	8.92457
FOXN1	snv	ucec	21	494	0.0124417	0.0129916	-8.92457	8.92457
SPATA17	snv	ucec	17	498	0.000979158	0.00122921	-8.92313	8.92313
HMGXB4	snv	ucec	13	502	0.00204608	0.00239059	-8.92313	8.92313
MAP7	snv	ucec	27	488	0.000564503	0.000765529	-8.92313	8.92313
TAF4B	snv	ucec	23	492	0.000882628	0.00112285	-8.92198	8.92198
RFX8	snv	ucec	16	499	0.000675227	0.000891999	-8.92198	8.92198
CHST2	snv	ucec	28	487	0.00145506	0.00174617	-8.92198	8.92198
BUB1	snv	ucec	30	485	1.18056e-05	3.88449e-05	-8.91933	8.91933
SH2D1A	snv	ucec	17	498	0.000284702	0.000432628	-8.90365	8.90365
UBXN2B	snv	ucec	19	496	0.000130408	0.000232439	-8.90359	8.90359
IFT88	snv	ucec	37	478	3.57668e-08	7.35019e-07	-8.90225	8.90225
GDF3	snv	ucec	16	499	0.000360374	0.00052687	-8.88562	8.88562
OR4D1	snv	ucec	14	501	0.000412392	0.000587947	-8.88279	8.88279
OR7G2	snv	ucec	17	498	0.000102848	0.000193809	-8.88279	8.88279
RLIM	snv	ucec	34	481	4.21922e-07	3.69568e-06	-8.87878	8.87878
DYNC2H1	snv	ucec	86	429	1.84322e-11	9.84847e-09	-8.87809	8.87809
WDR43	snv	ucec	21	494	0.000690661	0.000909964	-8.87094	8.87094
NFIL3	snv	ucec	20	495	0.00114891	0.00141646	-8.87088	8.87088
UTRN	snv	ucec	82	433	3.32482e-12	2.98583e-09	-8.86602	8.86602
CDC73	snv	ucec	40	475	1.30585e-06	8.1645e-06	-8.86576	8.86576
ADAM7	snv	ucec	41	474	1.77863e-07	2.0625e-06	-8.86576	8.86576
ATRNL1	snv	ucec	50	465	1.2962e-09	1.12543e-07	-8.86272	8.86272
ADAMTS20	snv	ucec	54	461	6.33918e-10	8.15406e-08	-8.86272	8.86272
NAV3	snv	ucec	74	441	1.51507e-08	4.4032e-07	-8.86272	8.86272
WDR44	snv	ucec	51	464	2.0916e-09	1.37059e-07	-8.86272	8.86272
UTP14A	snv	ucec	40	475	6.42328e-11	2.47867e-08	-8.86272	8.86272
KIF27	snv	ucec	48	467	2.24758e-09	1.44553e-07	-8.86272	8.86272
SIGLEC9	snv	ucec	19	496	0.000383208	0.000554765	-8.86046	8.86046
F5	snv	ucec	67	448	3.43891e-12	2.98583e-09	-8.85035	8.85035
CCDC168	snv	ucec	68	447	2.69613e-10	5.53902e-08	-8.84306	8.84306
MYO9A	snv	ucec	68	447	3.54255e-10	6.30938e-08	-8.84306	8.84306
STAG2	snv	ucec	56	459	1.73192e-09	1.26631e-07	-8.84306	8.84306
DGKB	snv	ucec	41	474	9.08838e-08	1.33746e-06	-8.84144	8.84144
MXRA5	snv	ucec	74	441	5.58001e-10	7.74396e-08	-8.84046	8.84046
BAZ2B	snv	ucec	61	454	2.42358e-10	5.43037e-08	-8.84046	8.84046
NAP1L4	snv	ucec	23	492	2.29663e-06	1.2196e-05	-8.83535	8.83535
IREB2	snv	ucec	36	479	4.12198e-06	1.83824e-05	-8.83535	8.83535
ZNF627	snv	ucec	26	489	5.29085e-06	2.17715e-05	-8.83535	8.83535
ZNF148	snv	ucec	31	484	4.73766e-06	2.02634e-05	-8.83535	8.83535
WDR49	snv	ucec	32	483	2.91834e-06	1.43662e-05	-8.83535	8.83535
ZNF215	snv	ucec	28	487	9.43028e-06	3.29823e-05	-8.83535	8.83535
XPO6	snv	ucec	39	476	4.67973e-06	2.01299e-05	-8.83535	8.83535
ATG4C	snv	ucec	25	490	3.79286e-06	1.72869e-05	-8.83535	8.83535
PPP1R9A	snv	ucec	34	481	1.75764e-06	9.98247e-06	-8.83535	8.83535
SEL1L3	snv	ucec	27	488	5.07538e-06	2.12304e-05	-8.83172	8.83172
PABPC4L	snv	ucec	22	493	2.98294e-05	7.64955e-05	-8.83172	8.83172
DCT	snv	ucec	30	485	2.3984e-05	6.51771e-05	-8.83166	8.83166
OR4K5	snv	ucec	27	488	6.17003e-05	0.000131607	-8.83166	8.83166
DR1	snv	ucec	28	487	1.65881e-05	4.97284e-05	-8.83166	8.83166
ABCC2	snv	ucec	60	455	8.30884e-11	3.03754e-08	-8.82295	8.82295
FAM135B	snv	ucec	72	443	3.92358e-10	6.69545e-08	-8.82295	8.82295
PPA2	snv	ucec	23	492	2.49825e-05	6.71811e-05	-8.82148	8.82148
CDH13	snv	ucec	32	483	2.61143e-05	6.91835e-05	-8.82142	8.82142
ACE	snv	ucec	38	477	0.000378475	0.000549375	-8.82142	8.82142
ACAD9	snv	ucec	24	491	9.26685e-06	3.26408e-05	-8.82142	8.82142
EPM2AIP1	snv	ucec	23	492	0.000103998	0.000195393	-8.82142	8.82142
ZNF616	snv	ucec	43	472	1.83038e-10	4.70881e-08	-8.81855	8.81855
ANK2	snv	ucec	77	438	1.86801e-09	1.30178e-07	-8.81855	8.81855
LRBA	snv	ucec	69	446	2.71129e-10	5.53902e-08	-8.81855	8.81855
TEX15	snv	ucec	63	452	3.42278e-10	6.30938e-08	-8.81855	8.81855
DNAH14	snv	ucec	62	453	5.52545e-09	2.49219e-07	-8.81776	8.81776
USP25	snv	ucec	53	462	6.74311e-10	8.51593e-08	-8.81776	8.81776
MED12L	snv	ucec	64	451	7.12578e-09	2.86102e-07	-8.81776	8.81776
MAP3K1	snv	ucec	67	448	1.19966e-09	1.09642e-07	-8.81776	8.81776
BCLAF1	snv	ucec	56	459	1.52192e-09	1.16596e-07	-8.81776	8.81776
IGF2R	snv	ucec	79	436	5.68589e-10	7.74396e-08	-8.81776	8.81776
DGKK	snv	ucec	73	442	1.66726e-08	4.63327e-07	-8.81776	8.81776
DENND4A	snv	ucec	52	463	1.93743e-10	4.8062e-08	-8.81776	8.81776
RFC1	snv	ucec	43	472	2.90571e-10	5.76659e-08	-8.81776	8.81776
MAP3K15	snv	ucec	58	457	3.11691e-09	1.732e-07	-8.81635	8.81635
POLA1	snv	ucec	60	455	2.752e-09	1.62704e-07	-8.81635	8.81635
DSG3	snv	ucec	47	468	7.52905e-10	9.01669e-08	-8.8149	8.8149
ZNF878	snv	ucec	43	472	1.05127e-08	3.42822e-07	-8.8149	8.8149
KIDINS220	snv	ucec	58	457	1.79841e-08	4.86061e-07	-8.8149	8.8149
ZC3H13	snv	ucec	64	451	7.83284e-10	9.22151e-08	-8.8149	8.8149
NXPE1	snv	ucec	30	485	1.52614e-06	9.04946e-06	-8.81193	8.81193
WDR59	snv	ucec	36	479	2.60601e-06	1.32708e-05	-8.81193	8.81193
KIF23	snv	ucec	31	484	7.64523e-05	0.000154888	-8.80825	8.80825
DNAJC28	snv	ucec	22	493	1.8905e-05	5.4737e-05	-8.80825	8.80825
DCDC1	snv	ucec	51	464	4.08153e-08	7.98601e-07	-8.80378	8.80378
EZH2	snv	ucec	43	472	1.39754e-09	1.16596e-07	-8.80378	8.80378
GCC2	snv	ucec	48	467	2.07904e-08	5.19461e-07	-8.80378	8.80378
RANBP6	snv	ucec	42	473	2.84051e-08	6.4059e-07	-8.80378	8.80378
ZNF782	snv	ucec	35	480	1.5844e-08	4.48985e-07	-8.80103	8.80103
DDHD1	snv	ucec	32	483	2.96538e-08	6.60177e-07	-8.80103	8.80103
TICRR	snv	ucec	43	472	3.04309e-08	6.68404e-07	-8.80103	8.80103
ACACA	snv	ucec	59	456	5.28325e-08	9.345e-07	-8.80103	8.80103
ZNF175	snv	ucec	43	472	4.29181e-08	8.25788e-07	-8.80103	8.80103
AXDND1	snv	ucec	37	478	1.01614e-07	1.42659e-06	-8.80103	8.80103
GRID2	snv	ucec	48	467	5.39399e-07	4.34648e-06	-8.80103	8.80103
STK31	snv	ucec	40	475	4.45257e-08	8.4733e-07	-8.80103	8.80103
IDS	snv	ucec	35	480	2.02529e-07	2.27264e-06	-8.80103	8.80103
OR4F15	snv	ucec	18	497	0.000402441	0.000576948	-8.79886	8.79886
CPVL	snv	ucec	21	494	0.000303025	0.000455883	-8.79886	8.79886
ASPN	snv	ucec	19	496	0.000290074	0.000439236	-8.79886	8.79886
PUS3	snv	ucec	18	497	0.000506749	0.000699427	-8.79886	8.79886
CD19	snv	ucec	24	491	0.00018508	0.000305143	-8.7988	8.7988
CTH	snv	ucec	15	500	0.000751961	0.00097903	-8.7988	8.7988
ATXN10	snv	ucec	17	498	0.000173555	0.000290206	-8.7988	8.7988
SPATS1	snv	ucec	16	499	0.000210321	0.000338248	-8.7988	8.7988
PPFIBP2	snv	ucec	28	487	0.000438285	0.00061927	-8.7988	8.7988
CAPN5	snv	ucec	30	485	0.000110501	0.000204786	-8.7988	8.7988
CCDC54	snv	ucec	17	498	0.000251129	0.000389796	-8.7988	8.7988
TCP11L2	snv	ucec	32	483	9.09406e-05	0.000176837	-8.79834	8.79834
LRRC39	snv	ucec	21	494	0.000154599	0.000266067	-8.79834	8.79834
BRD3	snv	ucec	34	481	0.000208646	0.000336177	-8.79834	8.79834
ZCCHC18	snv	ucec	21	494	0.000125806	0.000226268	-8.79834	8.79834
HMGCS2	snv	ucec	27	488	4.81841e-05	0.000108877	-8.79801	8.79801
ERMN	snv	ucec	18	497	3.74568e-05	9.02661e-05	-8.79801	8.79801
AWAT2	snv	ucec	28	487	8.44874e-05	0.000166908	-8.79801	8.79801
POPDC3	snv	ucec	20	495	6.35408e-05	0.000134436	-8.79801	8.79801
API5	snv	ucec	49	466	1.32058e-07	1.66475e-06	-8.78469	8.78469
CAPS2	snv	ucec	33	482	5.05032e-07	4.14746e-06	-8.78469	8.78469
TMEM63C	snv	ucec	35	480	1.23773e-07	1.59505e-06	-8.78469	8.78469
USP8	snv	ucec	30	485	1.53947e-06	9.07739e-06	-8.78469	8.78469
MIA3	snv	ucec	50	465	2.76887e-07	2.82003e-06	-8.78469	8.78469
TRPM8	snv	ucec	53	462	3.01874e-07	3.01266e-06	-8.78469	8.78469
MMRN1	snv	ucec	40	475	1.03539e-06	6.91429e-06	-8.78469	8.78469
PPIP5K2	snv	ucec	42	473	1.28561e-07	1.63817e-06	-8.78469	8.78469
VWDE	snv	ucec	43	472	4.2679e-07	3.72422e-06	-8.78469	8.78469
PIWIL2	snv	ucec	38	477	1.14495e-07	1.52365e-06	-8.78469	8.78469
CSPP1	snv	ucec	39	476	3.61276e-07	3.34589e-06	-8.78469	8.78469
NXF3	snv	ucec	34	481	7.85846e-07	5.66821e-06	-8.78469	8.78469
NKRF	snv	ucec	38	477	5.85587e-07	4.5805e-06	-8.78469	8.78469
SLC6A15	snv	ucec	32	483	1.82205e-07	2.09883e-06	-8.78469	8.78469
ALPK1	snv	ucec	39	476	2.41187e-07	2.56397e-06	-8.78469	8.78469
HELQ	snv	ucec	39	476	1.21731e-06	7.75016e-06	-8.78469	8.78469
ZFX	snv	ucec	49	466	4.74721e-07	3.99202e-06	-8.78469	8.78469
USP47	snv	ucec	47	468	1.12069e-08	3.6206e-07	-8.77975	8.77975
ANO3	snv	ucec	39	476	5.73246e-09	2.53044e-07	-8.77975	8.77975
KLHL1	snv	ucec	42	473	2.01341e-08	5.14389e-07	-8.77975	8.77975
C6	snv	ucec	50	465	1.59013e-08	4.48985e-07	-8.77975	8.77975
RASGRF2	snv	ucec	41	474	3.58565e-07	3.34589e-06	-8.77975	8.77975
SHPRH	snv	ucec	60	455	6.57967e-08	1.06532e-06	-8.77975	8.77975
CUX1	snv	ucec	64	451	9.37484e-08	1.36802e-06	-8.77975	8.77975
CADPS2	snv	ucec	40	475	2.00396e-08	5.14389e-07	-8.77975	8.77975
POF1B	snv	ucec	45	470	8.95368e-07	6.18853e-06	-8.77975	8.77975
C2CD5	snv	ucec	40	475	4.22862e-08	8.18161e-07	-8.77975	8.77975
ZNF429	snv	ucec	38	477	8.74281e-09	3.10068e-07	-8.77975	8.77975
ERCC6L2	snv	ucec	46	469	2.30648e-08	5.52442e-07	-8.77975	8.77975
WNK3	snv	ucec	59	456	4.70139e-10	7.25686e-08	-8.7768	8.7768
ABCB5	snv	ucec	53	462	5.61355e-10	7.74396e-08	-8.7768	8.7768
AMOTL1	snv	ucec	34	481	0.000470461	0.000655997	-8.77539	8.77539
TAAR9	snv	ucec	16	499	0.000171333	0.00028725	-8.77539	8.77539
CHST9	snv	ucec	16	499	8.4179e-05	0.000166567	-8.77539	8.77539
PIK3C2G	snv	ucec	40	475	3.5299e-08	7.27557e-07	-8.77022	8.77022
RPGRIP1	snv	ucec	41	474	3.48072e-07	3.32559e-06	-8.77022	8.77022
USP48	snv	ucec	42	473	1.32228e-06	8.18586e-06	-8.77022	8.77022
SLC12A5	snv	ucec	39	476	4.37572e-07	3.79922e-06	-8.77022	8.77022
LY75	snv	ucec	48	467	9.80804e-08	1.3989e-06	-8.77022	8.77022
PCDHAC1	snv	ucec	40	475	3.02385e-07	3.01344e-06	-8.77022	8.77022
ITGA2	snv	ucec	38	477	3.07113e-07	3.05617e-06	-8.77022	8.77022
PAX6	snv	ucec	47	468	7.69492e-07	5.57879e-06	-8.77022	8.77022
ZNF182	snv	ucec	35	480	2.47954e-06	1.28227e-05	-8.77022	8.77022
MYPN	snv	ucec	54	461	5.18005e-09	2.44766e-07	-8.76994	8.76994
CR2	snv	ucec	52	463	4.80429e-09	2.32243e-07	-8.76994	8.76994
MSH4	snv	ucec	47	468	8.95648e-09	3.12622e-07	-8.76994	8.76994
ADAMTS3	snv	ucec	51	464	2.8703e-09	1.65657e-07	-8.76994	8.76994
RASA1	snv	ucec	59	456	6.64131e-09	2.76231e-07	-8.76994	8.76994
ECT2L	snv	ucec	37	478	1.87415e-09	1.30178e-07	-8.76994	8.76994
PHIP	snv	ucec	53	462	1.86204e-09	1.30178e-07	-8.76994	8.76994
GABRA4	snv	ucec	41	474	1.50472e-09	1.16596e-07	-8.76994	8.76994
OR6P1	snv	ucec	22	493	0.00244472	0.00280678	-8.76609	8.76609
CYP27B1	snv	ucec	23	492	0.00211365	0.00246043	-8.76609	8.76609
EXO1	snv	ucec	28	487	0.00118866	0.00145925	-8.76609	8.76609
FBXO32	snv	ucec	19	496	0.00642514	0.0069128	-8.76609	8.76609
ZEB1	snv	ucec	48	467	6.97488e-07	5.15948e-06	-8.75882	8.75882
NOS2	snv	ucec	48	467	1.6676e-08	4.63327e-07	-8.75882	8.75882
DPP4	snv	ucec	43	472	1.5017e-07	1.81722e-06	-8.75882	8.75882
TRANK1	snv	ucec	64	451	7.91416e-09	3.00392e-07	-8.75882	8.75882
CEP135	snv	ucec	35	480	1.1399e-08	3.64874e-07	-8.75882	8.75882
CENPC	snv	ucec	43	472	1.00322e-08	3.33955e-07	-8.75882	8.75882
FNDC1	snv	ucec	65	450	8.37489e-08	1.25371e-06	-8.75882	8.75882
RELN	snv	ucec	70	445	1.87438e-08	4.94519e-07	-8.75882	8.75882
CCDC146	snv	ucec	41	474	8.49145e-09	3.10068e-07	-8.75882	8.75882
NHS	snv	ucec	59	456	4.15429e-08	8.08282e-07	-8.75882	8.75882
PCDH11X	snv	ucec	56	459	6.13865e-08	1.00983e-06	-8.75882	8.75882
ZNF268	snv	ucec	46	469	2.79506e-08	6.36316e-07	-8.75882	8.75882
ZNF354B	snv	ucec	39	476	3.23302e-08	6.90971e-07	-8.75882	8.75882
TMTC1	snv	ucec	40	475	4.65636e-07	3.9299e-06	-8.75607	8.75607
PTPRQ	snv	ucec	55	460	2.05903e-06	1.1283e-05	-8.75607	8.75607
KIF1A	snv	ucec	53	462	6.14971e-08	1.00983e-06	-8.75607	8.75607
ZNF638	snv	ucec	49	466	1.10166e-07	1.49456e-06	-8.75607	8.75607
MAN2A1	snv	ucec	49	466	1.13791e-08	3.64874e-07	-8.75607	8.75607
ELAVL2	snv	ucec	48	467	2.28699e-08	5.49669e-07	-8.75607	8.75607
CASK	snv	ucec	40	475	1.24069e-07	1.5959e-06	-8.75607	8.75607
PIK3C2A	snv	ucec	57	458	4.3005e-07	3.74797e-06	-8.75607	8.75607
MAEL	snv	ucec	37	478	2.07519e-07	2.31741e-06	-8.75607	8.75607
ZNF502	snv	ucec	35	480	4.41808e-08	8.43076e-07	-8.75607	8.75607
FYCO1	snv	ucec	48	467	5.34897e-08	9.345e-07	-8.75607	8.75607
ABCA5	snv	ucec	50	465	6.20998e-10	8.13859e-08	-8.75269	8.75269
TRIP12	snv	ucec	62	453	1.67035e-09	1.24186e-07	-8.75269	8.75269
IQGAP2	snv	ucec	46	469	8.80849e-10	9.71171e-08	-8.75269	8.75269
AKAP4	snv	ucec	42	473	1.52753e-09	1.16596e-07	-8.75269	8.75269
DOCK1	snv	ucec	68	447	5.67481e-09	2.52675e-07	-8.7447	8.7447
EHD2	snv	ucec	23	492	0.00143892	0.00172934	-8.74301	8.74301
DLGAP1	snv	ucec	31	484	0.00218327	0.00253129	-8.74268	8.74268
SAMD9	snv	ucec	59	456	3.51922e-10	6.30938e-08	-8.74138	8.74138
RPS6KA5	snv	ucec	35	480	1.01293e-06	6.81104e-06	-8.73973	8.73973
PPP4R4	snv	ucec	36	479	4.20375e-07	3.68677e-06	-8.73973	8.73973
RGS9	snv	ucec	35	480	2.50316e-06	1.28971e-05	-8.73973	8.73973
CCDC102B	snv	ucec	37	478	3.32271e-07	3.20247e-06	-8.73973	8.73973
FCRL5	snv	ucec	36	479	1.68711e-07	1.98286e-06	-8.73973	8.73973
COL4A3	snv	ucec	50	465	3.1672e-07	3.09851e-06	-8.73973	8.73973
UBR5	snv	ucec	64	451	3.32419e-07	3.20247e-06	-8.73973	8.73973
THNSL1	snv	ucec	35	480	4.98824e-07	4.14404e-06	-8.73973	8.73973
YME1L1	snv	ucec	33	482	6.22688e-07	4.80577e-06	-8.73973	8.73973
PTPRO	snv	ucec	43	472	8.92638e-07	6.18789e-06	-8.73973	8.73973
TMC5	snv	ucec	40	475	1.07325e-06	7.05948e-06	-8.73973	8.73973
DYM	snv	ucec	34	481	1.67256e-06	9.6733e-06	-8.73973	8.73973
OXR1	snv	ucec	53	462	5.64358e-07	4.4903e-06	-8.73973	8.73973
AQR	snv	ucec	46	469	1.56448e-07	1.8729e-06	-8.73776	8.73776
HTATSF1	snv	ucec	37	478	3.63938e-08	7.39438e-07	-8.73776	8.73776
PCDH9	snv	ucec	60	455	2.45054e-09	1.5474e-07	-8.73699	8.73699
SYNE2	snv	ucec	95	420	1.75064e-10	4.6769e-08	-8.73699	8.73699
RIF1	snv	ucec	59	456	1.08384e-09	1.02026e-07	-8.73699	8.73699
DNAH12	snv	ucec	65	450	1.34209e-09	1.15089e-07	-8.73699	8.73699
SLITRK3	snv	ucec	62	453	1.26379e-09	1.12542e-07	-8.73619	8.73619
CDH10	snv	ucec	62	453	5.61988e-09	2.51843e-07	-8.73619	8.73619
AK9	snv	ucec	60	455	5.39767e-09	2.4603e-07	-8.73619	8.73619
ITGAD	snv	ucec	42	473	1.07053e-06	7.05493e-06	-8.73379	8.73379
OCA2	snv	ucec	40	475	1.42118e-07	1.75337e-06	-8.73379	8.73379
PGBD4	snv	ucec	36	479	3.19327e-06	1.53711e-05	-8.73379	8.73379
SALL1	snv	ucec	39	476	3.77651e-07	3.44698e-06	-8.73379	8.73379
IARS2	snv	ucec	42	473	5.53275e-07	4.42518e-06	-8.73379	8.73379
SPINK5	snv	ucec	44	471	4.44657e-06	1.94606e-05	-8.73379	8.73379
ARHGAP6	snv	ucec	40	475	1.59181e-07	1.89327e-06	-8.73379	8.73379
MMP12	snv	ucec	41	474	7.33297e-06	2.76219e-05	-8.73379	8.73379
SMG8	snv	ucec	31	484	5.32668e-07	4.31729e-06	-8.73379	8.73379
ABCG2	snv	ucec	35	480	1.29181e-06	8.0983e-06	-8.73379	8.73379
ZNF189	snv	ucec	30	485	1.64631e-06	9.56128e-06	-8.73379	8.73379
PTCHD1	snv	ucec	40	475	1.22e-07	1.58691e-06	-8.72823	8.72823
ZC3H12B	snv	ucec	51	464	5.24591e-07	4.26177e-06	-8.72823	8.72823
GREB1L	snv	ucec	40	475	9.69203e-06	3.35319e-05	-8.72764	8.72764
EXOC6B	snv	ucec	33	482	2.76402e-06	1.37626e-05	-8.72764	8.72764
MUC6	snv	ucec	51	464	4.70436e-06	2.01707e-05	-8.72764	8.72764
SIK3	snv	ucec	45	470	1.23331e-06	7.8162e-06	-8.72764	8.72764
NUP160	snv	ucec	38	477	4.52765e-07	3.8826e-06	-8.72764	8.72764
NR1H4	snv	ucec	29	486	7.70236e-07	5.57879e-06	-8.72764	8.72764
PPFIBP1	snv	ucec	34	481	2.70386e-06	1.35828e-05	-8.72764	8.72764
NEK5	snv	ucec	37	478	1.63345e-06	9.50246e-06	-8.72764	8.72764
LMO7	snv	ucec	39	476	2.64181e-06	1.34137e-05	-8.72764	8.72764
ZNF423	snv	ucec	42	473	5.05032e-07	4.14746e-06	-8.72764	8.72764
TANGO6	snv	ucec	34	481	3.81756e-07	3.46624e-06	-8.72764	8.72764
MAN2B1	snv	ucec	41	474	5.50562e-07	4.42105e-06	-8.72764	8.72764
ARHGEF11	snv	ucec	45	470	6.53991e-07	4.96461e-06	-8.72764	8.72764
PIK3C2B	snv	ucec	51	464	1.86374e-06	1.04935e-05	-8.72764	8.72764
PLCB4	snv	ucec	37	478	6.95264e-06	2.67255e-05	-8.72764	8.72764
SP140	snv	ucec	40	475	2.35685e-06	1.23646e-05	-8.72764	8.72764
EFEMP1	snv	ucec	32	483	1.77339e-06	1.00637e-05	-8.72764	8.72764
TLR6	snv	ucec	31	484	3.39026e-07	3.25278e-06	-8.72764	8.72764
SLC26A8	snv	ucec	39	476	5.26637e-06	2.17351e-05	-8.72764	8.72764
NEFL	snv	ucec	44	471	4.48169e-06	1.95422e-05	-8.72764	8.72764
NAP1L3	snv	ucec	27	488	2.11658e-06	1.15413e-05	-8.72764	8.72764
OR51A7	snv	ucec	25	490	5.02625e-07	4.14746e-06	-8.72764	8.72764
CSPG4	snv	ucec	50	465	5.25185e-06	2.1701e-05	-8.72764	8.72764
CYLD	snv	ucec	37	478	2.49259e-06	1.28629e-05	-8.72764	8.72764
PHLPP2	snv	ucec	37	478	1.34694e-06	8.3139e-06	-8.72764	8.72764
ITGAE	snv	ucec	38	477	4.58726e-07	3.91411e-06	-8.72764	8.72764
TNR	snv	ucec	47	468	1.05964e-06	7.01645e-06	-8.72764	8.72764
INTS7	snv	ucec	29	486	2.93046e-07	2.94317e-06	-8.72764	8.72764
DNMBP	snv	ucec	45	470	8.19627e-06	2.98852e-05	-8.72443	8.72443
SKIDA1	snv	ucec	31	484	1.88701e-06	1.05533e-05	-8.72443	8.72443
LRRC4C	snv	ucec	32	483	8.29336e-06	3.01127e-05	-8.72443	8.72443
SCYL2	snv	ucec	29	486	3.56782e-06	1.65435e-05	-8.72443	8.72443
XPOT	snv	ucec	39	476	1.31741e-06	8.17693e-06	-8.72443	8.72443
LATS2	snv	ucec	41	474	9.49944e-06	3.31241e-05	-8.72443	8.72443
VPS39	snv	ucec	27	488	2.57989e-06	1.31924e-05	-8.72443	8.72443
DPP8	snv	ucec	27	488	1.78774e-06	1.01286e-05	-8.72443	8.72443
SPIRE1	snv	ucec	27	488	9.15485e-06	3.23282e-05	-8.72443	8.72443
ZNF333	snv	ucec	30	485	7.05639e-06	2.70197e-05	-8.72443	8.72443
SEC16B	snv	ucec	39	476	5.28758e-06	2.17715e-05	-8.72443	8.72443
KCNH1	snv	ucec	45	470	3.75101e-06	1.71411e-05	-8.72443	8.72443
GNL2	snv	ucec	32	483	3.01413e-06	1.47334e-05	-8.72443	8.72443
ZYG11A	snv	ucec	31	484	1.301e-05	4.18724e-05	-8.72443	8.72443
DRC1	snv	ucec	28	487	1.31741e-06	8.17693e-06	-8.72443	8.72443
GFPT1	snv	ucec	32	483	5.15567e-06	2.13967e-05	-8.72443	8.72443
GMPS	snv	ucec	33	482	6.71272e-06	2.60587e-05	-8.72443	8.72443
GALNT15	snv	ucec	34	481	1.44163e-05	4.50047e-05	-8.72443	8.72443
RBM46	snv	ucec	28	487	3.29091e-06	1.57104e-05	-8.72443	8.72443
KCTD8	snv	ucec	35	480	1.88453e-06	1.05533e-05	-8.72443	8.72443
GC	snv	ucec	32	483	1.39322e-05	4.39365e-05	-8.72443	8.72443
CDKL2	snv	ucec	25	490	2.01261e-06	1.11125e-05	-8.72443	8.72443
DEPDC1B	snv	ucec	26	489	7.47446e-07	5.45353e-06	-8.72443	8.72443
LNPEP	snv	ucec	33	482	4.12321e-06	1.83824e-05	-8.72443	8.72443
PPIL4	snv	ucec	31	484	2.63204e-06	1.33739e-05	-8.72443	8.72443
MBOAT1	snv	ucec	27	488	5.35474e-06	2.19563e-05	-8.72443	8.72443
TNS3	snv	ucec	50	465	3.10663e-06	1.50584e-05	-8.72443	8.72443
INTS8	snv	ucec	33	482	2.09343e-06	1.14496e-05	-8.72443	8.72443
PTBP3	snv	ucec	38	477	2.66446e-06	1.34745e-05	-8.72443	8.72443
PRPS1	snv	ucec	23	492	1.62974e-06	9.49679e-06	-8.72443	8.72443
HTR2C	snv	ucec	34	481	3.36752e-06	1.59625e-05	-8.72443	8.72443
IFNG	snv	ucec	20	495	1.54558e-06	9.09794e-06	-8.72443	8.72443
ZC3H7A	snv	ucec	33	482	2.26451e-06	1.21085e-05	-8.72443	8.72443
ZNF19	snv	ucec	26	489	1.40352e-05	4.41667e-05	-8.72443	8.72443
ARHGEF15	snv	ucec	43	472	3.78374e-05	9.08149e-05	-8.72443	8.72443
TTC13	snv	ucec	36	479	4.7786e-06	2.03633e-05	-8.72443	8.72443
KLHL23	snv	ucec	33	482	2.00007e-05	5.73334e-05	-8.72443	8.72443
ITGA4	snv	ucec	31	484	2.68245e-06	1.35114e-05	-8.72443	8.72443
NRP2	snv	ucec	38	477	1.30516e-05	4.19564e-05	-8.72443	8.72443
GLB1L	snv	ucec	34	481	3.1605e-06	1.52662e-05	-8.72443	8.72443
SP110	snv	ucec	31	484	8.19129e-06	2.98827e-05	-8.72443	8.72443
NGEF	snv	ucec	35	480	9.38322e-06	3.28507e-05	-8.72443	8.72443
BMP2K	snv	ucec	35	480	2.4811e-06	1.28227e-05	-8.72443	8.72443
SMURF1	snv	ucec	33	482	1.19967e-06	7.68716e-06	-8.72443	8.72443
CLCN4	snv	ucec	33	482	2.50613e-06	1.28971e-05	-8.72443	8.72443
CCDC136	snv	ucec	39	476	7.91404e-06	2.91933e-05	-8.72443	8.72443
ZNF469	snv	ucec	46	469	1.17353e-05	3.86685e-05	-8.72443	8.72443
STK3	snv	ucec	31	484	9.75784e-06	3.36869e-05	-8.72443	8.72443
C5	snv	ucec	45	470	4.90211e-08	9.08001e-07	-8.72303	8.72303
ZNF646	snv	ucec	44	471	8.38263e-06	3.03212e-05	-8.72027	8.72027
CNNM1	snv	ucec	34	481	7.99073e-06	2.94052e-05	-8.72027	8.72027
SEC31B	snv	ucec	35	480	1.03523e-05	3.51109e-05	-8.72027	8.72027
POLR3A	snv	ucec	27	488	1.65238e-05	4.95571e-05	-8.72027	8.72027
TNKS1BP1	snv	ucec	40	475	3.22957e-05	8.08092e-05	-8.72027	8.72027
PITPNM1	snv	ucec	39	476	2.85072e-05	7.40229e-05	-8.72027	8.72027
TMEM117	snv	ucec	24	491	4.27945e-06	1.89332e-05	-8.72027	8.72027
TBC1D2B	snv	ucec	33	482	5.09387e-05	0.000113805	-8.72027	8.72027
SCNN1G	snv	ucec	29	486	0.000184321	0.000304252	-8.72027	8.72027
TIGD7	snv	ucec	27	488	3.43818e-05	8.49275e-05	-8.72027	8.72027
IPO9	snv	ucec	39	476	5.3908e-05	0.000119098	-8.72027	8.72027
IFIH1	snv	ucec	25	490	2.21599e-05	6.1643e-05	-8.72027	8.72027
SEMA5B	snv	ucec	35	480	0.00028394	0.000431753	-8.72027	8.72027
MUC13	snv	ucec	22	493	1.83081e-05	5.33201e-05	-8.72027	8.72027
STAB1	snv	ucec	51	464	3.63067e-05	8.82632e-05	-8.72027	8.72027
ST3GAL6	snv	ucec	24	491	9.82207e-06	3.38581e-05	-8.72027	8.72027
FAM200B	snv	ucec	37	478	2.27283e-05	6.2672e-05	-8.72027	8.72027
PAM	snv	ucec	25	490	9.56679e-06	3.32587e-05	-8.72027	8.72027
STK10	snv	ucec	30	485	2.3907e-05	6.50697e-05	-8.72027	8.72027
FLT4	snv	ucec	39	476	1.25848e-05	4.07765e-05	-8.72027	8.72027
ZNF366	snv	ucec	34	481	9.56679e-06	3.32587e-05	-8.72027	8.72027
SYNGAP1	snv	ucec	34	481	7.1449e-06	2.71984e-05	-8.72027	8.72027
TFAP2B	snv	ucec	31	484	8.07367e-05	0.00016138	-8.72027	8.72027
RIOK1	snv	ucec	23	492	2.1605e-05	6.04627e-05	-8.72027	8.72027
DENND2A	snv	ucec	35	480	0.000155503	0.000267357	-8.72027	8.72027
PNPLA7	snv	ucec	46	469	0.000123933	0.000223536	-8.72027	8.72027
GK	snv	ucec	35	480	0.000158201	0.000270456	-8.72027	8.72027
MMP19	snv	ucec	21	494	2.64411e-05	6.97531e-05	-8.72027	8.72027
GRK1	snv	ucec	24	491	1.73942e-05	5.15638e-05	-8.72027	8.72027
CEACAM18	snv	ucec	26	489	9.95214e-06	3.42046e-05	-8.72027	8.72027
ZNF805	snv	ucec	30	485	1.78456e-05	5.24519e-05	-8.72027	8.72027
WDR26	snv	ucec	23	492	4.77171e-06	2.03597e-05	-8.72027	8.72027
OSBPL9	snv	ucec	26	489	9.00746e-05	0.000175353	-8.72027	8.72027
CCKAR	snv	ucec	26	489	4.0541e-05	9.5684e-05	-8.72027	8.72027
PDS5A	snv	ucec	31	484	2.3907e-05	6.50697e-05	-8.72027	8.72027
TFAP2A	snv	ucec	29	486	5.74574e-05	0.000124757	-8.72027	8.72027
TAP1	snv	ucec	29	486	0.000165082	0.000279264	-8.72027	8.72027
DLGAP2	snv	ucec	38	477	9.44154e-06	3.29884e-05	-8.72027	8.72027
TMEM67	snv	ucec	28	487	0.00022641	0.00035853	-8.72027	8.72027
ZNF620	snv	ucec	21	494	4.86755e-05	0.000109808	-8.72027	8.72027
CUL2	snv	ucec	28	487	1.71726e-05	5.11057e-05	-8.72027	8.72027
ASZ1	snv	ucec	20	495	2.64411e-05	6.97531e-05	-8.72027	8.72027
TXNL1	snv	ucec	19	496	1.63128e-05	4.91577e-05	-8.72027	8.72027
PIGN	snv	ucec	25	490	7.8247e-05	0.000157674	-8.72027	8.72027
ERMP1	snv	ucec	30	485	9.44154e-06	3.29884e-05	-8.72027	8.72027
ZBTB26	snv	ucec	18	497	9.69363e-06	3.35319e-05	-8.72027	8.72027
OVCH1	snv	ucec	48	467	1.40061e-06	8.54141e-06	-8.71609	8.71609
ZNF98	snv	ucec	40	475	1.45273e-08	4.29389e-07	-8.71609	8.71609
CHM	snv	ucec	41	474	5.01846e-07	4.14746e-06	-8.71609	8.71609
KLHL4	snv	ucec	40	475	4.22862e-08	8.18161e-07	-8.71609	8.71609
COL6A3	snv	ucec	79	436	6.13513e-12	4.49601e-09	-8.71036	8.71036
OR4C12	snv	ucec	35	480	1.06097e-07	1.4622e-06	-8.70656	8.70656
ANO4	snv	ucec	47	468	5.23161e-08	9.33866e-07	-8.70656	8.70656
PCDHGB3	snv	ucec	42	473	4.77202e-08	8.93435e-07	-8.70656	8.70656
ADAMTS12	snv	ucec	46	469	2.60161e-06	1.32581e-05	-8.70656	8.70656
TEK	snv	ucec	43	472	2.85109e-07	2.88683e-06	-8.70656	8.70656
TMC1	snv	ucec	36	479	4.28444e-08	8.25788e-07	-8.70656	8.70656
HERC4	snv	ucec	38	477	1.14504e-07	1.52365e-06	-8.70656	8.70656
ZRANB1	snv	ucec	24	491	7.4803e-05	0.000152236	-8.7039	8.7039
ALOX5	snv	ucec	32	483	0.000236043	0.000370521	-8.7039	8.7039
OR5D18	snv	ucec	28	487	3.26999e-05	8.14681e-05	-8.7039	8.7039
SF3B2	snv	ucec	28	487	0.000233861	0.000367512	-8.7039	8.7039
ANO1	snv	ucec	35	480	0.000299323	0.000451193	-8.7039	8.7039
SLC2A13	snv	ucec	21	494	8.86696e-05	0.000173385	-8.7039	8.7039
MCRS1	snv	ucec	25	490	0.000174542	0.000291575	-8.7039	8.7039
NR2C1	snv	ucec	24	491	8.22584e-05	0.000163715	-8.7039	8.7039
MAN2A2	snv	ucec	33	482	0.000100496	0.00019036	-8.7039	8.7039
DHX38	snv	ucec	42	473	0.000228985	0.000361567	-8.7039	8.7039
BCAR1	snv	ucec	31	484	0.000359194	0.000526031	-8.7039	8.7039
FANCA	snv	ucec	38	477	6.55896e-05	0.000137806	-8.7039	8.7039
TAOK1	snv	ucec	29	486	0.00018289	0.000302178	-8.7039	8.7039
PLEKHM1	snv	ucec	29	486	9.81906e-05	0.000187063	-8.7039	8.7039
ZNF652	snv	ucec	25	490	3.84022e-05	9.18849e-05	-8.7039	8.7039
MRC2	snv	ucec	37	478	0.000175933	0.000293334	-8.7039	8.7039
RIT2	snv	ucec	19	496	0.000209689	0.000337622	-8.7039	8.7039
USHBP1	snv	ucec	27	488	4.87749e-05	0.000109854	-8.7039	8.7039
IZUMO1	snv	ucec	19	496	6.85388e-05	0.000142579	-8.7039	8.7039
ZNF776	snv	ucec	26	489	0.000132877	0.000236052	-8.7039	8.7039
MYO1F	snv	ucec	37	478	0.000625579	0.000835612	-8.7039	8.7039
ACTL9	snv	ucec	23	492	0.000248397	0.000386074	-8.7039	8.7039
SORT1	snv	ucec	20	495	3.49647e-05	8.59394e-05	-8.7039	8.7039
ATP8B2	snv	ucec	35	480	0.00531039	0.00576884	-8.7039	8.7039
SRGAP2	snv	ucec	34	481	0.000145627	0.000254036	-8.7039	8.7039
CNBD2	snv	ucec	28	487	0.000382069	0.000553578	-8.7039	8.7039
MTMR3	snv	ucec	39	476	2.11421e-05	5.9648e-05	-8.7039	8.7039
APOBEC3D	snv	ucec	22	493	0.000403834	0.000577999	-8.7039	8.7039
CCDC74B	snv	ucec	20	495	9.45124e-05	0.000182053	-8.7039	8.7039
SLC38A11	snv	ucec	19	496	0.000491806	0.000681293	-8.7039	8.7039
EML4	snv	ucec	32	483	6.4229e-05	0.000135521	-8.7039	8.7039
DCTN1	snv	ucec	41	474	0.000111452	0.000206273	-8.7039	8.7039
P4HA2	snv	ucec	28	487	4.75031e-05	0.00010797	-8.7039	8.7039
HSPA9	snv	ucec	23	492	5.49083e-05	0.000120732	-8.7039	8.7039
OR2V2	snv	ucec	19	496	0.000181095	0.000299925	-8.7039	8.7039
DIMT1	snv	ucec	20	495	0.000132877	0.000236052	-8.7039	8.7039
METTL24	snv	ucec	19	496	0.000155979	0.000267845	-8.7039	8.7039
ERMARD	snv	ucec	28	487	8.32383e-05	0.000165051	-8.7039	8.7039
SLC25A27	snv	ucec	16	499	0.000126389	0.000227141	-8.7039	8.7039
ELFN1	snv	ucec	29	486	0.000267515	0.000410643	-8.7039	8.7039
ZPBP	snv	ucec	20	495	3.68914e-05	8.9285e-05	-8.7039	8.7039
KPNA7	snv	ucec	25	490	0.000221437	0.00035318	-8.7039	8.7039
AMBP	snv	ucec	22	493	0.000242105	0.000378242	-8.7039	8.7039
SHC3	snv	ucec	31	484	0.000287284	0.000435884	-8.7039	8.7039
CXorf58	snv	ucec	25	490	0.000846063	0.00108248	-8.7039	8.7039
YIPF6	snv	ucec	21	494	7.31212e-05	0.000149735	-8.7039	8.7039
SLC16A9	snv	ucec	18	497	0.000103306	0.000194355	-8.7039	8.7039
GRIK4	snv	ucec	30	485	0.000187878	0.000308949	-8.7039	8.7039
CYP2R1	snv	ucec	20	495	0.000137948	0.000243071	-8.7039	8.7039
OR52E6	snv	ucec	21	494	7.03381e-05	0.000145451	-8.7039	8.7039
APBB1	snv	ucec	28	487	2.0853e-05	5.91451e-05	-8.7039	8.7039
OR9K2	snv	ucec	23	492	9.09645e-05	0.000176837	-8.7039	8.7039
EML1	snv	ucec	26	489	0.000619072	0.000827999	-8.7039	8.7039
RTN1	snv	ucec	28	487	0.000155979	0.000267845	-8.7039	8.7039
TUBGCP4	snv	ucec	23	492	0.00016011	0.000272734	-8.7039	8.7039
CAMKK1	snv	ucec	25	490	0.000319203	0.000476711	-8.7039	8.7039
MYBBP1A	snv	ucec	35	480	9.81906e-05	0.000187063	-8.7039	8.7039
SLC14A2	snv	ucec	31	484	0.000480581	0.000668316	-8.7039	8.7039
MRO	snv	ucec	21	494	0.000486172	0.000674312	-8.7039	8.7039
POLI	snv	ucec	29	486	0.000121721	0.000220865	-8.7039	8.7039
SIGLEC7	snv	ucec	22	493	4.8135e-05	0.000108807	-8.7039	8.7039
DUXA	snv	ucec	21	494	3.68914e-05	8.9285e-05	-8.7039	8.7039
VN1R1	snv	ucec	19	496	5.63672e-05	0.000123083	-8.7039	8.7039
RBM15	snv	ucec	26	489	0.000318962	0.000476659	-8.7039	8.7039
NOC2L	snv	ucec	25	490	4.23821e-05	9.90865e-05	-8.7039	8.7039
FASTKD5	snv	ucec	27	488	4.45112e-05	0.000102887	-8.7039	8.7039
SHANK3	snv	ucec	32	483	0.000239426	0.00037473	-8.7039	8.7039
COBLL1	snv	ucec	44	471	9.04124e-05	0.000175862	-8.7039	8.7039
BMPR2	snv	ucec	31	484	2.93414e-05	7.55675e-05	-8.7039	8.7039
ZNF512	snv	ucec	31	484	0.000665975	0.000880782	-8.7039	8.7039
ABCG5	snv	ucec	25	490	5.41924e-05	0.000119536	-8.7039	8.7039
ANTXR1	snv	ucec	24	491	6.2578e-05	0.000132966	-8.7039	8.7039
KDM3A	snv	ucec	30	485	7.97719e-05	0.000159912	-8.7039	8.7039
CPEB2	snv	ucec	31	484	0.000114299	0.000210143	-8.7039	8.7039
ZNF141	snv	ucec	17	498	0.000174542	0.000291575	-8.7039	8.7039
SLC22A5	snv	ucec	17	498	5.93958e-05	0.000127847	-8.7039	8.7039
GLRA1	snv	ucec	25	490	0.000105956	0.000198375	-8.7039	8.7039
BRD9	snv	ucec	22	493	0.000181095	0.000299925	-8.7039	8.7039
NOX3	snv	ucec	27	488	0.000216535	0.000346636	-8.7039	8.7039
GRM4	snv	ucec	38	477	0.000134548	0.000238471	-8.7039	8.7039
KIF13B	snv	ucec	50	465	0.000267874	0.000411104	-8.7039	8.7039
ARMCX1	snv	ucec	21	494	0.000129595	0.000231168	-8.7039	8.7039
DMRT2	snv	ucec	22	493	0.00014864	0.000257534	-8.7039	8.7039
LEKR1	snv	ucec	21	494	0.000146806	0.000255695	-8.7039	8.7039
TIGD6	snv	ucec	18	497	3.73887e-05	9.02025e-05	-8.7039	8.7039
DDX6	snv	ucec	33	482	0.000103306	0.000194355	-8.7039	8.7039
PDE7B	snv	ucec	22	493	7.04729e-05	0.000145556	-8.7039	8.7039
ANKRD34C	snv	ucec	23	492	0.000633682	0.000843695	-8.7039	8.7039
SLC6A2	snv	ucec	26	489	0.000129595	0.000231168	-8.7039	8.7039
LAP3	snv	ucec	24	491	0.00100915	0.00126298	-8.7039	8.7039
PRRT4	snv	ucec	23	492	0.000239577	0.000374882	-8.7039	8.7039
C18orf54	snv	ucec	18	497	0.000359194	0.000526031	-8.7039	8.7039
RFPL4A	snv	ucec	14	501	5.20972e-05	0.000115894	-8.7039	8.7039
PRMT8	snv	ucec	27	488	2.02269e-06	1.11416e-05	-8.70338	8.70338
PRKCH	snv	ucec	33	482	3.43357e-06	1.61912e-05	-8.70338	8.70338
UNC45B	snv	ucec	36	479	1.1432e-05	3.7867e-05	-8.70338	8.70338
LIN9	snv	ucec	32	483	3.58059e-06	1.65916e-05	-8.70338	8.70338
NPHP4	snv	ucec	44	471	1.14793e-06	7.38289e-06	-8.70338	8.70338
ABCD3	snv	ucec	26	489	1.9502e-06	1.08369e-05	-8.70338	8.70338
NCOA5	snv	ucec	35	480	7.31817e-06	2.76111e-05	-8.70338	8.70338
MICAL3	snv	ucec	55	460	5.94776e-06	2.37568e-05	-8.70338	8.70338
TLR3	snv	ucec	32	483	6.12528e-06	2.42015e-05	-8.70338	8.70338
CWH43	snv	ucec	35	480	2.09474e-05	5.93395e-05	-8.70338	8.70338
ZNF7	snv	ucec	31	484	2.50908e-06	1.29001e-05	-8.70338	8.70338
NKAP	snv	ucec	34	481	6.78113e-06	2.62259e-05	-8.70338	8.70338
HKDC1	snv	ucec	38	477	1.70733e-06	9.79894e-06	-8.70338	8.70338
OR4A15	snv	ucec	28	487	1.49096e-05	4.60071e-05	-8.70338	8.70338
MIPOL1	snv	ucec	26	489	3.18577e-06	1.53563e-05	-8.70338	8.70338
DDR2	snv	ucec	37	478	4.02661e-06	1.80328e-05	-8.70338	8.70338
CCDC125	snv	ucec	30	485	6.04389e-07	4.69585e-06	-8.70338	8.70338
PCMTD1	snv	ucec	26	489	5.22646e-06	2.16089e-05	-8.70338	8.70338
URB1	snv	ucec	53	462	4.96691e-06	2.09379e-05	-8.70338	8.70338
ABLIM1	snv	ucec	30	485	2.19592e-05	6.12319e-05	-8.6997	8.6997
GANAB	snv	ucec	39	476	1.46485e-05	4.55048e-05	-8.6997	8.6997
AREL1	snv	ucec	30	485	7.34625e-06	2.7642e-05	-8.6997	8.6997
TBCD	snv	ucec	45	470	1.60699e-05	4.85944e-05	-8.6997	8.6997
FHAD1	snv	ucec	34	481	1.05215e-05	3.55806e-05	-8.6997	8.6997
PLXNA2	snv	ucec	67	448	3.98294e-05	9.43246e-05	-8.6997	8.6997
INPP5B	snv	ucec	28	487	2.00284e-05	5.73681e-05	-8.6997	8.6997
RASSF2	snv	ucec	30	485	9.45227e-06	3.30093e-05	-8.6997	8.6997
G6PC2	snv	ucec	28	487	1.1033e-05	3.68084e-05	-8.6997	8.6997
CCNL1	snv	ucec	29	486	3.01909e-05	7.70979e-05	-8.6997	8.6997
TGM4	snv	ucec	33	482	9.66859e-06	3.35319e-05	-8.6997	8.6997
ZNF827	snv	ucec	29	486	5.93416e-06	2.37298e-05	-8.6997	8.6997
SLCO6A1	snv	ucec	32	483	7.61691e-06	2.8437e-05	-8.6997	8.6997
PCDHGA9	snv	ucec	30	485	2.02091e-05	5.76951e-05	-8.6997	8.6997
AK7	snv	ucec	33	482	1.72314e-05	5.11712e-05	-8.6997	8.6997
ADAMTS1	snv	ucec	32	483	8.08694e-06	2.96236e-05	-8.6997	8.6997
AGGF1	snv	ucec	35	480	5.97629e-06	2.37818e-05	-8.6997	8.6997
HACE1	snv	ucec	31	484	1.22932e-05	4.00885e-05	-8.6997	8.6997
CALCR	snv	ucec	30	485	9.01112e-06	3.1918e-05	-8.6997	8.6997
ASNS	snv	ucec	28	487	8.99818e-05	0.000175221	-8.6997	8.6997
ECM2	snv	ucec	26	489	7.7818e-06	2.88433e-05	-8.6997	8.6997
KLHL15	snv	ucec	32	483	6.75001e-06	2.61347e-05	-8.6997	8.6997
KREMEN1	snv	ucec	26	489	0.00200699	0.00235085	-8.69842	8.69842
SCN3A	snv	ucec	60	455	5.79239e-09	2.53044e-07	-8.69374	8.69374
GRIN2A	snv	ucec	63	452	1.72062e-10	4.6769e-08	-8.69374	8.69374
MGAM	snv	ucec	72	443	4.85083e-10	7.32476e-08	-8.69374	8.69374
VPS13A	snv	ucec	75	440	9.51018e-10	1.02026e-07	-8.69374	8.69374
HTRA4	snv	ucec	19	496	0.000175805	0.000293191	-8.692	8.692
CDH16	snv	ucec	25	490	0.000102848	0.000193809	-8.692	8.692
MPHOSPH9	snv	ucec	39	476	4.64908e-07	3.92853e-06	-8.6918	8.6918
RXFP2	snv	ucec	36	479	3.60127e-07	3.34589e-06	-8.6918	8.6918
SEZ6L	snv	ucec	35	480	9.47876e-07	6.45485e-06	-8.6918	8.6918
C9	snv	ucec	35	480	1.82543e-06	1.03168e-05	-8.6918	8.6918
LCA5	snv	ucec	30	485	3.77651e-07	3.44698e-06	-8.6918	8.6918
TP53BP1	snv	ucec	49	466	4.31426e-10	6.96139e-08	-8.69114	8.69114
DSPP	snv	ucec	52	463	1.67613e-09	1.24186e-07	-8.69114	8.69114
GOLGB1	snv	ucec	69	446	2.12891e-10	5.09912e-08	-8.69114	8.69114
ZNF721	snv	ucec	46	469	8.4899e-10	9.51142e-08	-8.69114	8.69114
ST6GAL2	snv	ucec	31	484	3.45662e-05	8.51406e-05	-8.68945	8.68945
R3HDM1	snv	ucec	26	489	8.24343e-05	0.000163794	-8.68945	8.68945
SH2D4B	snv	ucec	24	491	2.53117e-05	6.77253e-05	-8.68945	8.68945
SLC15A4	snv	ucec	27	488	0.00088236	0.00112285	-8.68945	8.68945
MMP17	snv	ucec	25	490	0.000167968	0.000283181	-8.68945	8.68945
ITGB2	snv	ucec	31	484	8.00395e-05	0.00016031	-8.68945	8.68945
KYNU	snv	ucec	26	489	3.83596e-05	9.18462e-05	-8.68945	8.68945
PLXND1	snv	ucec	46	469	0.000278815	0.000425077	-8.68945	8.68945
SHROOM3	snv	ucec	38	477	3.41235e-05	8.43495e-05	-8.68945	8.68945
TMEM232	snv	ucec	26	489	9.54984e-05	0.000183342	-8.68945	8.68945
SVOPL	snv	ucec	23	492	3.41235e-05	8.43495e-05	-8.68945	8.68945
HOXA1	snv	ucec	30	485	2.12255e-05	5.97377e-05	-8.68945	8.68945
MAGEA10	snv	ucec	23	492	3.78207e-05	9.08149e-05	-8.68945	8.68945
ACSBG1	snv	ucec	29	486	0.000156446	0.000268149	-8.68945	8.68945
ACADL	snv	ucec	26	489	9.78574e-05	0.000186582	-8.68945	8.68945
LARP1	snv	ucec	41	474	0.00016211	0.000275176	-8.68945	8.68945
ALAS2	snv	ucec	29	486	3.32544e-05	8.24946e-05	-8.68945	8.68945
LILRB5	snv	ucec	24	491	0.000222631	0.000354433	-8.68945	8.68945
FREM2	snv	ucec	61	454	8.44083e-10	9.51142e-08	-8.68838	8.68838
MCF2L2	snv	ucec	54	461	6.96823e-09	2.84714e-07	-8.68838	8.68838
SPATA31D1	snv	ucec	52	463	2.04393e-08	5.14389e-07	-8.68838	8.68838
ZNF300	snv	ucec	44	471	2.39188e-09	1.52422e-07	-8.68838	8.68838
TP53BP2	snv	ucec	47	468	5.49421e-06	2.23566e-05	-8.68268	8.68268
SHOC2	snv	ucec	26	489	8.00707e-06	2.94115e-05	-8.68268	8.68268
DDX10	snv	ucec	37	478	1.0581e-05	3.56949e-05	-8.68268	8.68268
PAN3	snv	ucec	37	478	5.15895e-07	4.21082e-06	-8.68268	8.68268
EFCAB13	snv	ucec	39	476	5.92698e-06	2.37284e-05	-8.68268	8.68268
SEC22B	snv	ucec	40	475	5.20994e-06	2.15663e-05	-8.68268	8.68268
EPHA10	snv	ucec	36	479	3.77693e-06	1.72256e-05	-8.68268	8.68268
GALNT13	snv	ucec	40	475	1.31848e-06	8.17693e-06	-8.68268	8.68268
ERC2	snv	ucec	38	477	2.35148e-06	1.23646e-05	-8.68268	8.68268
CADM2	snv	ucec	44	471	1.74087e-05	5.15638e-05	-8.68268	8.68268
MANBA	snv	ucec	42	473	3.64935e-06	1.6787e-05	-8.68268	8.68268
PRDM5	snv	ucec	36	479	3.5666e-06	1.65435e-05	-8.68268	8.68268
NPY5R	snv	ucec	30	485	6.59577e-06	2.57383e-05	-8.68268	8.68268
SLC12A2	snv	ucec	39	476	2.64593e-06	1.34249e-05	-8.68268	8.68268
PCDHAC2	snv	ucec	36	479	1.43419e-06	8.67761e-06	-8.68268	8.68268
KCTD16	snv	ucec	33	482	1.59521e-06	9.33476e-06	-8.68268	8.68268
SIMC1	snv	ucec	36	479	5.94432e-06	2.37568e-05	-8.68268	8.68268
ESR1	snv	ucec	28	487	3.17565e-05	7.98049e-05	-8.68268	8.68268
LRRC4	snv	ucec	42	473	8.30528e-06	3.01245e-05	-8.68268	8.68268
AKAP5	snv	ucec	38	477	4.48449e-06	1.95422e-05	-8.68268	8.68268
MTTP	snv	ucec	33	482	2.05791e-06	1.1283e-05	-8.68268	8.68268
UGT8	snv	ucec	33	482	4.58726e-07	3.91411e-06	-8.68268	8.68268
LMBRD2	snv	ucec	34	481	7.70236e-07	5.57879e-06	-8.68268	8.68268
ZNF12	snv	ucec	30	485	4.81813e-06	2.04927e-05	-8.68268	8.68268
ZNF33A	snv	ucec	30	485	1.48913e-06	8.90145e-06	-8.68268	8.68268
GAB3	snv	ucec	28	487	6.8604e-07	5.11291e-06	-8.68268	8.68268
CAPN14	snv	ucec	35	480	2.49693e-05	6.71811e-05	-8.67947	8.67947
ZNF214	snv	ucec	32	483	2.05937e-05	5.85285e-05	-8.67947	8.67947
FAM111B	snv	ucec	35	480	3.05333e-06	1.48622e-05	-8.67947	8.67947
OR4Q3	snv	ucec	27	488	0.000137774	0.000242827	-8.67947	8.67947
IQCH	snv	ucec	38	477	1.28942e-05	4.15605e-05	-8.67947	8.67947
COL1A1	snv	ucec	41	474	1.2428e-05	4.04297e-05	-8.67947	8.67947
ATP8B1	snv	ucec	46	469	1.02788e-05	3.49983e-05	-8.67947	8.67947
ZNF600	snv	ucec	35	480	1.41632e-06	8.59942e-06	-8.67947	8.67947
PGBD5	snv	ucec	34	481	2.34574e-05	6.4173e-05	-8.67947	8.67947
CACHD1	snv	ucec	40	475	4.89029e-05	0.000110107	-8.67947	8.67947
TANC1	snv	ucec	45	470	2.93167e-05	7.55319e-05	-8.67947	8.67947
HDLBP	snv	ucec	49	466	7.64112e-06	2.84891e-05	-8.67947	8.67947
EIF2AK2	snv	ucec	28	487	8.58757e-06	3.08181e-05	-8.67947	8.67947
EHHADH	snv	ucec	30	485	2.55538e-05	6.8163e-05	-8.67947	8.67947
NPY1R	snv	ucec	26	489	1.72208e-05	5.11712e-05	-8.67947	8.67947
ARHGAP24	snv	ucec	36	479	7.64112e-06	2.84891e-05	-8.67947	8.67947
PSIP1	snv	ucec	29	486	5.77516e-06	2.32277e-05	-8.67947	8.67947
TLE1	snv	ucec	51	464	4.76092e-06	2.03379e-05	-8.67947	8.67947
SATL1	snv	ucec	29	486	2.82529e-06	1.39975e-05	-8.67947	8.67947
ZNF33B	snv	ucec	34	481	1.59667e-05	4.83246e-05	-8.67947	8.67947
LUZP2	snv	ucec	33	482	4.46172e-05	0.000103098	-8.67947	8.67947
TRIM6	snv	ucec	29	486	2.01101e-05	5.74598e-05	-8.67947	8.67947
COG6	snv	ucec	26	489	5.42271e-06	2.21566e-05	-8.67947	8.67947
ZP2	snv	ucec	26	489	4.34273e-05	0.000100969	-8.67947	8.67947
ITGAL	snv	ucec	48	467	2.52332e-05	6.75933e-05	-8.67947	8.67947
ELP2	snv	ucec	21	494	1.7183e-06	9.83951e-06	-8.67947	8.67947
GNPAT	snv	ucec	32	483	8.00707e-06	2.94115e-05	-8.67947	8.67947
ZBTB11	snv	ucec	36	479	4.20813e-06	1.86891e-05	-8.67947	8.67947
PLS1	snv	ucec	26	489	5.77516e-06	2.32277e-05	-8.67947	8.67947
ZNF184	snv	ucec	33	482	3.67038e-05	8.89858e-05	-8.67947	8.67947
AGBL4	snv	ucec	33	482	5.58358e-05	0.000122114	-8.67947	8.67947
ZNF217	snv	ucec	36	479	3.60951e-06	1.66522e-05	-8.67947	8.67947
TTLL4	snv	ucec	32	483	3.45662e-05	8.51406e-05	-8.67935	8.67935
WDR7	snv	ucec	49	466	1.41487e-08	4.23606e-07	-8.67726	8.67726
ZNF442	snv	ucec	42	473	3.64638e-09	1.91877e-07	-8.67726	8.67726
DNAH1	snv	ucec	80	435	1.21155e-07	1.5819e-06	-8.67726	8.67726
CNTLN	snv	ucec	54	461	7.81667e-09	3.00063e-07	-8.67726	8.67726
CACNA1F	snv	ucec	65	450	2.32872e-07	2.50643e-06	-8.67726	8.67726
ZNF644	snv	ucec	48	467	3.2774e-08	6.92782e-07	-8.67726	8.67726
PLCL1	snv	ucec	50	465	3.42273e-08	7.13941e-07	-8.67726	8.67726
SAMD3	snv	ucec	37	478	2.71009e-07	2.76827e-06	-8.67726	8.67726
USP54	snv	ucec	49	466	0.000171949	0.000288213	-8.67531	8.67531
BICD1	snv	ucec	25	490	4.50591e-05	0.000103842	-8.67531	8.67531
GLI1	snv	ucec	42	473	0.000166814	0.000281576	-8.67531	8.67531
CEACAM4	snv	ucec	17	498	8.22584e-05	0.000163715	-8.67531	8.67531
SRRM5	snv	ucec	31	484	0.000385988	0.000557859	-8.67531	8.67531
COL9A3	snv	ucec	36	479	0.000334913	0.000496437	-8.67531	8.67531
HDAC4	snv	ucec	53	462	2.31822e-05	6.36204e-05	-8.67531	8.67531
DPYSL3	snv	ucec	28	487	9.19572e-06	3.24066e-05	-8.67531	8.67531
SYNJ2	snv	ucec	45	470	2.93167e-05	7.55319e-05	-8.67531	8.67531
CAP2	snv	ucec	22	493	5.02866e-05	0.000112674	-8.67531	8.67531
BTN1A1	snv	ucec	28	487	9.10711e-05	0.000176945	-8.67531	8.67531
SYBU	snv	ucec	25	490	4.39696e-05	0.000101906	-8.67531	8.67531
CASP1	snv	ucec	32	483	0.000229099	0.000361664	-8.67531	8.67531
CACNA2D4	snv	ucec	43	472	9.54821e-05	0.000183342	-8.67531	8.67531
PARP11	snv	ucec	24	491	2.10634e-05	5.95225e-05	-8.67531	8.67531
ADAM21	snv	ucec	32	483	4.758e-05	0.000108039	-8.67531	8.67531
SERPINB2	snv	ucec	23	492	4.45112e-05	0.000102887	-8.67531	8.67531
SOAT1	snv	ucec	25	490	1.78502e-05	5.24519e-05	-8.67531	8.67531
CPO	snv	ucec	22	493	5.40855e-05	0.000119339	-8.67531	8.67531
C3orf20	snv	ucec	35	480	0.000142161	0.000249237	-8.67531	8.67531
ZNF852	snv	ucec	28	487	0.000112102	0.000207145	-8.67531	8.67531
OC90	snv	ucec	22	493	1.5695e-05	4.77449e-05	-8.67531	8.67531
PTK2B	snv	ucec	34	481	9.58902e-05	0.000183891	-8.67531	8.67531
MTA1	snv	ucec	31	484	3.56661e-05	8.71086e-05	-8.67531	8.67531
NPSR1	snv	ucec	23	492	0.000133286	0.000236657	-8.67531	8.67531
TYRP1	snv	ucec	26	489	7.46323e-05	0.000152022	-8.67531	8.67531
EDA	snv	ucec	26	489	6.40343e-05	0.000135357	-8.67531	8.67531
NDST1	snv	ucec	35	480	3.88867e-05	9.27566e-05	-8.67531	8.67531
LRSAM1	snv	ucec	31	484	0.000117078	0.000214063	-8.67531	8.67531
ZBTB33	snv	ucec	37	478	0.000113817	0.000209479	-8.67531	8.67531
AQP9	snv	ucec	18	497	8.83843e-06	3.14346e-05	-8.67531	8.67531
UBE2D3	snv	ucec	25	490	7.05902e-05	0.000145712	-8.67531	8.67531
CCHCR1	snv	ucec	26	489	0.000464234	0.000648806	-8.67493	8.67493
TSGA10IP	snv	ucec	26	489	0.00148792	0.0017816	-8.67493	8.67493
ACRBP	snv	ucec	21	494	0.00373182	0.00414872	-8.67493	8.67493
IPO4	snv	ucec	33	482	0.000540017	0.000737507	-8.67493	8.67493
PLEKHG3	snv	ucec	40	475	0.00107747	0.00133693	-8.67493	8.67493
KIF7	snv	ucec	40	475	0.00107747	0.00133693	-8.67493	8.67493
SLC6A4	snv	ucec	29	486	0.000363441	0.000530846	-8.67493	8.67493
SRCIN1	snv	ucec	30	485	0.000570805	0.000773772	-8.67493	8.67493
HOOK2	snv	ucec	26	489	0.00230672	0.00266198	-8.67493	8.67493
KHSRP	snv	ucec	32	483	0.000809301	0.00104197	-8.67493	8.67493
PTPRF	snv	ucec	49	466	0.000577347	0.000781269	-8.67493	8.67493
PRODH	snv	ucec	26	489	0.00233048	0.00268628	-8.67493	8.67493
ARMC9	snv	ucec	24	491	0.00118802	0.00145925	-8.67493	8.67493
BMP1	snv	ucec	35	480	0.00346979	0.00387478	-8.67493	8.67493
RNF20	snv	ucec	36	479	0.00160246	0.00190822	-8.67493	8.67493
UBQLNL	snv	ucec	24	491	0.00105424	0.00131161	-8.67493	8.67493
CCDC89	snv	ucec	21	494	0.000254445	0.000393712	-8.67493	8.67493
KRR1	snv	ucec	19	496	0.00199653	0.00234018	-8.67493	8.67493
MAP4K5	snv	ucec	26	489	0.00377215	0.00419221	-8.67493	8.67493
PELI2	snv	ucec	21	494	0.00083673	0.0010731	-8.67493	8.67493
BAIAP3	snv	ucec	32	483	0.00346979	0.00387478	-8.67493	8.67493
ALOX15B	snv	ucec	29	486	0.0022193	0.00256878	-8.67493	8.67493
TUBA3FP	snv	ucec	25	490	0.000684242	0.000902877	-8.67493	8.67493
CEP97	snv	ucec	22	493	0.00334515	0.00374644	-8.67493	8.67493
VILL	snv	ucec	25	490	0.0014259	0.00171503	-8.67493	8.67493
PTH1R	snv	ucec	22	493	0.000944852	0.00119088	-8.67493	8.67493
OTOP1	snv	ucec	25	490	0.000326852	0.00048646	-8.67493	8.67493
CUL1	snv	ucec	28	487	0.00110118	0.00136367	-8.67493	8.67493
GIMAP8	snv	ucec	27	488	0.00132308	0.00160498	-8.67493	8.67493
TUSC3	snv	ucec	26	489	0.00270429	0.0030738	-8.67493	8.67493
MAPK8	snv	ucec	22	493	0.00124044	0.00151718	-8.67493	8.67493
SMARCD1	snv	ucec	19	496	0.000497501	0.000688374	-8.67493	8.67493
PTGDR	snv	ucec	23	492	0.000225527	0.00035757	-8.67493	8.67493
GPAT2	snv	ucec	25	490	0.000646719	0.000858256	-8.67493	8.67493
SF3B1	snv	ucec	45	470	1.21159e-07	1.5819e-06	-8.6745	8.6745
PCDHGA6	snv	ucec	45	470	1.88242e-07	2.15055e-06	-8.6745	8.6745
JAKMIP2	snv	ucec	37	478	2.03336e-08	5.14389e-07	-8.6745	8.6745
PDK3	snv	ucec	37	478	2.47827e-07	2.60425e-06	-8.6745	8.6745
ABCB7	snv	ucec	43	472	2.47827e-07	2.60425e-06	-8.6745	8.6745
C12orf4	snv	ucec	32	483	1.04176e-07	1.4486e-06	-8.6745	8.6745
ZNF585B	snv	ucec	39	476	1.00356e-07	1.416e-06	-8.6745	8.6745
CLSPN	snv	ucec	49	466	1.11659e-07	1.50413e-06	-8.6745	8.6745
CCNB3	snv	ucec	60	455	9.74316e-11	3.3838e-08	-8.67244	8.67244
AR	snv	ucec	38	477	1.8023e-07	2.07953e-06	-8.67013	8.67013
KCNIP1	snv	ucec	29	486	1.64353e-07	1.94149e-06	-8.67013	8.67013
MED13L	snv	ucec	66	449	8.37386e-09	3.09387e-07	-8.66703	8.66703
SLC9C2	snv	ucec	51	464	2.11723e-08	5.27108e-07	-8.66703	8.66703
COL6A5	snv	ucec	64	451	3.39574e-08	7.12593e-07	-8.66703	8.66703
LRCH2	snv	ucec	47	468	4.46869e-09	2.20395e-07	-8.66703	8.66703
BRSK2	snv	ucec	28	487	7.25764e-05	0.000148926	-8.66684	8.66684
ATXN2L	snv	ucec	39	476	0.000551163	0.000750515	-8.66684	8.66684
SUGP2	snv	ucec	38	477	3.44382e-05	8.49954e-05	-8.66684	8.66684
AURKC	snv	ucec	17	498	0.000189889	0.000311739	-8.66684	8.66684
ANGPT4	snv	ucec	22	493	0.000336311	0.000498191	-8.66684	8.66684
IL17RC	snv	ucec	23	492	0.000632749	0.000843261	-8.66684	8.66684
NKAPL	snv	ucec	27	488	0.00264808	0.00301584	-8.66684	8.66684
HOXA11	snv	ucec	24	491	0.000202719	0.000328455	-8.66684	8.66684
SLC39A14	snv	ucec	21	494	0.000270807	0.000414688	-8.66684	8.66684
IDO1	snv	ucec	16	499	0.000226982	0.000359138	-8.66684	8.66684
CFP	snv	ucec	28	487	0.000930288	0.00117487	-8.66684	8.66684
ENTPD7	snv	ucec	25	490	0.00012871	0.000229884	-8.66684	8.66684
FAR1	snv	ucec	23	492	0.000743938	0.000969493	-8.66684	8.66684
MAP6	snv	ucec	25	490	0.000425815	0.000604108	-8.66684	8.66684
MTMR2	snv	ucec	20	495	0.000127033	0.000227944	-8.66684	8.66684
KRT32	snv	ucec	24	491	0.00135795	0.00164269	-8.66684	8.66684
NME7	snv	ucec	17	498	0.000173555	0.000290206	-8.66684	8.66684
TMPRSS3	snv	ucec	24	491	0.000162708	0.000275987	-8.66684	8.66684
DNMT3A	snv	ucec	34	481	9.49542e-05	0.000182609	-8.66684	8.66684
TFDP2	snv	ucec	26	489	0.00038503	0.00055717	-8.66684	8.66684
BHMT2	snv	ucec	15	500	0.000267422	0.000410591	-8.66684	8.66684
TRIM15	snv	ucec	14	501	0.000471359	0.000656914	-8.66684	8.66684
LMBRD1	snv	ucec	29	486	0.00156536	0.00186821	-8.66684	8.66684
OGDH	snv	ucec	34	481	0.000122124	0.000221193	-8.66684	8.66684
RNF38	snv	ucec	24	491	0.00122078	0.00149525	-8.66684	8.66684
OR52E4	snv	ucec	18	497	0.000291903	0.000441446	-8.66684	8.66684
OR13C3	snv	ucec	21	494	0.000338817	0.000501476	-8.66684	8.66684
SLAMF1	snv	ucec	17	498	0.000417454	0.000594431	-8.66684	8.66684
MKI67	snv	ucec	85	430	4.35929e-11	1.89248e-08	-8.66312	8.66312
PCDH15	snv	ucec	87	428	4.81043e-09	2.32243e-07	-8.66312	8.66312
RGPD3	snv	ucec	61	454	3.4253e-11	1.58614e-08	-8.66312	8.66312
PTPRZ1	snv	ucec	62	453	1.36419e-10	4.30712e-08	-8.66312	8.66312
DNAH11	snv	ucec	92	423	5.08941e-11	2.07947e-08	-8.66312	8.66312
PLA2G4C	snv	ucec	25	490	2.36351e-06	1.23715e-05	-8.66139	8.66139
KEL	snv	ucec	38	477	1.88562e-05	5.46642e-05	-8.66139	8.66139
KLHL28	snv	ucec	28	487	3.88816e-06	1.75599e-05	-8.65931	8.65931
NRBP1	snv	ucec	23	492	0.00276156	0.00313377	-8.65929	8.65929
AGO2	snv	ucec	50	465	0.000140697	0.000246913	-8.65894	8.65894
SMPD1	snv	ucec	29	486	0.000141429	0.000248134	-8.65894	8.65894
YBX3	snv	ucec	23	492	3.78922e-05	9.09152e-05	-8.65894	8.65894
RCBTB2	snv	ucec	29	486	0.00046688	0.000651587	-8.65894	8.65894
CKAP2	snv	ucec	23	492	0.000363476	0.000530846	-8.65894	8.65894
TC2N	snv	ucec	23	492	0.000112867	0.000208337	-8.65894	8.65894
TGM7	snv	ucec	29	486	0.000245424	0.000382651	-8.65894	8.65894
ZNF692	snv	ucec	22	493	9.45124e-05	0.000182053	-8.65894	8.65894
RIMS3	snv	ucec	30	485	0.000591775	0.000797685	-8.65894	8.65894
GBP6	snv	ucec	26	489	0.000439752	0.000620837	-8.65894	8.65894
ALS2CL	snv	ucec	31	484	0.000301966	0.000454487	-8.65894	8.65894
BEND4	snv	ucec	22	493	0.000202434	0.000328223	-8.65894	8.65894
ACOX3	snv	ucec	28	487	7.03381e-05	0.000145451	-8.65894	8.65894
UST	snv	ucec	18	497	8.75427e-05	0.000171869	-8.65894	8.65894
VIPR2	snv	ucec	17	498	0.000168213	0.000283319	-8.65894	8.65894
TBL1X	snv	ucec	30	485	6.79897e-05	0.000141734	-8.65894	8.65894
BEND7	snv	ucec	20	495	0.00016011	0.000272734	-8.65894	8.65894
HECTD2	snv	ucec	23	492	3.68914e-05	8.9285e-05	-8.65894	8.65894
DHRS7	snv	ucec	26	489	6.85388e-05	0.000142579	-8.65894	8.65894
ERN1	snv	ucec	36	479	5.20972e-05	0.000115894	-8.65894	8.65894
SMG7	snv	ucec	26	489	0.000587471	0.000792807	-8.65894	8.65894
SIRPB2	snv	ucec	17	498	4.8135e-05	0.000108807	-8.65894	8.65894
ENTHD1	snv	ucec	17	498	0.000520899	0.000716043	-8.65894	8.65894
CYTIP	snv	ucec	17	498	5.93958e-05	0.000127847	-8.65894	8.65894
FYTTD1	snv	ucec	16	499	4.8135e-05	0.000108807	-8.65894	8.65894
KLHL40	snv	ucec	28	487	0.000413746	0.000589514	-8.65894	8.65894
SCAP	snv	ucec	36	479	6.01766e-05	0.000129128	-8.65894	8.65894
PIGG	snv	ucec	24	491	0.000315442	0.000472186	-8.65894	8.65894
FKBP5	snv	ucec	19	496	5.34853e-05	0.000118353	-8.65894	8.65894
EXTL3	snv	ucec	29	486	0.000645483	0.000856943	-8.65894	8.65894
GPR34	snv	ucec	22	493	0.00025752	0.000397513	-8.65894	8.65894
FBXO21	snv	ucec	31	484	0.000661493	0.00087502	-8.65894	8.65894
TAF1B	snv	ucec	23	492	9.36625e-05	0.000180817	-8.65894	8.65894
UBXN7	snv	ucec	24	491	0.000283409	0.000431135	-8.65894	8.65894
ANXA5	snv	ucec	19	496	0.000359555	0.000526338	-8.65894	8.65894
C1GALT1C1	snv	ucec	22	493	0.00123883	0.00151548	-8.65894	8.65894
LDHAL6A	snv	ucec	15	500	0.000480599	0.000668316	-8.65894	8.65894
OR11H6	snv	ucec	18	497	0.000540017	0.000737507	-8.65894	8.65894
CHRNA6	snv	ucec	26	489	0.000495563	0.000686104	-8.65894	8.65894
CTNND1	snv	ucec	54	461	2.5844e-06	1.31994e-05	-8.65817	8.65817
NUTM1	snv	ucec	43	472	8.13684e-07	5.82065e-06	-8.65817	8.65817
SEC23B	snv	ucec	36	479	5.05032e-07	4.14746e-06	-8.65817	8.65817
POTEF	snv	ucec	49	466	2.859e-06	1.41404e-05	-8.65817	8.65817
PDE8B	snv	ucec	40	475	9.34832e-07	6.38748e-06	-8.65817	8.65817
LAMA4	snv	ucec	51	464	3.54804e-06	1.64958e-05	-8.65817	8.65817
ARMCX5	snv	ucec	28	487	4.80639e-07	4.03246e-06	-8.65817	8.65817
SCN8A	snv	ucec	47	468	1.11618e-07	1.50413e-06	-8.65779	8.65779
SPEF2	snv	ucec	57	458	8.80736e-09	3.10068e-07	-8.65779	8.65779
CUL4B	snv	ucec	50	465	3.72384e-09	1.9448e-07	-8.65779	8.65779
BCORL1	snv	ucec	74	441	1.49951e-08	4.3763e-07	-8.65779	8.65779
TGM6	snv	ucec	32	483	2.12153e-05	5.97377e-05	-8.6577	8.6577
EFCAB8	snv	ucec	25	490	3.30595e-05	8.21874e-05	-8.6577	8.6577
CPA6	snv	ucec	20	495	1.80888e-05	5.29031e-05	-8.6577	8.6577
NSUN7	snv	ucec	26	489	6.93104e-06	2.6672e-05	-8.6577	8.6577
PDHA1	snv	ucec	24	491	1.76473e-05	5.20502e-05	-8.6577	8.6577
INTS10	snv	ucec	25	490	0.000207659	0.000334974	-8.65673	8.65673
EFNB1	snv	ucec	20	495	3.74658e-05	9.02661e-05	-8.65673	8.65673
WDR87	snv	ucec	77	438	7.81909e-09	3.00063e-07	-8.65582	8.65582
TRPM3	snv	ucec	66	449	5.35774e-10	7.74396e-08	-8.65582	8.65582
AAK1	snv	ucec	42	473	0.000125806	0.000226268	-8.65551	8.65551
TG	snv	ucec	83	432	3.00509e-10	5.79816e-08	-8.65322	8.65322
MYCBP2	snv	ucec	73	442	3.78135e-09	1.9601e-07	-8.65322	8.65322
TOPAZ1	snv	ucec	47	468	3.07952e-09	1.72503e-07	-8.65322	8.65322
AFF2	snv	ucec	63	452	1.98928e-09	1.35287e-07	-8.65322	8.65322
ASAP1	snv	ucec	46	469	7.3987e-08	1.15746e-06	-8.65084	8.65084
ADCY10	snv	ucec	48	467	3.48625e-08	7.2285e-07	-8.65084	8.65084
UBR3	snv	ucec	55	460	1.70622e-08	4.70295e-07	-8.65084	8.65084
DDX60L	snv	ucec	49	466	8.98605e-08	1.32786e-06	-8.65084	8.65084
GOT1	snv	ucec	25	490	0.000244876	0.000382054	-8.64886	8.64886
GDI1	snv	ucec	25	490	0.00062093	0.000830217	-8.64886	8.64886
SPDYE4	snv	ucec	24	491	4.13647e-05	9.72644e-05	-8.64746	8.64746
CLEC4F	snv	ucec	22	493	1.46993e-05	4.56012e-05	-8.64746	8.64746
CFI	snv	ucec	23	492	3.68623e-05	8.9285e-05	-8.64746	8.64746
SLC26A2	snv	ucec	22	493	7.10722e-05	0.000146576	-8.64746	8.64746
SART3	snv	ucec	35	480	6.21103e-05	0.000132256	-8.64746	8.64746
ZFP62	snv	ucec	27	488	4.63857e-05	0.000106125	-8.64746	8.64746
UCHL1	snv	ucec	14	501	0.000862411	0.00110116	-8.64707	8.64707
CPEB3	snv	ucec	25	490	0.000465689	0.000650187	-8.64707	8.64707
CAPRIN2	snv	ucec	47	468	4.49706e-07	3.86591e-06	-8.64132	8.64132
RNF111	snv	ucec	43	472	3.73346e-07	3.43024e-06	-8.64132	8.64132
LHCGR	snv	ucec	38	477	1.0343e-07	1.44262e-06	-8.64132	8.64132
BEND2	snv	ucec	43	472	5.03978e-08	9.18e-07	-8.64132	8.64132
SPECC1	snv	ucec	46	469	6.95658e-08	1.11081e-06	-8.64132	8.64132
PPP1R12B	snv	ucec	40	475	5.18317e-07	4.22067e-06	-8.64132	8.64132
PARP15	snv	ucec	30	485	9.45958e-08	1.37174e-06	-8.64132	8.64132
MIPEP	snv	ucec	29	486	6.05119e-06	2.40043e-05	-8.63972	8.63972
FLRT2	snv	ucec	37	478	9.24653e-07	6.33396e-06	-8.63972	8.63972
MUC7	snv	ucec	23	492	5.05968e-07	4.14746e-06	-8.63972	8.63972
ZNF572	snv	ucec	26	489	1.87369e-06	1.05274e-05	-8.63972	8.63972
SPTY2D1	snv	ucec	41	474	4.13655e-06	1.84301e-05	-8.63972	8.63972
MNS1	snv	ucec	25	490	1.71318e-06	9.81827e-06	-8.63972	8.63972
ZNF43	snv	ucec	41	474	1.32194e-06	8.18586e-06	-8.63972	8.63972
IFI44L	snv	ucec	31	484	1.02043e-05	3.48301e-05	-8.63972	8.63972
ASB2	snv	ucec	30	485	0.00055159	0.000750803	-8.6384	8.6384
EDC4	snv	ucec	34	481	0.00138096	0.00166669	-8.6384	8.6384
TRPC4AP	snv	ucec	29	486	0.0291314	0.0297656	-8.6384	8.6384
KDM5C	snv	ucec	48	467	0.0130548	0.0136154	-8.6384	8.6384
ANXA7	snv	ucec	17	498	0.0159641	0.0165428	-8.6384	8.6384
ACAD10	snv	ucec	31	484	0.00266048	0.00302698	-8.6384	8.6384
ZNF705A	snv	ucec	19	496	0.00107747	0.00133693	-8.6384	8.6384
CDK19	snv	ucec	23	492	0.00392301	0.00434666	-8.6384	8.6384
UBQLN2	snv	ucec	34	481	0.0203416	0.0209633	-8.6384	8.6384
UNC79	snv	ucec	75	440	2.56786e-07	2.66612e-06	-8.63737	8.63737
ALMS1	snv	ucec	71	444	2.70277e-07	2.76487e-06	-8.63737	8.63737
ANKRD36	snv	ucec	54	461	2.59616e-09	1.58184e-07	-8.63737	8.63737
ATP13A4	snv	ucec	43	472	3.20276e-08	6.88742e-07	-8.63737	8.63737
PCM1	snv	ucec	44	471	6.9178e-08	1.10972e-06	-8.63737	8.63737
CDK5RAP2	snv	ucec	53	462	1.19095e-07	1.56673e-06	-8.63737	8.63737
PHEX	snv	ucec	45	470	5.25324e-08	9.33866e-07	-8.63737	8.63737
TRIP11	snv	ucec	44	471	1.71527e-08	4.70921e-07	-8.63737	8.63737
TOP2B	snv	ucec	58	457	1.14375e-07	1.52365e-06	-8.63737	8.63737
CCDC68	snv	ucec	18	497	2.51801e-05	6.75555e-05	-8.63604	8.63604
STARD13	snv	ucec	40	475	5.00945e-06	2.10373e-05	-8.63604	8.63604
CEP120	snv	ucec	30	485	6.66778e-06	2.59755e-05	-8.63604	8.63604
GRM1	snv	ucec	54	461	4.959e-08	9.10517e-07	-8.636	8.636
UNC5B	snv	ucec	36	479	0.00118866	0.00145925	-8.63413	8.63413
RASAL1	snv	ucec	34	481	0.000440283	0.000621208	-8.63413	8.63413
TFR2	snv	ucec	25	490	0.00316591	0.00356236	-8.63413	8.63413
RAB39B	snv	ucec	19	496	0.000538116	0.000735634	-8.63413	8.63413
PHTF1	snv	ucec	26	489	0.00103692	0.00129215	-8.63413	8.63413
KCTD18	snv	ucec	20	495	0.0020909	0.00243681	-8.63413	8.63413
ASTL	snv	ucec	17	498	0.00655186	0.00703823	-8.63413	8.63413
ARHGEF3	snv	ucec	21	494	0.00467633	0.00511766	-8.63413	8.63413
FZD4	snv	ucec	19	496	0.00157276	0.0018764	-8.63413	8.63413
FGD6	snv	ucec	43	472	1.01758e-07	1.42659e-06	-8.63043	8.63043
PDS5B	snv	ucec	56	459	1.15173e-07	1.52963e-06	-8.63043	8.63043
SIPA1L1	snv	ucec	59	456	4.82563e-08	8.98629e-07	-8.63043	8.63043
ZNF681	snv	ucec	33	482	8.36602e-08	1.25371e-06	-8.63043	8.63043
ZSCAN20	snv	ucec	44	471	1.21166e-08	3.77408e-07	-8.63043	8.63043
CNTN4	snv	ucec	51	464	1.23197e-07	1.59505e-06	-8.63043	8.63043
ITGA1	snv	ucec	39	476	9.9655e-09	3.33955e-07	-8.63043	8.63043
RP1L1	snv	ucec	67	448	9.61721e-08	1.38592e-06	-8.63043	8.63043
KCNU1	snv	ucec	42	473	4.10739e-07	3.63902e-06	-8.63043	8.63043
SLCO5A1	snv	ucec	47	468	2.16385e-08	5.33867e-07	-8.63043	8.63043
PGBD1	snv	ucec	45	470	9.71059e-08	1.39072e-06	-8.63043	8.63043
OPCML	snv	ucec	20	495	0.000564332	0.000765529	-8.62998	8.62998
SLC43A3	snv	ucec	18	497	0.00025878	0.000399263	-8.62998	8.62998
ACAP1	snv	ucec	26	489	0.000129595	0.000231168	-8.62998	8.62998
PNPLA6	snv	ucec	44	471	0.00138139	0.00166669	-8.62998	8.62998
CYP24A1	snv	ucec	18	497	0.000846063	0.00108248	-8.62998	8.62998
ARID1B	snv	ucec	50	465	0.00172959	0.00204454	-8.62998	8.62998
FAXC	snv	ucec	20	495	0.000315442	0.000472186	-8.62998	8.62998
GPR107	snv	ucec	18	497	0.00144118	0.00173131	-8.62998	8.62998
SRPK3	snv	ucec	21	494	0.00097651	0.00122633	-8.62998	8.62998
ZNF143	snv	ucec	22	493	0.000207153	0.000334858	-8.62998	8.62998
RAD9B	snv	ucec	22	493	0.000740182	0.000966182	-8.62998	8.62998
GGNBP2	snv	ucec	24	491	0.00191522	0.00225095	-8.62998	8.62998
KCNH4	snv	ucec	41	474	0.00149441	0.00178814	-8.62998	8.62998
IVL	snv	ucec	24	491	0.00210263	0.00244924	-8.62998	8.62998
UGT1A10	snv	ucec	24	491	0.00136628	0.00165104	-8.62998	8.62998
DTX3L	snv	ucec	24	491	0.00133734	0.00161973	-8.62998	8.62998
CHN2	snv	ucec	24	491	0.000290253	0.000439236	-8.62998	8.62998
ECM1	snv	ucec	24	491	0.00476275	0.00520568	-8.62998	8.62998
TAS2R40	snv	ucec	15	500	0.000225527	0.00035757	-8.62998	8.62998
BRDT	snv	ucec	42	473	2.76404e-09	1.62704e-07	-8.62911	8.62911
SCN7A	snv	ucec	56	459	7.73735e-09	3.00063e-07	-8.62911	8.62911
PCDH18	snv	ucec	45	470	2.04418e-09	1.36528e-07	-8.62911	8.62911
OTUD4	snv	ucec	50	465	7.16303e-10	8.88471e-08	-8.62911	8.62911
DOCK2	snv	ucec	65	450	3.84878e-09	1.98027e-07	-8.62911	8.62911
ABCA6	snv	ucec	51	464	3.60978e-08	7.37457e-07	-8.62911	8.62911
ZNF709	snv	ucec	42	473	1.81083e-08	4.8752e-07	-8.62911	8.62911
ZNF836	snv	ucec	40	475	1.48242e-09	1.16596e-07	-8.62911	8.62911
GBE1	snv	ucec	31	484	3.54678e-05	8.67463e-05	-8.62579	8.62579
ADNP	snv	ucec	40	475	7.73346e-05	0.000156244	-8.62579	8.62579
SLC17A3	snv	ucec	26	489	3.5927e-05	8.74689e-05	-8.62579	8.62579
STRN3	snv	ucec	24	491	2.10578e-05	5.95225e-05	-8.62579	8.62579
TMPRSS11A	snv	ucec	19	496	5.46681e-05	0.000120395	-8.62579	8.62579
NUMB	snv	ucec	31	484	0.0153024	0.0158855	-8.62491	8.62491
KCNN4	snv	ucec	23	492	0.000421092	0.000598752	-8.62484	8.62484
IFIT2	snv	ucec	22	493	6.59989e-05	0.000138331	-8.62484	8.62484
CYP2A6	snv	ucec	25	490	0.000586337	0.000791584	-8.62484	8.62484
ANXA3	snv	ucec	15	500	0.000732479	0.000957433	-8.62403	8.62403
TANC2	snv	ucec	52	463	1.69079e-06	9.73009e-06	-8.6209	8.6209
PKD1L2	snv	ucec	61	454	5.80032e-08	9.73165e-07	-8.6209	8.6209
NLRP9	snv	ucec	46	469	9.75023e-07	6.61378e-06	-8.6209	8.6209
PGAP1	snv	ucec	35	480	1.91848e-07	2.18097e-06	-8.6209	8.6209
PTPRG	snv	ucec	50	465	1.56407e-06	9.19122e-06	-8.6209	8.6209
TRPC7	snv	ucec	43	472	1.25069e-07	1.60579e-06	-8.6209	8.6209
ANKRD18A	snv	ucec	41	474	1.87116e-07	2.14473e-06	-8.6209	8.6209
GALNT8	snv	ucec	40	475	1.18418e-06	7.5949e-06	-8.6209	8.6209
ATP12A	snv	ucec	38	477	3.36062e-07	3.23309e-06	-8.6209	8.6209
MAGI2	snv	ucec	41	474	1.3127e-07	1.66084e-06	-8.6209	8.6209
LRRIQ3	snv	ucec	38	477	8.16463e-07	5.82292e-06	-8.6209	8.6209
VAV2	snv	ucec	32	483	1.27364e-06	8.00604e-06	-8.61203	8.61203
LTBP1	snv	ucec	43	472	1.20921e-06	7.71984e-06	-8.61198	8.61198
CD200R1L	snv	ucec	17	498	0.00605811	0.00653715	-8.60901	8.60901
SLCO1C1	snv	ucec	26	489	0.0139002	0.0144688	-8.60901	8.60901
AFG3L2	snv	ucec	36	479	1.0302e-05	3.50429e-05	-8.6083	8.6083
RPE65	snv	ucec	26	489	7.29755e-06	2.75483e-05	-8.6083	8.6083
ZNF676	snv	ucec	30	485	0.00021607	0.000345972	-8.6083	8.6083
LRRC2	snv	ucec	22	493	0.00176831	0.00208712	-8.60687	8.60687
RET	snv	ucec	40	475	1.40529e-06	8.56239e-06	-8.60488	8.60488
LIG4	snv	ucec	33	482	3.58763e-07	3.34589e-06	-8.60488	8.60488
USP32	snv	ucec	46	469	6.20617e-06	2.44654e-05	-8.60488	8.60488
SIGLEC8	snv	ucec	27	488	1.03366e-06	6.91429e-06	-8.60488	8.60488
WDR64	snv	ucec	39	476	2.12261e-06	1.15413e-05	-8.60488	8.60488
NDNF	snv	ucec	31	484	1.49368e-06	8.90748e-06	-8.60488	8.60488
PCDHB1	snv	ucec	43	472	5.44748e-06	2.22185e-05	-8.60488	8.60488
POM121L2	snv	ucec	42	473	5.60313e-07	4.46835e-06	-8.60488	8.60488
PRRC2B	snv	ucec	47	468	1.17995e-07	1.55521e-06	-8.60488	8.60488
CD163L1	snv	ucec	42	473	3.97971e-06	1.78688e-05	-8.60488	8.60488
STIL	snv	ucec	47	468	1.45545e-05	4.52734e-05	-8.60488	8.60488
PCDHA1	snv	ucec	43	472	5.30965e-07	4.30851e-06	-8.60488	8.60488
DAPK1	snv	ucec	51	464	2.49868e-07	2.62173e-06	-8.60488	8.60488
PPEF1	snv	ucec	38	477	6.35611e-07	4.8892e-06	-8.60488	8.60488
POLE	snv	ucec	81	434	2.13295e-11	1.05825e-08	-8.60207	8.60207
ZNF285	snv	ucec	28	487	3.69953e-06	1.69617e-05	-8.60112	8.60112
ZNF577	snv	ucec	26	489	5.7243e-07	4.52343e-06	-8.60112	8.60112
PDE10A	snv	ucec	34	481	1.91643e-05	5.53954e-05	-8.60112	8.60112
ZNF623	snv	ucec	26	489	2.13562e-06	1.1571e-05	-8.60112	8.60112
SLFN12L	snv	ucec	31	484	8.49107e-06	3.05908e-05	-8.60112	8.60112
ZNF383	snv	ucec	31	484	4.38092e-06	1.92838e-05	-8.60112	8.60112
AMY2B	snv	ucec	41	474	3.44583e-06	1.6205e-05	-8.60112	8.60112
CTCFL	snv	ucec	38	477	1.36687e-06	8.39456e-06	-8.60112	8.60112
KCNMA1	snv	ucec	49	466	7.7048e-09	3.00063e-07	-8.59946	8.59946
UTP20	snv	ucec	72	443	4.96812e-08	9.10517e-07	-8.59946	8.59946
SLITRK1	snv	ucec	44	471	1.27348e-08	3.93137e-07	-8.59946	8.59946
CDH7	snv	ucec	56	459	3.60684e-07	3.34589e-06	-8.59946	8.59946
MTM1	snv	ucec	46	469	2.03833e-08	5.14389e-07	-8.59946	8.59946
SCEL	snv	ucec	37	478	1.65282e-08	4.62923e-07	-8.59946	8.59946
ZNF546	snv	ucec	39	476	2.42013e-08	5.71776e-07	-8.59946	8.59946
ABI1	snv	ucec	17	498	2.84652e-05	7.39691e-05	-8.59805	8.59805
BIRC3	snv	ucec	22	493	0.000261629	0.000403082	-8.59805	8.59805
OR8K1	snv	ucec	19	496	2.84652e-05	7.39691e-05	-8.59805	8.59805
EGR4	snv	ucec	25	490	0.000225127	0.000357262	-8.59805	8.59805
THAP9	snv	ucec	23	492	7.84687e-05	0.000157709	-8.59805	8.59805
FBXL17	snv	ucec	23	492	7.23027e-06	2.74099e-05	-8.59805	8.59805
NMBR	snv	ucec	25	490	7.10722e-05	0.000146576	-8.59805	8.59805
RAD1	snv	ucec	19	496	3.50142e-05	8.59699e-05	-8.59805	8.59805
GLB1L3	snv	ucec	33	482	1.22864e-05	4.00851e-05	-8.59791	8.59791
PDZRN4	snv	ucec	46	469	2.37871e-05	6.4845e-05	-8.59791	8.59791
COL4A2	snv	ucec	46	469	1.88453e-06	1.05533e-05	-8.59791	8.59791
YEATS2	snv	ucec	36	479	6.88251e-06	2.65146e-05	-8.59791	8.59791
EDRF1	snv	ucec	41	474	6.95662e-06	2.6726e-05	-8.59791	8.59791
EXOC6	snv	ucec	36	479	1.51411e-05	4.64944e-05	-8.59791	8.59791
HSP90B1	snv	ucec	31	484	1.86985e-05	5.42747e-05	-8.59791	8.59791
MCOLN3	snv	ucec	31	484	6.07281e-06	2.40604e-05	-8.59791	8.59791
PTPN12	snv	ucec	28	487	7.23447e-06	2.74099e-05	-8.59791	8.59791
SLC9A6	snv	ucec	39	476	2.6593e-05	7.01005e-05	-8.59791	8.59791
SVEP1	snv	ucec	76	439	2.31871e-12	2.68429e-09	-8.59786	8.59786
ABCA5	snv	coadread	26	502	1.224e-05	0.000681219	-8.59549	8.59549
WDR36	snv	ucec	35	480	1.95573e-05	5.62972e-05	-8.59375	8.59375
GXYLT1	snv	ucec	29	486	2.5774e-05	6.86713e-05	-8.59375	8.59375
TAS1R2	snv	ucec	35	480	2.45898e-05	6.64593e-05	-8.59375	8.59375
CPXM1	snv	ucec	32	483	3.57159e-05	8.7169e-05	-8.59375	8.59375
LRRTM2	snv	ucec	21	494	8.52447e-05	0.000168165	-8.59375	8.59375
PARP4	snv	ucec	41	474	1.09098e-05	3.65377e-05	-8.59375	8.59375
ZNF567	snv	ucec	29	486	9.19572e-06	3.24066e-05	-8.59375	8.59375
PTGFR	snv	ucec	22	493	2.37357e-05	6.47559e-05	-8.59375	8.59375
STXBP1	snv	ucec	32	483	4.29331e-05	0.000100172	-8.59375	8.59375
GRXCR1	snv	ucec	19	496	9.69363e-06	3.35319e-05	-8.59375	8.59375
DDX25	snv	ucec	32	483	3.26999e-05	8.14681e-05	-8.59375	8.59375
HMGXB3	snv	ucec	25	490	0.0208258	0.0214496	-8.59344	8.59344
MOGAT3	snv	ucec	21	494	0.0211686	0.0217929	-8.59344	8.59344
PTPN22	snv	ucec	39	476	4.61832e-08	8.66997e-07	-8.59251	8.59251
CLCA4	snv	ucec	41	474	5.37415e-08	9.345e-07	-8.59251	8.59251
MAP3K19	snv	ucec	47	468	1.27408e-07	1.6268e-06	-8.59251	8.59251
EFHC2	snv	ucec	46	469	1.42478e-07	1.7547e-06	-8.59251	8.59251
ZNF157	snv	ucec	37	478	2.20747e-07	2.4007e-06	-8.59251	8.59251
NUP93	snv	ucec	35	480	0.000465689	0.000650187	-8.59213	8.59213
OR5D14	snv	ucec	20	495	1.62748e-06	9.49679e-06	-8.5919	8.5919
ENKUR	snv	ucec	19	496	0.00802456	0.00852794	-8.58924	8.58924
NOX1	snv	ucec	32	483	7.07763e-05	0.000146052	-8.58822	8.58822
SORCS1	snv	ucec	59	456	2.11023e-05	5.95596e-05	-8.58447	8.58447
ERCC5	snv	ucec	44	471	1.99162e-07	2.23848e-06	-8.58447	8.58447
ARHGAP28	snv	ucec	40	475	4.02613e-07	3.58532e-06	-8.58447	8.58447
AMPD1	snv	ucec	37	478	1.09946e-06	7.19102e-06	-8.58447	8.58447
SENP7	snv	ucec	43	472	2.66542e-06	1.34745e-05	-8.58447	8.58447
CNGA1	snv	ucec	32	483	2.09847e-06	1.14681e-05	-8.58447	8.58447
UBA6	snv	ucec	44	471	3.3367e-06	1.58636e-05	-8.58447	8.58447
ANTXR2	snv	ucec	34	481	2.0276e-06	1.11599e-05	-8.58447	8.58447
NPR2	snv	ucec	43	472	1.53051e-06	9.05381e-06	-8.58447	8.58447
TAF7L	snv	ucec	27	488	1.92681e-06	1.07672e-05	-8.58447	8.58447
ROBO1	snv	ucec	64	451	1.26794e-06	7.99196e-06	-8.58447	8.58447
PCDHB15	snv	ucec	38	477	5.7072e-07	4.52343e-06	-8.58447	8.58447
GABRA1	snv	ucec	41	474	4.10739e-07	3.63902e-06	-8.58299	8.58299
LRRD1	snv	ucec	39	476	1.17533e-05	3.87095e-05	-8.58299	8.58299
ADARB2	snv	ucec	31	484	0.0441966	0.0448291	-8.57995	8.57995
ASPM	snv	ucec	83	432	4.2035e-10	6.95178e-08	-8.5792	8.5792
RFPL3	snv	ucec	21	494	3.5927e-05	8.74689e-05	-8.57826	8.57826
FAS	snv	ucec	24	491	0.00054532	0.000743726	-8.57738	8.57738
DDX23	snv	ucec	25	490	0.000166152	0.000280596	-8.57738	8.57738
MBD1	snv	ucec	37	478	6.4229e-05	0.000135521	-8.57738	8.57738
AGBL5	snv	ucec	34	481	9.36625e-05	0.000180817	-8.57738	8.57738
RNF139	snv	ucec	22	493	7.8447e-05	0.000157709	-8.57738	8.57738
ZCCHC12	snv	ucec	29	486	0.00548704	0.00595329	-8.57738	8.57738
BIRC2	snv	ucec	24	491	0.000769852	0.000998579	-8.57738	8.57738
OR52A1	snv	ucec	19	496	0.000123933	0.000223536	-8.57738	8.57738
TMEM260	snv	ucec	25	490	0.000110343	0.000204548	-8.57738	8.57738
ARHGAP44	snv	ucec	29	486	0.000888607	0.00112921	-8.57738	8.57738
ANKFY1	snv	ucec	31	484	8.21085e-05	0.000163605	-8.57738	8.57738
TSC22D2	snv	ucec	23	492	0.000654067	0.000866683	-8.57738	8.57738
IFT74	snv	ucec	21	494	8.98101e-05	0.000175083	-8.57738	8.57738
RAB11FIP2	snv	ucec	19	496	9.33155e-05	0.000180348	-8.57738	8.57738
GRB14	snv	ucec	26	489	0.000563279	0.000764615	-8.57738	8.57738
ZFP42	snv	ucec	23	492	7.8447e-05	0.000157709	-8.57738	8.57738
C4orf51	snv	ucec	14	501	7.35652e-05	0.000150422	-8.57548	8.57548
NPLOC4	snv	ucec	23	492	0.000144772	0.000253105	-8.57548	8.57548
TACC1	snv	ucec	20	495	0.000351602	0.000516721	-8.57548	8.57548
PLEKHG7	snv	ucec	23	492	0.000411792	0.000587332	-8.57543	8.57543
ANKRD35	snv	ucec	34	481	0.000148589	0.000257534	-8.57543	8.57543
DQX1	snv	ucec	17	498	0.000126182	0.000226886	-8.57543	8.57543
ACAD11	snv	ucec	28	487	0.000202428	0.000328223	-8.57543	8.57543
RHCG	snv	ucec	21	494	0.000698843	0.000919202	-8.57543	8.57543
FSIP2	snv	ucec	74	441	3.62905e-09	1.91877e-07	-8.5748	8.5748
DNAH3	snv	ucec	86	429	1.26231e-09	1.12542e-07	-8.5748	8.5748
CEP350	snv	ucec	75	440	6.36529e-09	2.67959e-07	-8.5748	8.5748
CCDC88A	snv	ucec	55	460	3.95211e-10	6.69545e-08	-8.5748	8.5748
ATP11C	snv	ucec	58	457	1.0215e-09	1.02026e-07	-8.5748	8.5748
SETX	snv	ucec	70	445	1.01136e-09	1.02026e-07	-8.5748	8.5748
PIK3AP1	snv	ucec	41	474	3.77821e-05	9.08149e-05	-8.57447	8.57447
TUBGCP5	snv	ucec	41	474	1.81758e-05	5.30906e-05	-8.57447	8.57447
ASXL1	snv	ucec	47	468	3.08888e-05	7.8247e-05	-8.57447	8.57447
GREB1	snv	ucec	65	450	9.97719e-06	3.42265e-05	-8.57447	8.57447
ASB14	snv	ucec	24	491	3.60893e-06	1.66522e-05	-8.57447	8.57447
ZNF862	snv	ucec	50	465	7.25809e-06	2.7459e-05	-8.57447	8.57447
AMPH	snv	ucec	39	476	1.37136e-06	8.4073e-06	-8.57447	8.57447
PREX2	snv	ucec	42	473	1.48733e-06	8.90145e-06	-8.57447	8.57447
GPAM	snv	ucec	37	478	7.68905e-06	2.85758e-05	-8.57447	8.57447
HELB	snv	ucec	36	479	1.94086e-05	5.5985e-05	-8.57447	8.57447
CACNB4	snv	ucec	27	488	7.70923e-06	2.86202e-05	-8.57447	8.57447
SCG2	snv	ucec	26	489	1.6698e-06	9.6733e-06	-8.57447	8.57447
UBR2	snv	ucec	38	477	4.2237e-06	1.87462e-05	-8.57447	8.57447
PNISR	snv	ucec	40	475	1.50753e-05	4.64095e-05	-8.57447	8.57447
BMPER	snv	ucec	35	480	1.82763e-05	5.32904e-05	-8.57447	8.57447
FRMPD2	snv	ucec	45	470	1.37585e-08	4.15506e-07	-8.57401	8.57401
RNF17	snv	ucec	60	455	1.93372e-08	5.03058e-07	-8.57401	8.57401
SEMA6D	snv	ucec	53	462	7.35105e-10	8.95797e-08	-8.57401	8.57401
UNC13C	snv	ucec	70	445	5.32712e-08	9.345e-07	-8.57401	8.57401
RBBP6	snv	ucec	63	452	6.28257e-09	2.6609e-07	-8.57401	8.57401
ZNF334	snv	ucec	43	472	2.023e-08	5.14389e-07	-8.57401	8.57401
SMC1B	snv	ucec	41	474	1.07333e-09	1.02026e-07	-8.57401	8.57401
RAD51AP2	snv	ucec	53	462	7.28815e-09	2.90939e-07	-8.57401	8.57401
UNC80	snv	ucec	74	441	2.37337e-07	2.53622e-06	-8.57401	8.57401
USP34	snv	ucec	79	436	6.09691e-09	2.61415e-07	-8.57401	8.57401
ENPEP	snv	ucec	47	468	9.99068e-10	1.02026e-07	-8.57401	8.57401
TENM3	snv	ucec	74	441	7.87852e-09	3.00392e-07	-8.57401	8.57401
CDH12	snv	ucec	46	469	1.05988e-09	1.02026e-07	-8.57401	8.57401
NPAP1	snv	ucec	52	463	1.08694e-09	1.02026e-07	-8.57401	8.57401
ZDBF2	snv	ucec	59	456	3.66442e-08	7.40771e-07	-8.57401	8.57401
SEC23IP	snv	ucec	31	484	6.16967e-06	2.4363e-05	-8.57079	8.57079
MUC15	snv	ucec	29	486	3.5835e-05	8.74287e-05	-8.57079	8.57079
SOX5	snv	ucec	27	488	2.98294e-05	7.64955e-05	-8.57079	8.57079
TWF1	snv	ucec	25	490	8.62108e-06	3.08352e-05	-8.57079	8.57079
BDKRB2	snv	ucec	21	494	4.88005e-06	2.06688e-05	-8.57079	8.57079
BNC1	snv	ucec	29	486	1.80497e-05	5.28556e-05	-8.57079	8.57079
ACSM1	snv	ucec	30	485	3.23236e-05	8.08496e-05	-8.57079	8.57079
CYP4F22	snv	ucec	38	477	6.04413e-05	0.000129577	-8.57079	8.57079
MAP3K2	snv	ucec	36	479	6.25014e-06	2.46074e-05	-8.57079	8.57079
ORC2	snv	ucec	28	487	1.19878e-05	3.92399e-05	-8.57079	8.57079
OSBPL10	snv	ucec	29	486	2.51801e-05	6.75555e-05	-8.57079	8.57079
PPARGC1A	snv	ucec	32	483	3.50989e-06	1.64335e-05	-8.57079	8.57079
MAGEA11	snv	ucec	24	491	2.91185e-05	7.52725e-05	-8.57079	8.57079
COG3	snv	ucec	25	490	2.02091e-05	5.76951e-05	-8.57079	8.57079
NLRP2	snv	ucec	34	481	2.12255e-05	5.97377e-05	-8.57079	8.57079
TF	snv	ucec	33	482	2.17519e-05	6.08246e-05	-8.57079	8.57079
ZFAT	snv	ucec	47	468	4.69194e-06	2.01299e-05	-8.57079	8.57079
ACO1	snv	ucec	32	483	8.19117e-06	2.98827e-05	-8.57079	8.57079
FCHO2	snv	ucec	32	483	4.32284e-05	0.000100658	-8.57079	8.57079
GOLGA6L2	snv	ucec	26	489	1.99623e-05	5.72494e-05	-8.57079	8.57079
COL6A1	snv	ucec	37	478	1.53969e-05	4.71546e-05	-8.57079	8.57079
KCNAB1	snv	ucec	24	491	0.00074112	0.000966182	-8.57047	8.57047
FOXR2	snv	ucec	18	497	0.00246875	0.00282922	-8.57047	8.57047
OTUD5	snv	ucec	17	498	0.000221296	0.000353117	-8.56678	8.56678
OR9G1	snv	ucec	24	491	4.52823e-05	0.000104149	-8.56055	8.56055
KBTBD6	snv	ucec	33	482	0.000155327	0.00026712	-8.56055	8.56055
SUGT1	snv	ucec	22	493	7.19593e-05	0.00014801	-8.56055	8.56055
ZNF648	snv	ucec	28	487	3.45662e-05	8.51406e-05	-8.56055	8.56055
IL18RAP	snv	ucec	27	488	3.32544e-05	8.24946e-05	-8.56055	8.56055
GEMIN5	snv	ucec	38	477	0.000158788	0.000271059	-8.56055	8.56055
DDHD2	snv	ucec	24	491	5.13291e-05	0.000114604	-8.56055	8.56055
ZC2HC1A	snv	ucec	17	498	4.6978e-05	0.000107022	-8.56055	8.56055
DYRK4	snv	ucec	29	486	0.000242648	0.00037892	-8.56055	8.56055
KLF12	snv	ucec	21	494	1.39297e-05	4.39365e-05	-8.56055	8.56055
IGF2BP1	snv	ucec	32	483	9.60417e-05	0.000184029	-8.56055	8.56055
SLC7A9	snv	ucec	28	487	5.52842e-05	0.000121213	-8.56055	8.56055
GPATCH1	snv	ucec	28	487	4.1896e-05	9.82476e-05	-8.56055	8.56055
DENND1B	snv	ucec	21	494	0.000191193	0.000313288	-8.56055	8.56055
ZFP69	snv	ucec	21	494	3.28277e-05	8.17281e-05	-8.56055	8.56055
SLC9A8	snv	ucec	26	489	0.000111846	0.000206838	-8.56055	8.56055
CDC45	snv	ucec	26	489	8.87395e-05	0.000173385	-8.56055	8.56055
TBC1D9B	snv	ucec	30	485	1.89423e-05	5.47992e-05	-8.56055	8.56055
FBLN5	snv	ucec	21	494	5.46681e-05	0.000120395	-8.56055	8.56055
VRK1	snv	ucec	20	495	2.66699e-05	7.02499e-05	-8.56055	8.56055
DCAF4	snv	ucec	20	495	0.00010149	0.000191997	-8.55536	8.55536
CMTM5	snv	ucec	27	488	8.27442e-07	5.85082e-06	-8.55406	8.55406
ABCC11	snv	ucec	52	463	2.75755e-06	1.37626e-05	-8.55406	8.55406
CES1	snv	ucec	25	490	8.46856e-05	0.000167252	-8.55406	8.55406
KCTD19	snv	ucec	31	484	5.97796e-06	2.37818e-05	-8.55406	8.55406
OLFM3	snv	ucec	28	487	5.09992e-06	2.13141e-05	-8.55406	8.55406
GRHL1	snv	ucec	40	475	1.12975e-05	3.75108e-05	-8.55406	8.55406
KCNS3	snv	ucec	31	484	8.79799e-06	3.13228e-05	-8.55406	8.55406
KLB	snv	ucec	30	485	2.12827e-06	1.15413e-05	-8.55406	8.55406
RAPGEF6	snv	ucec	38	477	1.5583e-05	4.75809e-05	-8.55406	8.55406
GFPT2	snv	ucec	31	484	7.80262e-06	2.88743e-05	-8.55406	8.55406
ZNF679	snv	ucec	31	484	3.43462e-05	8.48698e-05	-8.55406	8.55406
FAM120A	snv	ucec	33	482	2.95518e-06	1.4527e-05	-8.55406	8.55406
FAAH2	snv	ucec	31	484	9.11602e-06	3.22238e-05	-8.55406	8.55406
ITGA5	snv	ucec	28	487	4.67973e-06	2.01299e-05	-8.55406	8.55406
PKN2	snv	ucec	34	481	1.00328e-05	3.43289e-05	-8.55406	8.55406
ASTE1	snv	ucec	29	486	1.27136e-05	4.11029e-05	-8.55406	8.55406
KLHL8	snv	ucec	25	490	3.5643e-06	1.65435e-05	-8.55406	8.55406
DBF4	snv	ucec	33	482	2.35554e-06	1.23646e-05	-8.55406	8.55406
GABRQ	snv	ucec	36	479	4.57863e-06	1.98646e-05	-8.55406	8.55406
COPB1	snv	ucec	39	476	7.15456e-05	0.000147334	-8.55038	8.55038
OR5T1	snv	ucec	25	490	8.18711e-06	2.98827e-05	-8.55038	8.55038
NOVA1	snv	ucec	38	477	1.8905e-05	5.4737e-05	-8.55038	8.55038
ZIM3	snv	ucec	31	484	1.42981e-05	4.47751e-05	-8.55038	8.55038
HSD11B1	snv	ucec	21	494	2.42778e-05	6.57698e-05	-8.55038	8.55038
WDR33	snv	ucec	32	483	9.35555e-05	0.000180711	-8.55038	8.55038
SLC9B1	snv	ucec	22	493	2.42778e-05	6.57698e-05	-8.55038	8.55038
SYTL3	snv	ucec	29	486	4.47509e-05	0.000103338	-8.55038	8.55038
CDCA7L	snv	ucec	32	483	7.11204e-06	2.7143e-05	-8.55038	8.55038
SLC9A7	snv	ucec	37	478	3.85767e-05	9.22706e-05	-8.55038	8.55038
RIMBP2	snv	ucec	43	472	5.03775e-06	2.11306e-05	-8.55038	8.55038
SHANK1	snv	ucec	38	477	4.66217e-05	0.000106525	-8.55038	8.55038
PTGS2	snv	ucec	23	492	0.000136006	0.000240504	-8.55038	8.55038
SSX2IP	snv	ucec	27	488	9.91735e-06	3.41334e-05	-8.55038	8.55038
CAMK4	snv	ucec	24	491	1.74304e-05	5.15638e-05	-8.55038	8.55038
PCDH12	snv	ucec	39	476	2.18781e-05	6.10303e-05	-8.55038	8.55038
RECK	snv	ucec	33	482	1.76473e-05	5.20502e-05	-8.55038	8.55038
ASB5	snv	ucec	21	494	2.42778e-05	6.57698e-05	-8.55038	8.55038
XAB2	snv	ucec	40	475	0.00164766	0.00195735	-8.54841	8.54841
EXD1	snv	ucec	23	492	0.000514955	0.000709136	-8.54841	8.54841
PNPLA1	snv	ucec	23	492	0.000618089	0.000827374	-8.54841	8.54841
SPIC	snv	ucec	19	496	0.0010658	0.00132552	-8.54841	8.54841
ITIH5	snv	ucec	35	480	1.9502e-06	1.08369e-05	-8.54655	8.54655
SORL1	snv	ucec	59	456	6.96229e-07	5.15948e-06	-8.54655	8.54655
STOX1	snv	ucec	31	484	2.34095e-07	2.51318e-06	-8.54655	8.54655
ZNF790	snv	ucec	30	485	2.66324e-06	1.34745e-05	-8.54655	8.54655
ZNF649	snv	ucec	32	483	1.73244e-07	2.02245e-06	-8.54655	8.54655
MAP4K3	snv	ucec	33	482	3.33615e-06	1.58636e-05	-8.54655	8.54655
PYGB	snv	ucec	35	480	0.00362638	0.00403883	-8.54273	8.54273
MRGPRX1	snv	ucec	15	500	0.00435665	0.00478818	-8.54273	8.54273
NELFCD	snv	ucec	25	490	0.00588177	0.00635674	-8.54273	8.54273
SCG3	snv	ucec	20	495	3.24063e-05	8.09983e-05	-8.54014	8.54014
C16orf96	snv	ucec	37	478	0.000173372	0.000290206	-8.54014	8.54014
APOH	snv	ucec	22	493	3.52872e-05	8.64872e-05	-8.54014	8.54014
TCAIM	snv	ucec	22	493	2.9215e-05	7.54097e-05	-8.54014	8.54014
TBCK	snv	ucec	33	482	1.37434e-05	4.35103e-05	-8.54014	8.54014
ACTRT1	snv	ucec	28	487	0.000256004	0.000395596	-8.54014	8.54014
STAT1	snv	ucec	34	481	4.75774e-05	0.000108039	-8.54014	8.54014
TFEC	snv	ucec	21	494	6.19729e-05	0.000132004	-8.54014	8.54014
SRPX2	snv	ucec	28	487	0.000184576	0.000304529	-8.54014	8.54014
OR5H2	snv	ucec	19	496	0.000290923	0.000440154	-8.54014	8.54014
RBM47	snv	ucec	26	489	0.000697447	0.000918208	-8.53793	8.53793
XPR1	snv	ucec	26	489	0.00061323	0.000821503	-8.53793	8.53793
GNS	snv	ucec	20	495	0.000794985	0.0010262	-8.53793	8.53793
COPS3	snv	ucec	19	496	0.00012871	0.000229884	-8.53793	8.53793
OVGP1	snv	ucec	26	489	0.000254311	0.00039368	-8.53793	8.53793
ADAM30	snv	ucec	26	489	0.000402441	0.000576948	-8.53793	8.53793
ATAD3C	snv	ucec	17	498	0.000135629	0.000240021	-8.53793	8.53793
PIGR	snv	ucec	36	479	0.000222527	0.00035435	-8.53793	8.53793
CEP85	snv	ucec	20	495	0.000197322	0.000321737	-8.53793	8.53793
CBS	snv	ucec	28	487	9.62288e-05	0.000184235	-8.53793	8.53793
SLC38A3	snv	ucec	31	484	0.00124599	0.00152219	-8.53793	8.53793
METTL14	snv	ucec	22	493	0.000252744	0.000391778	-8.53793	8.53793
SP4	snv	ucec	29	486	0.000451472	0.000634931	-8.53793	8.53793
TNRC18	snv	ucec	63	452	0.000330265	0.000491314	-8.53793	8.53793
CEP55	snv	ucec	26	489	0.000314175	0.000470618	-8.53793	8.53793
CSF3R	snv	ucec	30	485	0.000189889	0.000311739	-8.53793	8.53793
BBS7	snv	ucec	24	491	8.64686e-05	0.000170193	-8.53793	8.53793
SLC10A7	snv	ucec	24	491	0.000378536	0.000549375	-8.53793	8.53793
TBC1D14	snv	ucec	25	490	0.000537184	0.000734793	-8.53793	8.53793
CLK4	snv	ucec	19	496	0.000107023	0.000199833	-8.53793	8.53793
BTN2A2	snv	ucec	22	493	0.000274213	0.000419256	-8.53793	8.53793
BMP6	snv	ucec	18	497	0.00015855	0.000270786	-8.53793	8.53793
TRPV6	snv	ucec	27	488	0.000440283	0.000621208	-8.53793	8.53793
MRPL37	snv	ucec	26	489	0.000422573	0.00060049	-8.53793	8.53793
NCR1	snv	ucec	15	500	0.00056126	0.00076247	-8.53793	8.53793
ABCC4	snv	ucec	47	468	8.2138e-09	3.05097e-07	-8.52619	8.52619
PRTG	snv	ucec	53	462	6.73406e-09	2.78421e-07	-8.52619	8.52619
ASH1L	snv	ucec	70	445	3.64077e-08	7.39438e-07	-8.52619	8.52619
DOCK7	snv	ucec	62	453	6.01181e-07	4.67615e-06	-8.52619	8.52619
YTHDC2	snv	ucec	47	468	4.0435e-09	2.03523e-07	-8.52619	8.52619
GUCY2F	snv	ucec	51	464	1.29007e-07	1.63817e-06	-8.52619	8.52619
CLCN5	snv	ucec	61	454	2.79716e-07	2.84051e-06	-8.52619	8.52619
FANCB	snv	ucec	47	468	1.59912e-08	4.49695e-07	-8.52619	8.52619
ENDOU	snv	ucec	23	492	0.000970356	0.00121926	-8.51996	8.51996
ELOVL2	snv	ucec	15	500	0.0209455	0.0215697	-8.51761	8.51761
METTL4	snv	ucec	22	493	0.0001525	0.000263042	-8.51752	8.51752
MBD4	snv	ucec	26	489	0.000705003	0.000926225	-8.51752	8.51752
PLK4	snv	ucec	33	482	0.000997447	0.00125036	-8.51752	8.51752
SLC8A2	snv	ucec	23	492	0.000150533	0.0002601	-8.51752	8.51752
STXBP3	snv	ucec	21	494	0.000531317	0.000728442	-8.51752	8.51752
IL10RB	snv	ucec	17	498	0.000194814	0.000318246	-8.51752	8.51752
IGF2BP2	snv	ucec	24	491	0.000125376	0.000225613	-8.51752	8.51752
SSX5	snv	ucec	19	496	0.000322447	0.000480729	-8.51752	8.51752
LRRTM3	snv	ucec	33	482	6.07953e-06	2.40604e-05	-8.51614	8.51614
NAA25	snv	ucec	35	480	3.52021e-06	1.64434e-05	-8.51614	8.51614
ZNF571	snv	ucec	26	489	2.23914e-06	1.20194e-05	-8.51614	8.51614
ZNF404	snv	ucec	25	490	4.18803e-06	1.86117e-05	-8.51614	8.51614
CEP250	snv	ucec	46	469	0.000126938	0.000227944	-8.51614	8.51614
ITGA6	snv	ucec	41	474	0.000120664	0.000219233	-8.51614	8.51614
AGBL3	snv	ucec	32	483	2.60666e-05	6.91835e-05	-8.51614	8.51614
UNC13B	snv	ucec	46	469	1.27644e-05	4.12188e-05	-8.51614	8.51614
MYSM1	snv	ucec	32	483	8.32614e-06	3.01844e-05	-8.51614	8.51614
SYNPO2	snv	ucec	51	464	1.9605e-07	2.21785e-06	-8.51507	8.51507
CRB1	snv	ucec	57	458	1.07886e-07	1.48097e-06	-8.51507	8.51507
ERBB4	snv	ucec	53	462	1.74673e-06	9.95552e-06	-8.51507	8.51507
KMT2A	snv	ucec	72	443	1.13499e-07	1.52365e-06	-8.51507	8.51507
CIT	snv	ucec	67	448	6.56748e-08	1.06532e-06	-8.51507	8.51507
ZNF615	snv	ucec	38	477	2.52009e-08	5.91369e-07	-8.51507	8.51507
ZNF551	snv	ucec	40	475	2.20854e-07	2.4007e-06	-8.51507	8.51507
CEP170	snv	ucec	56	459	2.92898e-08	6.5417e-07	-8.51507	8.51507
EFCAB6	snv	ucec	50	465	2.01387e-08	5.14389e-07	-8.51507	8.51507
SCN10A	snv	ucec	65	450	3.72506e-08	7.4781e-07	-8.51507	8.51507
GRIN3A	snv	ucec	43	472	3.05138e-08	6.68404e-07	-8.51507	8.51507
MPDZ	snv	ucec	51	464	3.97826e-07	3.56554e-06	-8.51507	8.51507
TLR7	snv	ucec	45	470	2.27814e-07	2.46096e-06	-8.51507	8.51507
ZNF674	snv	ucec	38	477	3.77286e-07	3.44698e-06	-8.51507	8.51507
SLC4A10	snv	ucec	43	472	2.52009e-08	5.91369e-07	-8.51507	8.51507
[truncated: 29,646 more rows]

## Sheet: TBL
gene	alteration_type	cancer_type	number_cases	number_controls	p_value	padj	log2fc	rank_measure
RUNX1	sv	laml	10	137	9.05927e-06	2.71778e-05	10.7636	10.7636
KAZN	sv	laml	10	137	0.0002958	0.000443699	10.1774	10.1774
CTNNB1	snv	ucec	94	250	9.9959e-21	2.31438e-17	-6.32193	6.32193
chr8p_loss	scna	ucec	76	192	4.44633e-25	5.03917e-24	6.04166	6.04166
chr17q_gain	scna	ucec	13	213	5.87789e-07	1.25955e-06	6.01123	6.01123
chr3q_gain	scna	ucec	49	224	8.25389e-13	6.19042e-12	5.88874	5.88874
chr9q_loss	scna	ucec	90	225	6.56464e-25	5.57994e-24	5.8857	5.8857
chr15q_loss	scna	ucec	68	218	9.86035e-19	4.78931e-18	5.86419	5.86419
chr17q_loss	scna	ucec	50	213	4.70984e-16	1.67303e-15	5.86419	5.86419
TP53	snv	ucec	157	187	3.25259e-38	2.25925e-34	5.85175	5.85175
PTEN	snv	ucec	183	161	5.14113e-35	1.78551e-31	-5.85175	5.85175
chr16q_loss	scna	ucec	99	191	4.90177e-29	8.33301e-28	5.85175	5.85175
chr17p_loss	scna	ucec	104	201	1.167e-31	3.96779e-30	5.79442	5.79442
chr13q_gain	scna	ucec	17	232	5.34949e-07	1.2345e-06	5.76553	5.76553
chr5q_loss	scna	ucec	53	245	2.60447e-16	1.1069e-15	5.72247	5.72247
chr9p_loss	scna	ucec	55	241	3.21791e-15	9.11741e-15	5.70598	5.70598
chr22q_loss	scna	ucec	84	210	2.24326e-21	1.52542e-20	5.7039	5.7039
chr9p_gain	scna	ucec	27	241	6.95867e-10	2.6095e-09	5.6893	5.6893
ARID1A	snv	ucec	106	238	1.3179e-19	2.28854e-16	-5.63144	5.63144
chr11p_loss	scna	ucec	59	233	4.92066e-16	1.67303e-15	5.52982	5.52982
chr20q_gain	scna	ucec	68	234	4.01704e-15	6.02556e-14	5.52669	5.52669
chr18q_gain	scna	ucec	19	233	7.39575e-07	1.47915e-06	5.50462	5.50462
ERBB4	sv	pcpg	11	153	1.02869e-05	5.4006e-05	5.46557	5.46557
FGF14	sv	pcpg	12	152	1.61623e-07	1.69586e-06	5.44882	5.44882
chr4q_loss	scna	ucec	73	246	5.97282e-20	3.3846e-19	5.44294	5.44294
chr13q_loss	scna	ucec	53	232	4.86955e-12	1.10376e-11	5.43962	5.43962
chr8q_gain	scna	ucec	96	198	1.21094e-11	6.05468e-11	5.3837	5.3837
chr18p_gain	scna	ucec	45	243	8.21786e-15	8.21786e-14	5.35755	5.35755
chr3p_loss	scna	ucec	37	246	9.4669e-13	2.47596e-12	5.35755	5.35755
chr4p_loss	scna	ucec	57	247	9.93862e-16	3.07194e-15	5.35755	5.35755
chr4p_gain	scna	ucec	11	247	9.21141e-06	1.72714e-05	5.35168	5.35168
CNTNAP2	sv	pcpg	12	152	1.55065e-08	3.25635e-07	5.3473	5.3473
ESR1	sv	pcpg	11	153	6.38162e-08	8.04084e-07	5.33985	5.33985
chr19q_gain	scna	ucec	24	239	5.83289e-08	1.74987e-07	5.33985	5.33985
chr11p_gain	scna	ucec	10	233	0.00809317	0.0105563	5.29646	5.29646
chr18q_loss	scna	ucec	53	233	7.42463e-12	1.57773e-11	5.29278	5.29278
chr19p_loss	scna	ucec	30	201	4.38666e-12	1.06533e-11	5.29002	5.29002
chr12p_loss	scna	ucec	23	254	2.75032e-07	3.89629e-07	5.25334	5.25334
chr6q_loss	scna	ucec	24	259	2.37351e-08	4.03497e-08	5.24249	5.24249
chr3p_gain	scna	ucec	21	246	0.0015228	0.0022842	5.24159	5.24159
chr2q_loss	scna	ucec	12	252	0.000474769	0.000504442	5.23266	5.23266
chr1p_loss	scna	ucec	15	256	0.00337991	0.00337991	5.22055	5.22055
chr16p_loss	scna	ucec	46	250	1.33925e-11	2.6785e-11	5.1883	5.1883
chr6p_gain	scna	ucec	45	258	1.0564e-11	6.05468e-11	5.187	5.187
chr21q_gain	scna	ucec	24	262	7.24994e-09	2.41665e-08	5.16131	5.16131
chr6p_loss	scna	ucec	13	258	0.000251129	0.000275432	5.15265	5.15265
chr7q_loss	scna	ucec	35	236	1.16651e-10	2.08745e-10	5.15265	5.15265
chr10q_loss	scna	ucec	22	198	3.13594e-08	5.03409e-08	5.14101	5.14101
chr6q_gain	scna	ucec	26	259	1.49516e-07	4.0777e-07	5.13516	5.13516
chr5p_gain	scna	ucec	52	255	9.25065e-16	2.7752e-14	5.13222	5.13222
chr20p_gain	scna	ucec	52	256	4.38895e-10	1.88098e-09	5.09049	5.09049
chr14q_loss	scna	ucec	37	250	5.9753e-11	1.12867e-10	5.06916	5.06916
NKAIN2	sv	pcpg	14	150	1.72261e-09	1.08524e-07	5.05601	5.05601
PRKG1	sv	pcpg	16	148	1.24777e-08	3.25635e-07	5.05311	5.05311
chr11q_loss	scna	ucec	30	241	4.94239e-06	6.00148e-06	5.04803	5.04803
chr14q_gain	scna	ucec	19	250	0.000780775	0.00130129	5.04439	5.04439
chr16p_gain	scna	ucec	13	250	0.00232938	0.00332768	5.04103	5.04103
chr7p_loss	scna	ucec	31	247	3.25735e-08	5.03409e-08	4.98706	4.98706
chr18p_loss	scna	ucec	37	243	2.13043e-07	3.14933e-07	4.98489	4.98489
chr21q_loss	scna	ucec	37	262	8.7003e-07	1.18324e-06	4.89308	4.89308
LINGO2	sv	pcpg	12	152	4.35645e-08	6.86141e-07	4.88972	4.88972
GRIP1	sv	pcpg	10	154	1.78466e-06	1.12434e-05	4.84392	4.84392
chr12q_loss	scna	ucec	22	270	3.71188e-06	4.67422e-06	4.80464	4.80464
chr19q_loss	scna	ucec	24	239	3.61673e-06	4.67422e-06	4.77083	4.77083
chr5p_loss	scna	ucec	19	255	0.00010223	0.00011586	4.77007	4.77007
DKK2	sv	pcpg	11	153	1.88429e-07	1.69586e-06	4.76818	4.76818
chr11q_gain	scna	ucec	14	241	0.00326415	0.00445111	4.75489	4.75489
CTCF	snv	ucec	53	291	9.46946e-09	1.09625e-05	-4.72792	4.72792
chr2p_gain	scna	ucec	59	243	3.66436e-07	9.16091e-07	4.6845	4.6845
chr20p_loss	scna	ucec	15	256	0.00114337	0.00117802	4.6845	4.6845
GFRAL	sv	pcpg	10	154	8.32052e-07	5.82436e-06	4.5812	4.5812
chr2q_gain	scna	ucec	42	252	0.000131161	0.00023146	4.58095	4.58095
LRRC4C	sv	pcpg	10	154	1.69385e-05	8.20864e-05	4.56033	4.56033
DLG2	sv	pcpg	12	152	2.46398e-06	1.41119e-05	4.55651	4.55651
KRAS	snv	ucec	50	294	4.92774e-06	0.00488972	-4.55459	4.55459
PPP2R1A	snv	ucec	61	283	5.79006e-11	8.04355e-08	4.54226	4.54226
chr12p_gain	scna	ucec	32	254	0.00117715	0.00185867	4.48727	4.48727
RALYL	sv	pcpg	12	152	7.02289e-07	5.53053e-06	4.48043	4.48043
MOGAT2	snv	ucec	10	334	0.00137066	0.0384284	-4.36923	4.36923
SEC22B	sv	ucec	47	281	0.00670543	0.00874994	-4.33628	4.33628
SRGAP2C	sv	ucec	47	281	0.00670543	0.00874994	-4.33628	4.33628
GPR89A	sv	ucec	47	281	0.00670543	0.00874994	-4.33628	4.33628
FAM72C	sv	ucec	47	281	0.00670543	0.00874994	-4.33628	4.33628
FAM72D	sv	ucec	47	281	0.00670543	0.00874994	-4.33628	4.33628
ANKRD35	sv	ucec	47	281	0.00670543	0.00874994	-4.33628	4.33628
ITGA10	sv	ucec	47	281	0.00670543	0.00874994	-4.33628	4.33628
PEX11B	sv	ucec	47	281	0.00670543	0.00874994	-4.33628	4.33628
LIX1L	sv	ucec	47	281	0.00670543	0.00874994	-4.33628	4.33628
ANKRD34A	sv	ucec	47	281	0.00670543	0.00874994	-4.33628	4.33628
POLR3GL	sv	ucec	47	281	0.00670543	0.00874994	-4.33628	4.33628
TXNIP	sv	ucec	47	281	0.00670543	0.00874994	-4.33628	4.33628
HJV	sv	ucec	47	281	0.00670543	0.00874994	-4.33628	4.33628
NBPF10	sv	ucec	47	281	0.00670543	0.00874994	-4.33628	4.33628
NBPF15	sv	ucec	47	281	0.00670543	0.00874994	-4.33628	4.33628
NUDT17	sv	ucec	47	281	0.00670543	0.00874994	-4.33628	4.33628
PIAS3	sv	ucec	47	281	0.00670543	0.00874994	-4.33628	4.33628
RBM8A	sv	ucec	47	281	0.00670543	0.00874994	-4.33628	4.33628
NBPF26	sv	ucec	47	281	0.00670543	0.00874994	-4.33628	4.33628
PPIAL4A	sv	ucec	47	281	0.00670543	0.00874994	-4.33628	4.33628
PPIAL4D	sv	ucec	47	281	0.00670543	0.00874994	-4.33628	4.33628
PPIAL4E	sv	ucec	47	281	0.00670543	0.00874994	-4.33628	4.33628
PPIAL4F	sv	ucec	47	281	0.00670543	0.00874994	-4.33628	4.33628
PPIAL4H	sv	ucec	47	281	0.00670543	0.00874994	-4.33628	4.33628
SRGAP2B	sv	ucec	47	281	0.00670543	0.00874994	-4.33628	4.33628
FAM72B	sv	ucec	47	281	0.00670543	0.00874994	-4.33628	4.33628
NBPF8	sv	ucec	47	281	0.00670543	0.00874994	-4.33628	4.33628
PDZK1	sv	ucec	47	281	0.00670543	0.00874994	-4.33628	4.33628
CD160	sv	ucec	47	281	0.00670543	0.00874994	-4.33628	4.33628
RNF115	sv	ucec	47	281	0.00670543	0.00874994	-4.33628	4.33628
POLR3C	sv	ucec	47	281	0.00670543	0.00874994	-4.33628	4.33628
NBPF20	sv	ucec	47	281	0.00670543	0.00874994	-4.33628	4.33628
NOTCH2NLR	sv	ucec	47	281	0.00670543	0.00874994	-4.33628	4.33628
NOTCH2NLA	sv	ucec	47	281	0.00670543	0.00874994	-4.33628	4.33628
SOX17	snv	ucec	20	324	0.000126196	0.0250445	-4.32193	4.32193
DNAH5	snv	ucec	42	302	1.64069e-05	0.0103602	-4.30378	4.30378
POLE	snv	ucec	43	301	8.38275e-06	0.00727832	-4.2854	4.2854
JMJD6	snv	ucec	10	334	0.00542469	0.0460786	-4.27302	4.27302
ATRX	snv	ucec	38	306	2.62062e-05	0.0150796	-4.26679	4.26679
SVEP1	snv	ucec	35	309	3.28443e-05	0.0162955	-4.24793	4.24793
CSPG4	snv	ucec	19	325	0.000946959	0.0372994	-4.24793	4.24793
ALPK1	snv	ucec	19	325	0.000439806	0.0351083	-4.24793	4.24793
ZNF469	snv	ucec	17	327	0.000979606	0.0374436	-4.24793	4.24793
PALD1	snv	ucec	12	332	0.00625874	0.0467705	-4.24793	4.24793
COL6A3	snv	ucec	36	308	7.2377e-05	0.0239396	-4.21917	4.21917
UTRN	snv	ucec	36	308	9.33928e-05	0.0249837	-4.21917	4.21917
EPX	snv	ucec	19	325	0.00147947	0.0384284	-4.20945	4.20945
IFNG	snv	ucec	15	329	0.002185	0.0391795	-4.20945	4.20945
PIWIL3	snv	ucec	19	325	0.00420186	0.043974	-4.20945	4.20945
PIK3CA	snv	ucec	156	188	1.41976e-05	0.00986162	-4.20387	4.20387
NBEA	snv	ucec	43	301	0.000465632	0.0351083	-4.18982	4.18982
ARID5B	snv	ucec	35	309	9.81604e-05	0.0249837	-4.18982	4.18982
DYNC2H1	snv	ucec	35	309	8.55424e-05	0.0249837	-4.18982	4.18982
SYNE2	snv	ucec	39	305	0.000118853	0.0249837	-4.18982	4.18982
ASPM	snv	ucec	35	309	0.000221566	0.0322128	-4.18982	4.18982
TPTE	snv	ucec	41	303	0.000682914	0.0372994	-4.18982	4.18982
ANK2	snv	ucec	33	311	0.000442009	0.0351083	-4.18982	4.18982
CMYA5	snv	ucec	37	307	0.000881609	0.0372994	-4.18982	4.18982
ABCA13	snv	ucec	47	297	0.00271968	0.0412777	-4.18982	4.18982
FOXD4L3	sv	kirp	10	214	0.000262542	0.000725115	4.15987	4.15987
CNTNAP3C	sv	kirp	10	214	0.000262542	0.000725115	4.15987	4.15987
SPATA31A6	sv	kirp	10	214	0.000262542	0.000725115	4.15987	4.15987
CNTNAP3B	sv	kirp	10	214	0.000262542	0.000725115	4.15987	4.15987
SPATA31A1	sv	kirp	10	214	0.000262542	0.000725115	4.15987	4.15987
ZNG1C	sv	kirp	10	214	0.000262542	0.000725115	4.15987	4.15987
SPATA31A5	sv	kirp	10	214	0.000262542	0.000725115	4.15987	4.15987
FOXD4L6	sv	kirp	10	214	0.000262542	0.000725115	4.15987	4.15987
ZNF658	sv	kirp	10	214	0.000262542	0.000725115	4.15987	4.15987
ZNG1F	sv	kirp	10	214	0.000262542	0.000725115	4.15987	4.15987
CNTNAP3	sv	kirp	10	214	0.000262542	0.000725115	4.15987	4.15987
FOXD4L5	sv	kirp	10	214	0.000262542	0.000725115	4.15987	4.15987
ZNG1E	sv	kirp	10	214	0.000262542	0.000725115	4.15987	4.15987
FOXD4L4	sv	kirp	10	214	0.000262542	0.000725115	4.15987	4.15987
ANKRD20A1	sv	kirp	10	214	0.000262542	0.000725115	4.15987	4.15987
SPATA31A7	sv	kirp	10	214	0.000262542	0.000725115	4.15987	4.15987
SPATA31A3	sv	kirp	10	214	0.000262542	0.000725115	4.15987	4.15987
SLC2A14	snv	ucec	16	328	0.00125399	0.0378415	-4.12928	4.12928
BCL11B	snv	ucec	14	330	0.000934751	0.0372994	-4.12928	4.12928
NAALADL2	snv	ucec	16	328	0.00206548	0.0388802	-4.12928	4.12928
ZNF233	snv	ucec	14	330	0.0012211	0.0378415	-4.12928	4.12928
SMC2	snv	ucec	14	330	0.000168012	0.0291753	-4.12928	4.12928
LRP1B	sv	ucec	68	260	4.75149e-20	2.90791e-17	4.10852	4.10852
OBSCN	snv	ucec	42	302	0.000290023	0.033575	-4.07682	4.07682
MKI67	snv	ucec	36	308	0.00039079	0.0351083	-4.07682	4.07682
F5	snv	ucec	34	310	0.00011808	0.0249837	-4.07682	4.07682
RGPD3	snv	ucec	32	312	4.35862e-05	0.0184877	-4.07682	4.07682
SCN1A	snv	ucec	32	312	6.04704e-05	0.0220478	-4.07682	4.07682
DNAH11	snv	ucec	36	308	0.000116233	0.0249837	-4.07682	4.07682
CCNB3	snv	ucec	36	308	0.000371521	0.0351083	-4.07682	4.07682
HCN1	sv	kirp	10	214	2.32503e-05	0.000674258	4.05528	4.05528
MACF1	snv	ucec	44	300	0.00154739	0.0384284	-4.04924	4.04924
FAT3	snv	ucec	38	306	0.000460501	0.0351083	-4.04924	4.04924
BRCA2	snv	ucec	38	306	0.000273107	0.033575	-4.04924	4.04924
RYR3	snv	ucec	48	296	0.000638347	0.0371676	-4.04924	4.04924
INTS3	snv	ucec	19	325	0.00577301	0.046409	-4.04439	4.04439
PITPNM1	snv	ucec	13	331	0.00286164	0.0417017	-4.04439	4.04439
AKT1	snv	ucec	12	332	0.00104974	0.0378415	-4.04439	4.04439
SLC5A11	snv	ucec	12	332	0.00120211	0.0378415	-4.04439	4.04439
TTF2	snv	ucec	11	333	0.00321039	0.0428794	-4.04439	4.04439
MTMR3	snv	ucec	11	333	0.00693427	0.0476885	-4.04439	4.04439
ATF2	snv	ucec	13	331	0.00669273	0.0472378	-4.04439	4.04439
HBP1	snv	ucec	11	333	0.00278941	0.0414	-4.04439	4.04439
CATSPERD	snv	ucec	11	333	0.00420998	0.043974	-4.04439	4.04439
NFE2L2	snv	ucec	17	327	0.00595457	0.0465247	-4.04439	4.04439
TBC1D31	snv	ucec	15	329	0.00252777	0.0401472	-4.04439	4.04439
CDS1	snv	ucec	13	331	0.00189594	0.0384284	-4.04439	4.04439
MSL3	snv	ucec	15	329	0.000540236	0.0364318	-4.04439	4.04439
TOP1MT	snv	ucec	12	332	0.00384356	0.043485	-4.04439	4.04439
SHANK3	snv	ucec	13	331	0.00524685	0.0457847	-4.04439	4.04439
CCND1	snv	ucec	11	333	0.000654044	0.0372376	-4.04439	4.04439
NDNF	snv	ucec	18	326	6.34834e-05	0.0220478	-4	4
MED12	snv	ucec	44	300	0.000839074	0.0372994	-3.98185	3.98185
MECOM	sv	ucec	69	259	2.50341e-17	7.66042e-15	3.96239	3.96239
LRRK2	snv	ucec	39	305	0.000830322	0.0372994	-3.9542	3.9542
ABCC2	snv	ucec	33	311	0.000137177	0.0250744	-3.9542	3.9542
MUC5B	snv	ucec	41	303	0.00113487	0.0378415	-3.9542	3.9542
SAMD9	snv	ucec	33	311	0.000385833	0.0351083	-3.9542	3.9542
FAM135B	snv	ucec	35	309	1.41031e-05	0.00986162	-3.9542	3.9542
MAGEC1	snv	ucec	37	307	0.00138433	0.0384284	-3.9542	3.9542
EXT2	snv	ucec	14	330	0.00587906	0.046409	-3.9542	3.9542
CXADR	snv	ucec	12	332	0.00339849	0.0430844	-3.9542	3.9542
SMTN	snv	ucec	10	334	0.00575752	0.046409	-3.9542	3.9542
P2RY14	snv	ucec	10	334	0.0028729	0.0417017	-3.9542	3.9542
NFIL3	snv	ucec	10	334	0.00721062	0.0480201	-3.9542	3.9542
chr12p_gain	scna	tgct	146	3	0.00453055	0.0388921	3.9542	3.9542
ATM	snv	ucec	42	302	0.000743997	0.0372994	-3.94486	3.94486
USH2A	snv	ucec	50	294	0.000805254	0.0372994	-3.94486	3.94486
FAT2	snv	ucec	43	301	0.00035093	0.0351083	-3.926	3.926
CSMD1	snv	ucec	45	299	0.000948543	0.0372994	-3.926	3.926
PGM5	sv	ucec	57	271	4.11864e-12	3.15076e-10	3.91816	3.91816
SACS	snv	ucec	42	302	0.000185144	0.0303771	-3.90689	3.90689
PTPRZ1	snv	ucec	32	312	0.000451158	0.0351083	-3.90689	3.90689
VPS13A	snv	ucec	34	310	0.000307319	0.0336875	-3.90689	3.90689
PGM5	sv	kirp	14	210	5.25814e-06	0.000304972	3.89482	3.89482
chr1q_gain	scna	kirp	12	243	2.61383e-06	1.15009e-05	3.88264	3.88264
SECISBP2L	snv	ucec	22	322	6.17099e-05	0.0220478	-3.87447	3.87447
TP53BP1	snv	ucec	30	314	0.000152605	0.0271794	-3.87036	3.87036
SCN3A	snv	ucec	36	308	0.00140662	0.0384284	-3.87036	3.87036
HUWE1	snv	ucec	42	302	0.000739529	0.0372994	-3.87036	3.87036
PCDH15	snv	ucec	38	306	0.00136766	0.0384284	-3.87036	3.87036
KIF20B	snv	ucec	32	312	0.00025447	0.0322128	-3.87036	3.87036
CCDC168	snv	ucec	32	312	3.90837e-05	0.0180984	-3.87036	3.87036
MYO9A	snv	ucec	30	314	0.000204273	0.0308453	-3.87036	3.87036
ZNF208	snv	ucec	32	312	0.000201182	0.0308453	-3.87036	3.87036
STAG2	snv	ucec	34	310	0.00023828	0.0322128	-3.87036	3.87036
ATXN3	snv	ucec	11	333	0.00658853	0.0469856	-3.85798	3.85798
RAI14	snv	ucec	10	334	0.00654258	0.046799	-3.85798	3.85798
ANGEL1	snv	ucec	10	334	0.00336193	0.0430844	-3.85798	3.85798
chr3p_loss	scna	kirp	21	192	2.65614e-07	6.64034e-06	3.85798	3.85798
LSAMP	sv	pcpg	10	154	4.14832e-05	0.00017429	3.85487	3.85487
PIK3R1	snv	ucec	91	253	0.000555582	0.0364823	-3.82018	3.82018
SLC18A2	snv	ucec	14	330	0.00403586	0.0438017	-3.80735	3.80735
AGBL3	snv	ucec	16	328	0.00161693	0.0384284	-3.80735	3.80735
SLC35A2	snv	ucec	14	330	0.00184329	0.0384284	-3.80735	3.80735
ADH6	snv	ucec	14	330	0.00126286	0.0378415	-3.80735	3.80735
chr10p_loss	scna	ucec	18	226	1.14532e-05	1.34279e-05	3.80177	3.80177
PDE4D	sv	ucec	53	275	8.87844e-16	1.3584e-13	3.79256	3.79256
FSIP2	snv	ucec	33	311	0.000103459	0.0249837	-3.78136	3.78136
NSD1	snv	ucec	29	315	4.52477e-05	0.0184877	-3.78136	3.78136
PCDH9	snv	ucec	35	309	0.000137076	0.0250744	-3.78136	3.78136
DNAH14	snv	ucec	29	315	0.000335135	0.034744	-3.78136	3.78136
SYCP2	snv	ucec	35	309	0.000907475	0.0372994	-3.78136	3.78136
UNC80	snv	ucec	37	307	0.00194244	0.0384284	-3.78136	3.78136
DNAH12	snv	ucec	33	311	0.000355908	0.0351083	-3.78136	3.78136
BCLAF1	snv	ucec	33	311	0.00032585	0.034744	-3.78136	3.78136
TEX15	snv	ucec	31	313	0.000783349	0.0372994	-3.78136	3.78136
RP1	snv	ucec	31	313	0.000964141	0.0372994	-3.78136	3.78136
ATP11C	snv	ucec	31	313	0.00187532	0.0384284	-3.78136	3.78136
SETX	snv	ucec	29	315	0.000567269	0.0364823	-3.78136	3.78136
ESR1	sv	ucec	40	288	1.31682e-14	1.34316e-12	3.7625	3.7625
SI	snv	ucec	44	300	0.0016729	0.0384284	-3.75489	3.75489
MYO3A	snv	ucec	38	306	0.00455641	0.0446386	-3.75489	3.75489
ANKRD30A	snv	ucec	38	306	0.00159751	0.0384284	-3.75489	3.75489
VPS13C	snv	ucec	34	310	0.00171748	0.0384284	-3.75489	3.75489
XIRP2	snv	ucec	44	300	0.00154739	0.0384284	-3.75489	3.75489
FN1	snv	ucec	34	310	0.000715719	0.0372994	-3.75489	3.75489
EYS	snv	ucec	46	298	0.00278257	0.0414	-3.75489	3.75489
MUC17	snv	ucec	38	306	0.0050485	0.0449864	-3.75489	3.75489
PCLO	snv	ucec	44	300	0.00137532	0.0384284	-3.75489	3.75489
LRRC49	snv	ucec	18	326	0.0012419	0.0378415	-3.73697	3.73697
ASB15	snv	ucec	20	324	0.0009583	0.0372994	-3.73697	3.73697
SCYL3	snv	ucec	12	332	0.00543974	0.0460786	-3.72247	3.72247
HCN1	sv	ucec	58	270	7.02851e-16	1.3584e-13	3.72247	3.72247
RYR1	snv	ucec	36	308	0.000745112	0.0372994	-3.70044	3.70044
NCAM2	snv	ucec	34	310	0.000301976	0.0336875	-3.70044	3.70044
MYO18B	snv	ucec	36	308	0.000487195	0.0351083	-3.70044	3.70044
NEB	snv	ucec	38	306	0.00117579	0.0378415	-3.70044	3.70044
APC	snv	ucec	32	312	0.000232247	0.0322128	-3.70044	3.70044
DMD	sv	ucec	50	278	3.42439e-15	4.19145e-13	3.68983	3.68983
DSG1	snv	ucec	24	320	0.000103735	0.0249837	-3.6845	3.6845
MTOR	snv	ucec	32	312	0.000202675	0.0308453	-3.67243	3.67243
LRP1B	sv	kirp	10	214	0.000254555	0.000725115	3.67243	3.67243
HSP90AB1	snv	ucec	17	327	0.00165502	0.0384284	-3.66297	3.66297
NEFL	snv	ucec	19	325	0.000504923	0.0351083	-3.66297	3.66297
TG	snv	ucec	32	312	0.000441742	0.0351083	-3.65821	3.65821
MAP7D2	snv	ucec	30	314	0.000288783	0.033575	-3.65821	3.65821
DSPP	snv	ucec	28	316	0.000113099	0.0249837	-3.65821	3.65821
ATP10A	snv	ucec	28	316	0.000759226	0.0372994	-3.65821	3.65821
CHD2	snv	ucec	32	312	0.00084919	0.0372994	-3.65821	3.65821
NCKAP5	snv	ucec	32	312	0.00117206	0.0378415	-3.65821	3.65821
COL6A5	snv	ucec	30	314	0.00197421	0.0384284	-3.65821	3.65821
LAMA2	snv	ucec	40	304	0.00749171	0.0483463	-3.65821	3.65821
PPP1R3A	snv	ucec	38	306	0.000951671	0.0372994	-3.65821	3.65821
AFF2	snv	ucec	28	316	0.000493267	0.0351083	-3.65821	3.65821
BRWD3	snv	ucec	36	308	0.000642024	0.0371676	-3.65821	3.65821
BAZ2B	snv	ucec	28	316	0.000102146	0.0249837	-3.65821	3.65821
MORC1	snv	ucec	28	316	0.000106401	0.0249837	-3.65821	3.65821
PARP8	sv	ucec	53	275	1.06274e-13	9.29143e-12	3.65753	3.65753
SETD2	snv	kirp	17	257	2.77791e-05	0.00130562	3.64386	3.64386
OR5D14	snv	ucec	16	328	0.00220365	0.0391795	-3.64386	3.64386
PCDHGB6	snv	ucec	18	326	0.00411148	0.043974	-3.64386	3.64386
TDRD7	snv	ucec	18	326	0.000442909	0.0351083	-3.64386	3.64386
CPZ	snv	ucec	10	334	0.00690277	0.0476756	-3.63227	3.63227
KMT2D	snv	ucec	47	297	0.00606836	0.0465334	-3.63227	3.63227
DNAH3	snv	ucec	37	307	0.00159555	0.0384284	-3.63227	3.63227
ALOX12	snv	ucec	10	334	0.00828813	0.0498826	-3.63227	3.63227
CACNA1E	snv	ucec	37	307	0.00270854	0.0412777	-3.63227	3.63227
UGT1A8	snv	ucec	12	332	0.00397211	0.0437247	-3.63227	3.63227
FAT4	snv	ucec	47	297	0.00833576	0.0498826	-3.63227	3.63227
FBXL17	snv	ucec	12	332	0.00617489	0.0467705	-3.63227	3.63227
ARHGAP18	snv	ucec	12	332	0.00231862	0.0391951	-3.63227	3.63227
KMT2C	snv	ucec	45	299	0.00456766	0.0446571	-3.63227	3.63227
ANGPT1	snv	ucec	10	334	0.00738692	0.0483463	-3.63227	3.63227
DDHD2	snv	ucec	12	332	0.00199859	0.0384284	-3.63227	3.63227
CA1	snv	ucec	10	334	0.00380646	0.043485	-3.63227	3.63227
GDF6	snv	ucec	10	334	0.00430378	0.0441585	-3.63227	3.63227
TENM1	snv	ucec	41	303	0.00362863	0.0433795	-3.63227	3.63227
EFNB1	snv	ucec	10	334	0.00334448	0.0430844	-3.63227	3.63227
RANBP2	snv	ucec	39	305	0.00373348	0.0433795	-3.63227	3.63227
CHST9	snv	ucec	10	334	0.00268191	0.0412777	-3.63227	3.63227
EXOC6B	snv	ucec	17	327	0.00141724	0.0384284	-3.62449	3.62449
LRP4	snv	ucec	15	329	0.00299591	0.0422102	-3.62449	3.62449
PRX	snv	ucec	15	329	0.00630362	0.0467705	-3.62449	3.62449
CD1C	snv	ucec	17	327	0.00450506	0.0444576	-3.62449	3.62449
DRC1	snv	ucec	15	329	0.00150257	0.0384284	-3.62449	3.62449
GFPT1	snv	ucec	15	329	0.00206209	0.0388802	-3.62449	3.62449
RAD54L2	snv	ucec	15	329	0.00211801	0.0391361	-3.62449	3.62449
ERBB4	sv	ucec	40	288	2.04318e-10	6.94683e-09	3.60881	3.60881
MACROD2	sv	ucec	60	268	9.66842e-11	4.55048e-09	3.57124	3.57124
IGF2R	snv	ucec	27	317	0.000230487	0.0322128	-3.55459	3.55459
BCOR	snv	ucec	33	311	0.000299244	0.0336875	-3.55459	3.55459
DENND4A	snv	ucec	27	317	0.000122293	0.0249837	-3.55459	3.55459
KIF27	snv	ucec	29	315	0.000353143	0.0351083	-3.55459	3.55459
FNTA	sv	ucec	49	279	2.49887e-11	1.52931e-09	3.55325	3.55325
F8	snv	ucec	40	304	0.00432164	0.0441585	-3.54844	3.54844
TAF1L	snv	ucec	34	310	0.000652127	0.0372376	-3.54844	3.54844
CACNA1C	snv	ucec	34	310	0.000454428	0.0351083	-3.54844	3.54844
DMXL2	snv	ucec	34	310	0.00393608	0.0434989	-3.54844	3.54844
COL11A1	snv	ucec	38	306	0.00290978	0.0418454	-3.54844	3.54844
VPS13D	snv	ucec	32	312	0.00349604	0.0433339	-3.54844	3.54844
CNTNAP5	snv	ucec	38	306	0.00340472	0.0430844	-3.54844	3.54844
ZNF292	snv	ucec	40	304	0.00666549	0.0472378	-3.54844	3.54844
MGAM	snv	ucec	32	312	0.000837841	0.0372994	-3.54844	3.54844
VPS13B	snv	ucec	34	310	0.000730075	0.0372994	-3.54844	3.54844
DMD	snv	ucec	52	292	0.00766088	0.0484093	-3.54844	3.54844
FGFR2	snv	ucec	40	304	0.00165622	0.0384284	-3.53916	3.53916
HEPHL1	snv	ucec	28	316	0.000255069	0.0322128	-3.53916	3.53916
CNOT1	snv	ucec	28	316	0.00175997	0.0384284	-3.53916	3.53916
IQGAP2	snv	ucec	26	318	0.000576845	0.0364823	-3.53916	3.53916
GABRR1	snv	ucec	10	334	0.0083675	0.0498826	-3.53605	3.53605
EMB	sv	ucec	39	289	2.44586e-11	1.52931e-09	3.52607	3.52607
CUBN	snv	ucec	29	315	0.00252894	0.0401472	-3.52356	3.52356
FRMPD2	snv	ucec	29	315	0.000418887	0.0351083	-3.52356	3.52356
DSCAML1	snv	ucec	29	315	0.000836854	0.0372994	-3.52356	3.52356
FRY	snv	ucec	29	315	0.00138075	0.0384284	-3.52356	3.52356
NRXN3	snv	ucec	33	311	0.00397156	0.0437247	-3.52356	3.52356
PRTG	snv	ucec	25	319	0.000226092	0.0322128	-3.52356	3.52356
RBBP6	snv	ucec	29	315	0.000181962	0.0303771	-3.52356	3.52356
CREBBP	snv	ucec	25	319	0.000751538	0.0372994	-3.52356	3.52356
RNF213	snv	ucec	29	315	0.000825154	0.0372994	-3.52356	3.52356
CR2	snv	ucec	25	319	0.000247417	0.0322128	-3.52356	3.52356
ZNF334	snv	ucec	29	315	0.00140908	0.0384284	-3.52356	3.52356
USP25	snv	ucec	29	315	0.00186634	0.0384284	-3.52356	3.52356
SMC1B	snv	ucec	27	317	0.000584377	0.0364823	-3.52356	3.52356
MED12L	snv	ucec	31	313	0.000494455	0.0351083	-3.52356	3.52356
CDH12	snv	ucec	27	317	0.00199788	0.0384284	-3.52356	3.52356
MAP3K1	snv	ucec	29	315	2.82226e-05	0.0150796	-3.52356	3.52356
AK9	snv	ucec	29	315	0.000842762	0.0372994	-3.52356	3.52356
PHIP	snv	ucec	27	317	0.00038554	0.0351083	-3.52356	3.52356
SPATA31D1	snv	ucec	27	317	0.00161532	0.0384284	-3.52356	3.52356
GUCY2F	snv	ucec	29	315	0.00157475	0.0384284	-3.52356	3.52356
UTP14A	snv	ucec	27	317	0.000665436	0.0372994	-3.52356	3.52356
USP9X	snv	ucec	31	313	0.00175845	0.0384284	-3.52356	3.52356
RAB3GAP1	snv	ucec	22	322	0.00672116	0.047348	-3.51457	3.51457
RLIM	snv	ucec	20	324	0.00109769	0.0378415	-3.51457	3.51457
ANKS1B	sv	ucec	45	283	9.62058e-09	1.89929e-07	3.50589	3.50589
WDFY4	snv	ucec	42	302	0.000721905	0.0372994	-3.49185	3.49185
MED13L	snv	ucec	28	316	0.00080993	0.0372994	-3.49185	3.49185
OVCH1	snv	ucec	28	316	0.00479835	0.0449864	-3.49185	3.49185
ABCA5	snv	ucec	26	318	0.000504761	0.0351083	-3.49185	3.49185
SLC9C2	snv	ucec	28	316	0.00246388	0.0399964	-3.49185	3.49185
BRDT	snv	ucec	26	318	0.00145512	0.0384284	-3.49185	3.49185
SPEG	snv	ucec	26	318	0.000734008	0.0372994	-3.49185	3.49185
TRIP12	snv	ucec	30	314	0.00116605	0.0378415	-3.49185	3.49185
ANKRD36	snv	ucec	26	318	0.00108427	0.0378415	-3.49185	3.49185
ATP13A4	snv	ucec	24	320	0.000826995	0.0372994	-3.49185	3.49185
TOPAZ1	snv	ucec	28	316	0.00102757	0.0376879	-3.49185	3.49185
SULF1	snv	ucec	24	320	0.000596719	0.0365053	-3.49185	3.49185
MAP3K15	snv	ucec	28	316	0.000188053	0.0303771	-3.49185	3.49185
POLA1	snv	ucec	32	312	0.00421634	0.043974	-3.49185	3.49185
AKAP4	snv	ucec	26	318	0.000599136	0.0365053	-3.49185	3.49185
ZNF709	snv	ucec	26	318	0.00198752	0.0384284	-3.49185	3.49185
TIAM1	snv	ucec	26	318	0.000422754	0.0351083	-3.49185	3.49185
TOP2B	snv	ucec	24	320	0.00195185	0.0384284	-3.49185	3.49185
GRIN2A	snv	ucec	30	314	0.000802515	0.0372994	-3.48829	3.48829
NF1	snv	ucec	34	310	0.000986492	0.0374436	-3.48829	3.48829
DSEL	snv	ucec	30	314	0.00122245	0.0378415	-3.48829	3.48829
SCN7A	snv	ucec	34	310	0.00173352	0.0384284	-3.48829	3.48829
DOCK2	snv	ucec	30	314	0.00163872	0.0384284	-3.48829	3.48829
TRPM3	snv	ucec	34	310	0.00256106	0.0401638	-3.48829	3.48829
MXRA5	snv	ucec	30	314	0.000424859	0.0351083	-3.48829	3.48829
WNK3	snv	ucec	30	314	0.00101093	0.0376879	-3.48829	3.48829
ZNF721	snv	ucec	28	316	0.0004951	0.0351083	-3.48829	3.48829
SNX29	sv	ucec	25	303	1.04096e-10	4.55048e-09	3.48699	3.48699
CACNA1A	sv	ucec	34	294	6.39733e-11	3.26264e-09	3.48691	3.48691
DLGAP1	sv	ucec	37	291	1.7129e-10	6.34929e-09	3.48543	3.48543
ZNF254	sv	ucec	48	280	2.57371e-10	7.87554e-09	3.4842	3.4842
ZNF726	sv	ucec	48	280	2.57371e-10	7.87554e-09	3.4842	3.4842
ANK3	snv	ucec	43	301	0.00258623	0.0403684	-3.45943	3.45943
ATG2B	snv	ucec	27	317	0.00126958	0.0378477	-3.45943	3.45943
ZNF646	snv	ucec	13	331	0.00218865	0.0391795	-3.45943	3.45943
ZNF267	snv	ucec	28	316	0.00381903	0.043485	-3.45943	3.45943
DNAH2	snv	ucec	35	309	0.000289156	0.033575	-3.45943	3.45943
KMT2B	snv	ucec	25	319	0.00089725	0.0372994	-3.45943	3.45943
CENPF	snv	ucec	31	313	0.000634462	0.0371676	-3.45943	3.45943
ATP10D	snv	ucec	26	318	0.0009972	0.0376443	-3.45943	3.45943
CRB1	snv	ucec	25	319	0.00163592	0.0384284	-3.45943	3.45943
DYRK1A	snv	ucec	32	312	0.000487312	0.0351083	-3.45943	3.45943
NRAP	snv	ucec	27	317	0.00459436	0.0447579	-3.45943	3.45943
ATRNL1	snv	ucec	27	317	0.00107853	0.0378415	-3.45943	3.45943
CAMK1D	snv	ucec	11	333	0.00466086	0.0449864	-3.45943	3.45943
ARHGAP21	snv	ucec	25	319	0.00211851	0.0391361	-3.45943	3.45943
MYPN	snv	ucec	25	319	0.00106091	0.0378415	-3.45943	3.45943
LDB3	snv	ucec	11	333	0.00427187	0.0441217	-3.45943	3.45943
TLL2	snv	ucec	15	329	0.00302193	0.0422832	-3.45943	3.45943
SLIT1	snv	ucec	23	321	0.00358593	0.0433795	-3.45943	3.45943
ANO3	snv	ucec	22	322	0.00272028	0.0412777	-3.45943	3.45943
OSBPL5	snv	ucec	13	331	0.00217826	0.0391795	-3.45943	3.45943
DNHD1	snv	ucec	29	315	0.00191634	0.0384284	-3.45943	3.45943
CLEC12A	snv	ucec	13	331	0.00316843	0.0425686	-3.45943	3.45943
MYBPC1	snv	ucec	25	319	0.00187283	0.0384284	-3.45943	3.45943
HECTD4	snv	ucec	31	313	0.00255796	0.0401638	-3.45943	3.45943
KNTC1	snv	ucec	26	318	0.00174144	0.0384284	-3.45943	3.45943
GUCY2C	snv	ucec	24	320	0.000889422	0.0372994	-3.45943	3.45943
PDE3A	snv	ucec	21	323	0.00285448	0.0417017	-3.45943	3.45943
ABCC9	snv	ucec	26	318	0.000986333	0.0374436	-3.45943	3.45943
ADAMTS20	snv	ucec	29	315	0.00189118	0.0384284	-3.45943	3.45943
CEP290	snv	ucec	39	305	0.0014139	0.0384284	-3.45943	3.45943
FLT1	snv	ucec	23	321	0.00112613	0.0378415	-3.45943	3.45943
PDS5B	snv	ucec	26	318	0.00181595	0.0384284	-3.45943	3.45943
SUPT20H	snv	ucec	13	331	0.00342572	0.043107	-3.45943	3.45943
FREM2	snv	ucec	27	317	0.000961708	0.0372994	-3.45943	3.45943
MYO5A	snv	ucec	26	318	0.00185429	0.0384284	-3.45943	3.45943
MED13	snv	ucec	27	317	0.00117878	0.0378415	-3.45943	3.45943
CEP112	snv	ucec	22	322	0.00124942	0.0378415	-3.45943	3.45943
CHD3	snv	ucec	21	323	0.00182139	0.0384284	-3.45943	3.45943
PIK3R5	snv	ucec	11	333	0.00577738	0.046409	-3.45943	3.45943
DSG3	snv	ucec	27	317	0.00136201	0.0384284	-3.45943	3.45943
EPG5	snv	ucec	27	317	0.00143537	0.0384284	-3.45943	3.45943
WDR7	snv	ucec	23	321	0.00353634	0.0433795	-3.45943	3.45943
ZNF878	snv	ucec	25	319	0.000921068	0.0372994	-3.45943	3.45943
TSHZ3	snv	ucec	27	317	0.00640717	0.0467705	-3.45943	3.45943
ZNF850	snv	ucec	24	320	0.00196593	0.0384284	-3.45943	3.45943
ZNF615	snv	ucec	25	319	0.0018012	0.0384284	-3.45943	3.45943
ZNF616	snv	ucec	29	315	0.000932887	0.0372994	-3.45943	3.45943
ZNF132	snv	ucec	21	323	0.000868686	0.0372994	-3.45943	3.45943
ZNF560	snv	ucec	25	319	0.00173209	0.0384284	-3.45943	3.45943
KPRP	snv	ucec	13	331	0.0050206	0.0449864	-3.45943	3.45943
TPR	snv	ucec	27	317	0.00154957	0.0384284	-3.45943	3.45943
KIF26B	snv	ucec	23	321	0.00292519	0.0418673	-3.45943	3.45943
ZSCAN20	snv	ucec	22	322	0.000836237	0.0372994	-3.45943	3.45943
L1TD1	snv	ucec	24	320	0.00343445	0.043118	-3.45943	3.45943
MSH4	snv	ucec	25	319	0.000900618	0.0372994	-3.45943	3.45943
CLCA2	snv	ucec	24	320	0.00137545	0.0384284	-3.45943	3.45943
CLCA4	snv	ucec	24	320	0.00150813	0.0384284	-3.45943	3.45943
KIF16B	snv	ucec	24	320	0.00090311	0.0372994	-3.45943	3.45943
RBL1	snv	ucec	21	323	0.00164736	0.0384284	-3.45943	3.45943
SON	snv	ucec	21	323	0.00182841	0.0384284	-3.45943	3.45943
POTEE	snv	ucec	25	319	0.00287234	0.0417017	-3.45943	3.45943
RIF1	snv	ucec	31	313	0.00120678	0.0378415	-3.45943	3.45943
DPP4	snv	ucec	25	319	0.00698172	0.0477004	-3.45943	3.45943
LRP2	snv	ucec	41	303	0.00220424	0.0391795	-3.45943	3.45943
SF3B1	snv	ucec	23	321	0.00289425	0.0417951	-3.45943	3.45943
CCDC88A	snv	ucec	29	315	0.000739492	0.0372994	-3.45943	3.45943
ZNF638	snv	ucec	23	321	0.00481733	0.0449864	-3.45943	3.45943
DNAH6	snv	ucec	31	313	0.00315786	0.0425686	-3.45943	3.45943
HTR3C	snv	ucec	13	331	0.00208677	0.0390693	-3.45943	3.45943
VWA5B2	snv	ucec	15	329	0.00360274	0.0433795	-3.45943	3.45943
SCN10A	snv	ucec	27	317	0.00420392	0.043974	-3.45943	3.45943
DNAH1	snv	ucec	27	317	0.00192445	0.0384284	-3.45943	3.45943
CADPS	snv	ucec	33	311	0.00122706	0.0378415	-3.45943	3.45943
EPHA3	snv	ucec	27	317	0.00127856	0.0379524	-3.45943	3.45943
PROS1	snv	ucec	26	318	0.00196699	0.0384284	-3.45943	3.45943
ENPEP	snv	ucec	29	315	0.00130329	0.0383197	-3.45943	3.45943
LRBA	snv	ucec	29	315	0.000701077	0.0372994	-3.45943	3.45943
GRIA2	snv	ucec	23	321	0.00327455	0.0430844	-3.45943	3.45943
TRIM60	snv	ucec	13	331	0.00218865	0.0391795	-3.45943	3.45943
CEP135	snv	ucec	23	321	0.00242938	0.0396114	-3.45943	3.45943
ADAMTS3	snv	ucec	27	317	0.000888314	0.0372994	-3.45943	3.45943
YTHDC2	snv	ucec	27	317	0.00139581	0.0384284	-3.45943	3.45943
PCDHB8	snv	ucec	37	307	0.00633265	0.0467705	-3.45943	3.45943
ITGA1	snv	ucec	22	322	0.000559865	0.0364823	-3.45943	3.45943
RASA1	snv	ucec	27	317	0.00433977	0.0442205	-3.45943	3.45943
ECT2L	snv	ucec	25	319	0.000249446	0.0322128	-3.45943	3.45943
HIVEP2	snv	ucec	26	318	0.00171124	0.0384284	-3.45943	3.45943
GRM1	snv	ucec	26	318	0.00217386	0.0391795	-3.45943	3.45943
KCNQ5	snv	ucec	25	319	0.000410608	0.0351083	-3.45943	3.45943
RELN	snv	ucec	31	313	0.00152455	0.0384284	-3.45943	3.45943
CPED1	snv	ucec	24	320	0.00416772	0.043974	-3.45943	3.45943
DGKI	snv	ucec	24	320	0.000505446	0.0351083	-3.45943	3.45943
DGKB	snv	ucec	26	318	0.000555327	0.0364823	-3.45943	3.45943
CLCN1	snv	ucec	23	321	0.0016241	0.0384284	-3.45943	3.45943
CCDC146	snv	ucec	23	321	0.00052054	0.0357987	-3.45943	3.45943
NUGGC	snv	ucec	13	331	0.00562807	0.046409	-3.45943	3.45943
SLCO5A1	snv	ucec	22	322	0.00184452	0.0384284	-3.45943	3.45943
CDK5RAP2	snv	ucec	30	314	0.00368909	0.0433795	-3.45943	3.45943
COL5A1	snv	ucec	27	317	0.000577875	0.0364823	-3.45943	3.45943
CNTLN	snv	ucec	25	319	0.00182048	0.0384284	-3.45943	3.45943
ENOX2	snv	ucec	15	329	0.00198075	0.0384284	-3.45943	3.45943
MCF2	snv	ucec	31	313	0.000441285	0.0351083	-3.45943	3.45943
CASK	snv	ucec	23	321	0.00121548	0.0378415	-3.45943	3.45943
CLCN5	snv	ucec	31	313	0.00153954	0.0384284	-3.45943	3.45943
DGKK	snv	ucec	37	307	0.00117726	0.0378415	-3.45943	3.45943
SHROOM4	snv	ucec	21	323	0.00149459	0.0384284	-3.45943	3.45943
NIPBL	snv	ucec	33	311	0.00141312	0.0384284	-3.45943	3.45943
SCAF4	snv	ucec	23	321	0.00103091	0.0376879	-3.45943	3.45943
VWA8	snv	ucec	31	313	0.0019676	0.0384284	-3.45943	3.45943
ZNF268	snv	ucec	27	317	0.000631833	0.0371676	-3.45943	3.45943
OTOGL	snv	ucec	33	311	0.00253114	0.0401472	-3.45943	3.45943
TRIP11	snv	ucec	24	320	0.00106309	0.0378415	-3.45943	3.45943
CNTNAP4	snv	ucec	33	311	0.000642112	0.0371676	-3.45943	3.45943
ZNF594	snv	ucec	25	319	8.7006e-05	0.0249837	-3.45943	3.45943
DSC3	snv	ucec	25	319	0.000533963	0.0363619	-3.45943	3.45943
MAEL	snv	ucec	21	323	0.0049441	0.0449864	-3.45943	3.45943
PLCL1	snv	ucec	29	315	0.00547678	0.0461112	-3.45943	3.45943
SMARCA5	snv	ucec	25	319	0.00113797	0.0378415	-3.45943	3.45943
ZNF300	snv	ucec	25	319	0.000135339	0.0250744	-3.45943	3.45943
FANCB	snv	ucec	27	317	0.00131968	0.0383534	-3.45943	3.45943
ZNF157	snv	ucec	24	320	0.00307628	0.0424591	-3.45943	3.45943
ARID4A	snv	ucec	23	321	0.00569814	0.046409	-3.45943	3.45943
ANKRD12	snv	ucec	23	321	0.0049161	0.0449864	-3.45943	3.45943
ZNF546	snv	ucec	24	320	0.00499057	0.0449864	-3.45943	3.45943
NLRP3	snv	ucec	25	319	0.000804531	0.0372994	-3.45943	3.45943
GABRA4	snv	ucec	25	319	0.000284116	0.033575	-3.45943	3.45943
SAMD3	snv	ucec	27	317	0.00586111	0.046409	-3.45943	3.45943
PGBD1	snv	ucec	24	320	0.00107924	0.0378415	-3.45943	3.45943
FRMPD4	snv	ucec	25	319	0.00093494	0.0372994	-3.45943	3.45943
MAP7D3	snv	ucec	25	319	0.00200275	0.0384284	-3.45943	3.45943
PIWIL1	snv	ucec	23	321	0.00123882	0.0378415	-3.45943	3.45943
AQP9	snv	ucec	13	331	0.00242903	0.0396114	-3.45943	3.45943
ZBBX	snv	ucec	25	319	0.0026184	0.0406298	-3.45943	3.45943
ZNF354B	snv	ucec	23	321	0.00393759	0.0434989	-3.45943	3.45943
USP1	snv	ucec	14	330	0.00655325	0.046799	-3.45943	3.45943
EYA2	sv	ucec	37	291	6.3884e-11	3.26264e-09	3.43829	3.43829
THSD4	sv	ucec	39	289	1.24056e-10	5.06148e-09	3.43185	3.43185
USP47	snv	ucec	22	322	0.00112916	0.0378415	-3.42626	3.42626
MYO7A	snv	ucec	28	316	0.00211629	0.0391361	-3.42626	3.42626
PIK3C2G	snv	ucec	20	324	0.0010153	0.0376879	-3.42626	3.42626
DIAPH3	snv	ucec	20	324	0.000718213	0.0372994	-3.42626	3.42626
RPGRIP1	snv	ucec	22	322	0.00730485	0.0482541	-3.42626	3.42626
PKD1L2	snv	ucec	20	324	0.00375964	0.0433795	-3.42626	3.42626
SMCHD1	snv	ucec	24	320	0.00234968	0.0393274	-3.42626	3.42626
ZNF98	snv	ucec	22	322	0.00113358	0.0378415	-3.42626	3.42626
INSRR	snv	ucec	22	322	0.00575564	0.046409	-3.42626	3.42626
RAPGEF4	snv	ucec	22	322	0.00136031	0.0384284	-3.42626	3.42626
KLHL24	snv	ucec	22	322	0.00288299	0.0417192	-3.42626	3.42626
EFHB	snv	ucec	22	322	0.000839584	0.0372994	-3.42626	3.42626
PTPRG	snv	ucec	22	322	0.00532142	0.0459879	-3.42626	3.42626
NDST4	snv	ucec	20	324	0.00246526	0.0399964	-3.42626	3.42626
CDH18	snv	ucec	20	324	0.00441867	0.0442446	-3.42626	3.42626
C6	snv	ucec	22	322	0.00122066	0.0378415	-3.42626	3.42626
TRDN	snv	ucec	22	322	0.00227277	0.0391951	-3.42626	3.42626
CUX1	snv	ucec	24	320	0.00465454	0.0449864	-3.42626	3.42626
CADPS2	snv	ucec	22	322	0.00241976	0.0396114	-3.42626	3.42626
SPAM1	snv	ucec	20	324	0.00228253	0.0391951	-3.42626	3.42626
ANK1	snv	ucec	22	322	0.00575564	0.046409	-3.42626	3.42626
SEC16A	snv	ucec	22	322	0.00108582	0.0378415	-3.42626	3.42626
UPF3B	snv	ucec	28	316	0.000464788	0.0351083	-3.42626	3.42626
DCAF8L1	snv	ucec	20	324	0.00130748	0.0383197	-3.42626	3.42626
ZNF630	snv	ucec	22	322	0.00338938	0.0430844	-3.42626	3.42626
POF1B	snv	ucec	26	318	0.00163495	0.0384284	-3.42626	3.42626
KLHL4	snv	ucec	24	320	0.00400248	0.0437687	-3.42626	3.42626
G2E3	snv	ucec	20	324	0.00666336	0.0472378	-3.42626	3.42626
MYH15	snv	ucec	26	318	0.000873824	0.0372994	-3.42626	3.42626
TLR8	snv	ucec	22	322	0.00488318	0.0449864	-3.42626	3.42626
ERCC6L2	snv	ucec	22	322	0.0036914	0.0433795	-3.42626	3.42626
TMPRSS11F	snv	ucec	20	324	0.00188605	0.0384284	-3.42626	3.42626
NAA25	snv	ucec	16	328	0.00147324	0.0384284	-3.42146	3.42146
NEDD4L	snv	ucec	16	328	0.00215668	0.0391795	-3.42146	3.42146
CDC20B	snv	ucec	16	328	0.00521877	0.0457119	-3.42146	3.42146
JMY	snv	ucec	22	322	0.00330563	0.0430844	-3.42146	3.42146
PHTF2	snv	ucec	16	328	0.000846396	0.0372994	-3.42146	3.42146
ARSF	snv	ucec	16	328	0.00187715	0.0384284	-3.42146	3.42146
SKAP1	sv	ucec	36	292	7.88851e-10	2.29894e-08	3.41954	3.41954
CPNE8	sv	ucec	35	293	1.39762e-09	3.56392e-08	3.41002	3.41002
SOX5	sv	ucec	31	297	7.22176e-09	1.52404e-07	3.40881	3.40881
RAD51B	sv	ucec	38	290	1.76369e-10	6.34929e-09	3.40327	3.40327
KAZN	sv	ucec	32	296	1.28399e-09	3.41652e-08	3.40312	3.40312
LSAMP	sv	ucec	48	280	3.56473e-09	8.08005e-08	3.40022	3.40022
KCNMA1	sv	ucec	23	305	3.83255e-09	8.37687e-08	3.39855	3.39855
ZNF782	snv	ucec	21	323	0.000868686	0.0372994	-3.39232	3.39232
ZNF536	snv	ucec	23	321	0.00286361	0.0417017	-3.39232	3.39232
ZNF37A	snv	ucec	21	323	0.00496154	0.0449864	-3.39232	3.39232
PLCZ1	snv	ucec	19	325	0.00650475	0.0467705	-3.39232	3.39232
PTPRR	snv	ucec	21	323	0.00594929	0.0465247	-3.39232	3.39232
PRPF8	snv	ucec	25	319	0.00504152	0.0449864	-3.39232	3.39232
CCDC102B	snv	ucec	21	323	0.00358325	0.0433795	-3.39232	3.39232
FBN3	snv	ucec	21	323	0.00413934	0.043974	-3.39232	3.39232
CELSR2	snv	ucec	23	321	0.00182846	0.0384284	-3.39232	3.39232
OLFML2B	snv	ucec	19	325	0.00205318	0.0388802	-3.39232	3.39232
SPECC1L	snv	ucec	21	323	0.00262052	0.0406298	-3.39232	3.39232
POTEF	snv	ucec	21	323	0.00622243	0.0467705	-3.39232	3.39232
MBD5	snv	ucec	21	323	0.00743141	0.0483463	-3.39232	3.39232
SMC6	snv	ucec	19	325	0.00219695	0.0391795	-3.39232	3.39232
CAD	snv	ucec	21	323	0.0027099	0.0412777	-3.39232	3.39232
LRRTM4	snv	ucec	21	323	0.00154199	0.0384284	-3.39232	3.39232
ARPP21	snv	ucec	21	323	0.00708675	0.0477809	-3.39232	3.39232
EXOC1	snv	ucec	21	323	0.00177294	0.0384284	-3.39232	3.39232
GRID2	snv	ucec	23	321	0.00760704	0.0483869	-3.39232	3.39232
PCDHA2	snv	ucec	21	323	0.00556951	0.046409	-3.39232	3.39232
PCDHGA6	snv	ucec	21	323	0.00231537	0.0391951	-3.39232	3.39232
RICTOR	snv	ucec	21	323	0.0042141	0.043974	-3.39232	3.39232
GPRC6A	snv	ucec	19	325	0.00729293	0.0482541	-3.39232	3.39232
TXLNB	snv	ucec	19	325	0.000888466	0.0372994	-3.39232	3.39232
FNDC1	snv	ucec	25	319	0.00507432	0.0450143	-3.39232	3.39232
KCND2	snv	ucec	19	325	0.00742354	0.0483463	-3.39232	3.39232
EYA1	snv	ucec	21	323	0.0070387	0.0477004	-3.39232	3.39232
SPTAN1	snv	ucec	23	321	0.00476863	0.0449864	-3.39232	3.39232
SMARCA2	snv	ucec	21	323	0.00162199	0.0384284	-3.39232	3.39232
KLHL13	snv	ucec	25	319	0.00529226	0.0458354	-3.39232	3.39232
IDS	snv	ucec	21	323	0.0021548	0.0391795	-3.39232	3.39232
BMX	snv	ucec	27	317	0.00402022	0.0437687	-3.39232	3.39232
ZNF41	snv	ucec	25	319	0.0035072	0.0433339	-3.39232	3.39232
MAGED2	snv	ucec	23	321	0.00329759	0.0430844	-3.39232	3.39232
ZNF711	snv	ucec	21	323	0.00153001	0.0384284	-3.39232	3.39232
DYM	snv	ucec	19	325	0.000333922	0.034744	-3.39232	3.39232
GAD2	snv	ucec	19	325	0.00180572	0.0384284	-3.39232	3.39232
KDM5A	snv	ucec	21	323	0.00167959	0.0384284	-3.39232	3.39232
ZNF585B	snv	ucec	21	323	0.00159698	0.0384284	-3.39232	3.39232
STAG1	snv	ucec	23	321	0.000387869	0.0351083	-3.39232	3.39232
ZNF718	snv	ucec	23	321	0.00755795	0.0483463	-3.39232	3.39232
ATF7IP	snv	ucec	21	323	0.00221273	0.0391951	-3.39232	3.39232
BRIP1	snv	ucec	21	323	0.00173907	0.0384284	-3.39232	3.39232
INPP4B	snv	ucec	21	323	0.0086722	0.0498826	-3.39232	3.39232
BNC2	snv	ucec	25	319	0.00685126	0.0476305	-3.39232	3.39232
PON1	snv	ucec	19	325	0.000310395	0.0336875	-3.39232	3.39232
SIN3A	snv	ucec	19	325	0.00203685	0.0388802	-3.39232	3.39232
ZCCHC2	snv	ucec	12	332	0.00684441	0.0476305	-3.36923	3.36923
ING3	snv	ucec	10	334	0.00756708	0.0483463	-3.36923	3.36923
GLDN	snv	ucec	10	334	0.00778846	0.0488255	-3.36923	3.36923
RFPL3	snv	ucec	12	332	0.0080591	0.0496238	-3.36923	3.36923
CDKL4	snv	ucec	10	334	0.0066391	0.0472211	-3.36923	3.36923
SCRIB	snv	ucec	10	334	0.00703811	0.0477004	-3.36923	3.36923
METTL21C	snv	ucec	10	334	0.00505842	0.0449864	-3.36923	3.36923
SFMBT1	sv	ucec	11	317	5.27891e-06	3.35766e-05	3.34792	3.34792
GPR179	snv	ucec	28	316	0.00118212	0.0378415	-3.33628	3.33628
HMCN1	snv	ucec	36	308	0.00540544	0.0460786	-3.33628	3.33628
EP300	snv	ucec	36	308	0.0026922	0.0412777	-3.33628	3.33628
GOLGB1	snv	ucec	30	314	0.00160665	0.0384284	-3.33628	3.33628
FBN2	snv	ucec	32	312	0.00393908	0.0434989	-3.33628	3.33628
MAP1B	snv	ucec	32	312	0.00301532	0.0422832	-3.33628	3.33628
REV3L	snv	ucec	40	304	0.00734174	0.0482914	-3.33628	3.33628
ABCB5	snv	ucec	28	316	0.000854566	0.0372994	-3.33628	3.33628
TDRD6	snv	ucec	30	314	0.00101786	0.0376879	-3.33628	3.33628
NCOA7	sv	ucec	11	317	1.10387e-06	1.03934e-05	3.3252	3.3252
MSI2	sv	ucec	11	317	2.33937e-05	9.17755e-05	3.3252	3.3252
LRMDA	sv	ucec	28	300	5.42166e-08	8.73172e-07	3.32441	3.32441
TP53	snv	laml	16	183	7.97849e-09	1.19677e-07	3.32193	3.32193
COL17A1	snv	ucec	20	324	0.00222156	0.0391951	-3.32193	3.32193
ITGAD	snv	ucec	22	322	0.00196595	0.0384284	-3.32193	3.32193
CRYBG3	snv	ucec	26	318	0.00125712	0.0378415	-3.32193	3.32193
TRAPPC11	snv	ucec	18	326	0.00294815	0.0418823	-3.32193	3.32193
PPEF2	snv	ucec	20	324	0.00582816	0.046409	-3.32193	3.32193
SMC3	snv	ucec	20	324	0.00422927	0.0439768	-3.32193	3.32193
KCNMA1	snv	ucec	26	318	0.00381744	0.043485	-3.32193	3.32193
NPAT	snv	ucec	20	324	0.00418308	0.043974	-3.32193	3.32193
PCF11	snv	ucec	20	324	0.00599571	0.0465334	-3.32193	3.32193
ANO4	snv	ucec	22	322	0.00641292	0.0467705	-3.32193	3.32193
SBNO1	snv	ucec	18	326	0.005893	0.046409	-3.32193	3.32193
AKAP11	snv	ucec	22	322	0.00611747	0.0466945	-3.32193	3.32193
SOS2	snv	ucec	26	318	0.000500907	0.0351083	-3.32193	3.32193
PGBD4	snv	ucec	20	324	0.00229136	0.0391951	-3.32193	3.32193
UBR1	snv	ucec	24	320	0.00441242	0.0442446	-3.32193	3.32193
CORO7	snv	ucec	14	330	0.00232143	0.0391951	-3.32193	3.32193
MYH3	snv	ucec	26	318	0.00226515	0.0391951	-3.32193	3.32193
MINK1	snv	ucec	14	330	0.00785392	0.0490147	-3.32193	3.32193
ABCA10	snv	ucec	32	312	0.00129708	0.0383197	-3.32193	3.32193
UBE2O	snv	ucec	14	330	0.00331227	0.0430844	-3.32193	3.32193
ZNF236	snv	ucec	20	324	0.001785	0.0384284	-3.32193	3.32193
WDR87	snv	ucec	38	306	0.00416477	0.043974	-3.32193	3.32193
ZNF304	snv	ucec	20	324	0.00560467	0.046409	-3.32193	3.32193
CFHR5	snv	ucec	16	328	0.00163848	0.0384284	-3.32193	3.32193
KIF21B	snv	ucec	28	316	0.00234518	0.0393274	-3.32193	3.32193
IARS2	snv	ucec	18	326	0.00338495	0.0430844	-3.32193	3.32193
MARK1	snv	ucec	20	324	0.00501583	0.0449864	-3.32193	3.32193
RASSF2	snv	ucec	16	328	0.00556126	0.046409	-3.32193	3.32193
ANAPC1	snv	ucec	22	322	0.0063914	0.0467705	-3.32193	3.32193
LY75	snv	ucec	22	322	0.00795976	0.0492328	-3.32193	3.32193
VWA3B	snv	ucec	22	322	0.00607628	0.0465334	-3.32193	3.32193
BANK1	snv	ucec	26	318	0.00483388	0.0449864	-3.32193	3.32193
ANXA10	snv	ucec	14	330	0.00253114	0.0401472	-3.32193	3.32193
DDX60L	snv	ucec	26	318	0.00497485	0.0449864	-3.32193	3.32193
SEL1L3	snv	ucec	14	330	0.00374714	0.0433795	-3.32193	3.32193
LIMCH1	snv	ucec	18	326	0.00230791	0.0391951	-3.32193	3.32193
TRPC7	snv	ucec	22	322	0.00152036	0.0384284	-3.32193	3.32193
PCDHA11	snv	ucec	20	324	0.00228253	0.0391951	-3.32193	3.32193
SH3TC2	snv	ucec	20	324	0.00360949	0.0433795	-3.32193	3.32193
TENM2	snv	ucec	30	314	0.00303468	0.0423271	-3.32193	3.32193
ITGA2	snv	ucec	20	324	0.00603827	0.0465334	-3.32193	3.32193
ZNF318	snv	ucec	18	326	0.00350641	0.0433339	-3.32193	3.32193
LCA5	snv	ucec	18	326	0.00698406	0.0477004	-3.32193	3.32193
FOXP2	snv	ucec	20	324	0.00118141	0.0378415	-3.32193	3.32193
PCM1	snv	ucec	26	318	0.00293951	0.0418823	-3.32193	3.32193
KAT6A	snv	ucec	28	316	0.00414481	0.043974	-3.32193	3.32193
ANKRD18A	snv	ucec	20	324	0.00374576	0.0433795	-3.32193	3.32193
ARMCX2	snv	ucec	18	326	0.00540728	0.0460786	-3.32193	3.32193
NKAP	snv	ucec	18	326	0.00251233	0.0401472	-3.32193	3.32193
RPS6KA3	snv	ucec	22	322	0.00427937	0.0441217	-3.32193	3.32193
ZC3H12B	snv	ucec	24	320	0.00601601	0.0465334	-3.32193	3.32193
TEX11	snv	ucec	24	320	0.00838666	0.0498826	-3.32193	3.32193
SYTL4	snv	ucec	22	322	0.00297837	0.0420483	-3.32193	3.32193
STOX1	snv	ucec	20	324	0.00373193	0.0433795	-3.32193	3.32193
ABCA6	snv	ucec	28	316	0.00478353	0.0449864	-3.32193	3.32193
ZNF836	snv	ucec	28	316	0.00178389	0.0384284	-3.32193	3.32193
F13B	snv	ucec	22	322	0.0026038	0.0405515	-3.32193	3.32193
KCNJ3	snv	ucec	22	322	0.00374406	0.0433795	-3.32193	3.32193
BCHE	snv	ucec	26	318	0.000489509	0.0351083	-3.32193	3.32193
RPGR	snv	ucec	18	326	0.00387991	0.0434971	-3.32193	3.32193
NEK10	snv	ucec	28	316	0.00491845	0.0449864	-3.32193	3.32193
PAX6	snv	ucec	20	324	0.00184937	0.0384284	-3.32193	3.32193
CCDC110	snv	ucec	20	324	0.00256155	0.0401638	-3.32193	3.32193
COL19A1	snv	ucec	28	316	0.00359586	0.0433795	-3.32193	3.32193
SMG8	snv	ucec	18	326	0.000627964	0.0371676	-3.32193	3.32193
chr11p_loss	scna	kirp	16	259	4.30052e-05	0.000139904	3.32193	3.32193
chr11q_loss	scna	kirp	16	249	5.09612e-06	2.63676e-05	3.32193	3.32193
PTPRD	sv	ucec	34	294	3.0455e-09	7.16863e-08	3.29937	3.29937
KIAA1217	sv	ucec	18	310	1.25416e-07	1.87207e-06	3.29897	3.29897
AGO2	sv	ucec	24	304	2.22866e-08	3.89941e-07	3.29323	3.29323
FANCM	snv	ucec	28	316	0.00389207	0.0434989	-3.28951	3.28951
CEP192	snv	ucec	26	318	0.00219636	0.0391795	-3.28951	3.28951
CKAP5	snv	ucec	22	322	0.00145771	0.0384284	-3.28951	3.28951
CNTN1	snv	ucec	24	320	0.00143245	0.0384284	-3.28951	3.28951
TPTE2	snv	ucec	26	318	0.000495177	0.0351083	-3.28951	3.28951
SIPA1L1	snv	ucec	24	320	0.00330726	0.0430844	-3.28951	3.28951
PIEZO2	snv	ucec	30	314	0.00161195	0.0384284	-3.28951	3.28951
ADGB	snv	ucec	32	312	0.00775735	0.0488067	-3.28951	3.28951
LATS1	snv	ucec	24	320	0.0039354	0.0434989	-3.28951	3.28951
ZNF479	snv	ucec	24	320	0.00232485	0.0391951	-3.28951	3.28951
RP1L1	snv	ucec	26	318	0.00833506	0.0498826	-3.28951	3.28951
TNC	snv	ucec	24	320	0.00272379	0.0412777	-3.28951	3.28951
ZNF658	snv	ucec	24	320	0.00515816	0.0454815	-3.28951	3.28951
PHEX	snv	ucec	26	318	0.00368237	0.0433795	-3.28951	3.28951
IL1RAPL1	snv	ucec	26	318	0.00403505	0.0438017	-3.28951	3.28951
HDX	snv	ucec	30	314	0.00562461	0.046409	-3.28951	3.28951
DIAPH2	snv	ucec	28	316	0.00179597	0.0384284	-3.28951	3.28951
ZNF471	snv	ucec	24	320	0.00126299	0.0378415	-3.28951	3.28951
SCEL	snv	ucec	24	320	0.00540135	0.0460786	-3.28951	3.28951
DAAM1	snv	ucec	22	322	0.00170403	0.0384284	-3.28951	3.28951
TLR10	snv	ucec	26	318	0.00251748	0.0401472	-3.28951	3.28951
NAV2	snv	ucec	36	308	0.00504739	0.0449864	-3.2854	3.2854
NIPBL	sv	ucec	10	318	2.68488e-06	2.02857e-05	3.28293	3.28293
ANK3	sv	ucec	30	298	1.10297e-09	3.06825e-08	3.27645	3.27645
CUX1	sv	ucec	16	312	4.3607e-07	5.07537e-06	3.27426	3.27426
KRT15	snv	ucec	13	331	0.00841646	0.0498826	-3.27302	3.27302
ACAP1	snv	ucec	11	333	0.00316266	0.0425686	-3.27302	3.27302
OR2F2	snv	ucec	11	333	0.00631728	0.0467705	-3.27302	3.27302
CTSL	snv	ucec	11	333	0.00716267	0.0479009	-3.27302	3.27302
POU3F4	snv	ucec	13	331	0.00732129	0.0482541	-3.27302	3.27302
ASPN	snv	ucec	12	332	0.0047406	0.0449864	-3.27302	3.27302
PYROXD1	snv	ucec	12	332	0.00617489	0.0467705	-3.27302	3.27302
UBXN2B	snv	ucec	10	334	0.00749455	0.0483463	-3.27302	3.27302
CNTNAP2	sv	ucec	15	313	4.5612e-07	5.07537e-06	3.26946	3.26946
PAPOLB	snv	ucec	22	322	0.00290394	0.0418454	-3.25634	3.25634
ASAP1	snv	ucec	22	322	0.00124942	0.0378415	-3.25634	3.25634
TET1	snv	ucec	22	322	0.00869504	0.0498826	-3.25634	3.25634
EEA1	snv	ucec	22	322	0.00410326	0.043974	-3.25634	3.25634
MYO5C	snv	ucec	24	320	0.00554491	0.046409	-3.25634	3.25634
PTPN22	snv	ucec	22	322	0.00838845	0.0498826	-3.25634	3.25634
SELP	snv	ucec	22	322	0.000856508	0.0372994	-3.25634	3.25634
ASTN1	snv	ucec	22	322	0.00144104	0.0384284	-3.25634	3.25634
CAMSAP2	snv	ucec	24	320	0.00836036	0.0498826	-3.25634	3.25634
TTC3	snv	ucec	26	318	0.00704587	0.0477004	-3.25634	3.25634
PRR14L	snv	ucec	26	318	0.00713321	0.0479009	-3.25634	3.25634
MAP3K19	snv	ucec	26	318	0.00811063	0.0496794	-3.25634	3.25634
TET2	snv	ucec	20	324	0.00294852	0.0418823	-3.25634	3.25634
N4BP2	snv	ucec	24	320	0.00843948	0.0498826	-3.25634	3.25634
KIAA0232	snv	ucec	22	322	0.00565861	0.046409	-3.25634	3.25634
SHPRH	snv	ucec	24	320	0.00409813	0.043974	-3.25634	3.25634
COL14A1	snv	ucec	24	320	0.00494126	0.0449864	-3.25634	3.25634
DENND4C	snv	ucec	24	320	0.00584241	0.046409	-3.25634	3.25634
IL1RAPL2	snv	ucec	24	320	0.0036398	0.0433795	-3.25634	3.25634
HTATSF1	snv	ucec	22	322	0.00231513	0.0391951	-3.25634	3.25634
OPHN1	snv	ucec	22	322	0.0033773	0.0430844	-3.25634	3.25634
OSBPL6	snv	ucec	24	320	0.00151924	0.0384284	-3.25634	3.25634
ZNF197	snv	ucec	24	320	0.00499057	0.0449864	-3.25634	3.25634
GRIA3	snv	ucec	26	318	0.0034139	0.0430844	-3.25634	3.25634
NEMF	snv	ucec	22	322	0.00255662	0.0401638	-3.25634	3.25634
NEURL4	snv	ucec	20	324	0.0036907	0.0433795	-3.25634	3.25634
ZNF90	snv	ucec	22	322	0.00607628	0.0465334	-3.25634	3.25634
ZNF429	snv	ucec	22	322	0.00351238	0.0433339	-3.25634	3.25634
MYT1	snv	ucec	22	322	0.00143003	0.0384284	-3.25634	3.25634
FAP	snv	ucec	22	322	0.00546897	0.0461112	-3.25634	3.25634
KIF13A	snv	ucec	22	322	0.00475001	0.0449864	-3.25634	3.25634
NAALADL2	sv	ucec	31	297	8.5394e-08	1.34003e-06	3.25481	3.25481
ADK	sv	lihc	11	350	2.1912e-06	4.70967e-05	3.24969	3.24969
PBRM1	snv	kirp	12	262	0.00108819	0.0255724	3.24793	3.24793
EVI5	snv	ucec	17	327	0.00314537	0.0425686	-3.24793	3.24793
CTNND1	snv	ucec	23	321	0.00453172	0.0445855	-3.24793	3.24793
SCYL2	snv	ucec	17	327	0.00324899	0.0430677	-3.24793	3.24793
SLC38A4	snv	ucec	19	325	0.00478734	0.0449864	-3.24793	3.24793
FAM186A	snv	ucec	23	321	0.00204124	0.0388802	-3.24793	3.24793
WNK1	snv	ucec	19	325	0.00504151	0.0449864	-3.24793	3.24793
SGCG	snv	ucec	19	325	0.00592172	0.0464247	-3.24793	3.24793
RPS6KA5	snv	ucec	19	325	0.00318452	0.0426198	-3.24793	3.24793
PPP4R4	snv	ucec	23	321	0.00808778	0.049627	-3.24793	3.24793
FAM227B	snv	ucec	19	325	0.00857618	0.0498826	-3.24793	3.24793
ALPK3	snv	ucec	17	327	0.0044348	0.0442446	-3.24793	3.24793
KAT7	snv	ucec	19	325	0.00267496	0.0412777	-3.24793	3.24793
RGS9	snv	ucec	21	323	0.00541625	0.0460786	-3.24793	3.24793
GLP2R	snv	ucec	17	327	0.00581941	0.046409	-3.24793	3.24793
ELAVL1	snv	ucec	19	325	0.00648141	0.0467705	-3.24793	3.24793
RASAL2	snv	ucec	17	327	0.00630493	0.0467705	-3.24793	3.24793
AXDND1	snv	ucec	21	323	0.0043673	0.0442205	-3.24793	3.24793
PIK3C2B	snv	ucec	17	327	0.00311995	0.0425686	-3.24793	3.24793
EPHA10	snv	ucec	19	325	0.00546564	0.0461112	-3.24793	3.24793
NRIP1	snv	ucec	21	323	0.00315338	0.0425686	-3.24793	3.24793
SLC15A2	snv	ucec	17	327	0.00703534	0.0477004	-3.24793	3.24793
GALNT15	snv	ucec	17	327	0.00690423	0.0476756	-3.24793	3.24793
MANBA	snv	ucec	19	325	0.00808012	0.0496238	-3.24793	3.24793
HSPA4L	snv	ucec	19	325	0.00869678	0.0498826	-3.24793	3.24793
TLR6	snv	ucec	17	327	0.000966585	0.0372994	-3.24793	3.24793
SV2C	snv	ucec	19	325	0.00491294	0.0449864	-3.24793	3.24793
PDE8B	snv	ucec	21	323	0.00582691	0.046409	-3.24793	3.24793
ZNF117	snv	ucec	19	325	0.0059865	0.0465334	-3.24793	3.24793
NXF3	snv	ucec	21	323	0.00213851	0.0391795	-3.24793	3.24793
CYBB	snv	ucec	17	327	0.00853743	0.0498826	-3.24793	3.24793
NONO	snv	ucec	19	325	0.00441128	0.0442446	-3.24793	3.24793
ZNF345	snv	ucec	21	323	0.00723267	0.0481208	-3.24793	3.24793
JAG1	snv	ucec	17	327	0.000949472	0.0372994	-3.24793	3.24793
ULK4	snv	ucec	17	327	0.00238888	0.0396018	-3.24793	3.24793
HELQ	snv	ucec	21	323	0.00341772	0.0430844	-3.24793	3.24793
OFD1	snv	ucec	21	323	0.00641809	0.0467705	-3.24793	3.24793
SLC6A5	snv	ucec	19	325	0.00688872	0.0476756	-3.24793	3.24793
PTPN4	snv	ucec	17	327	0.00237897	0.0396018	-3.24793	3.24793
PPIG	snv	ucec	19	325	0.00605192	0.0465334	-3.24793	3.24793
TIGD4	snv	ucec	17	327	0.00719563	0.0479662	-3.24793	3.24793
FER	snv	ucec	19	325	0.004682	0.0449864	-3.24793	3.24793
NCAPG2	snv	ucec	19	325	0.00568956	0.046409	-3.24793	3.24793
PEX1	snv	ucec	21	323	0.00725724	0.0481877	-3.24793	3.24793
GAB3	snv	ucec	17	327	0.00313264	0.0425686	-3.24793	3.24793
YME1L1	snv	ucec	19	325	0.0048051	0.0449864	-3.24793	3.24793
ZFX	snv	ucec	19	325	0.00627466	0.0467705	-3.24793	3.24793
GPC5	snv	ucec	19	325	0.00365424	0.0433795	-3.24793	3.24793
ZNF136	snv	ucec	19	325	0.00449432	0.0444576	-3.24793	3.24793
DHX40	snv	ucec	14	330	0.00492115	0.0449864	-3.23704	3.23704
CASP4	snv	ucec	12	332	0.00489603	0.0449864	-3.23704	3.23704
SLC22A11	snv	ucec	12	332	0.00348025	0.0433339	-3.23704	3.23704
MYCBPAP	snv	ucec	14	330	0.00400088	0.0437687	-3.23704	3.23704
MTMR11	snv	ucec	12	332	0.00791906	0.0492328	-3.23704	3.23704
SFI1	snv	ucec	12	332	0.00864168	0.0498826	-3.23704	3.23704
METTL14	snv	ucec	12	332	0.00378963	0.0434848	-3.23704	3.23704
RNF8	snv	ucec	12	332	0.00524473	0.0457847	-3.23704	3.23704
INTS1	snv	ucec	14	330	0.00862201	0.0498826	-3.23704	3.23704
PBK	snv	ucec	12	332	0.00436121	0.0442205	-3.23704	3.23704
ANO9	snv	ucec	12	332	0.00774708	0.0487863	-3.23704	3.23704
IMMP2L	sv	ucec	23	305	3.12674e-07	4.07141e-06	3.23589	3.23589
SLC35F3	sv	ucec	10	318	5.9247e-05	0.000183127	3.23266	3.23266
DCLRE1A	snv	ucec	18	326	0.00228926	0.0391951	-3.22882	3.22882
RET	snv	ucec	18	326	0.00420757	0.043974	-3.22882	3.22882
NXPE1	snv	ucec	16	328	0.00309441	0.0424779	-3.22882	3.22882
UACA	snv	ucec	22	322	0.0019513	0.0384284	-3.22882	3.22882
XYLT1	snv	ucec	18	326	0.00227075	0.0391951	-3.22882	3.22882
ATP2A3	snv	ucec	18	326	0.00241301	0.0396114	-3.22882	3.22882
ARHGAP28	snv	ucec	18	326	0.00685725	0.0476305	-3.22882	3.22882
MYH14	snv	ucec	20	324	0.00501583	0.0449864	-3.22882	3.22882
HIPK1	snv	ucec	18	326	0.00828299	0.0498826	-3.22882	3.22882
NPHP4	snv	ucec	16	328	0.00228076	0.0391951	-3.22882	3.22882
ABCD3	snv	ucec	18	326	0.00711297	0.0478747	-3.22882	3.22882
UMODL1	snv	ucec	18	326	0.00415927	0.043974	-3.22882	3.22882
LRRFIP1	snv	ucec	18	326	0.00274414	0.0413354	-3.22882	3.22882
EHBP1	snv	ucec	18	326	0.00713901	0.0479009	-3.22882	3.22882
ZNF148	snv	ucec	16	328	0.00753901	0.0483463	-3.22882	3.22882
GAB1	snv	ucec	16	328	0.00505477	0.0449864	-3.22882	3.22882
MUC7	snv	ucec	16	328	0.00164572	0.0384284	-3.22882	3.22882
RHOBTB3	snv	ucec	16	328	0.00668775	0.0472378	-3.22882	3.22882
THEMIS	snv	ucec	18	326	0.00587109	0.046409	-3.22882	3.22882
F13A1	snv	ucec	18	326	0.00321626	0.0428794	-3.22882	3.22882
ATP6V0A4	snv	ucec	18	326	0.00727048	0.0481877	-3.22882	3.22882
ZNF679	snv	ucec	18	326	0.00690773	0.0476756	-3.22882	3.22882
PRRC2B	snv	ucec	18	326	0.00248215	0.0400397	-3.22882	3.22882
TAF7L	snv	ucec	18	326	0.00180489	0.0384284	-3.22882	3.22882
MMP12	snv	ucec	22	322	0.00296763	0.041982	-3.22882	3.22882
CD163L1	snv	ucec	18	326	0.00424005	0.044023	-3.22882	3.22882
XPO6	snv	ucec	16	328	0.00334938	0.0430844	-3.22882	3.22882
SIM1	snv	ucec	18	326	0.00514903	0.0454815	-3.22882	3.22882
MNDA	snv	ucec	18	326	0.00457758	0.0446571	-3.22882	3.22882
GPAM	snv	ucec	18	326	0.00678217	0.0474888	-3.22882	3.22882
WIPF1	snv	ucec	18	326	0.00648915	0.0467705	-3.22882	3.22882
KLHL8	snv	ucec	16	328	0.00499448	0.0449864	-3.22882	3.22882
IMPG1	snv	ucec	18	326	0.00716513	0.0479009	-3.22882	3.22882
NTRK2	snv	ucec	18	326	0.00493926	0.0449864	-3.22882	3.22882
DDX53	snv	ucec	18	326	0.0078467	0.0490137	-3.22882	3.22882
MNS1	snv	ucec	16	328	0.00580836	0.046409	-3.22882	3.22882
ZNF649	snv	ucec	18	326	0.00387991	0.0434971	-3.22882	3.22882
SOX6	sv	ucec	18	310	1.09022e-07	1.66804e-06	3.2156	3.2156
RBL1	sv	ucec	30	298	1.35957e-08	2.60017e-07	3.2115	3.2115
WDR36	snv	ucec	17	327	0.0048717	0.0449864	-3.20945	3.20945
FRMD5	snv	ucec	15	329	0.0044106	0.0442446	-3.20945	3.20945
ADD3	snv	ucec	17	327	0.00431424	0.0441585	-3.20945	3.20945
FEZ1	snv	ucec	17	327	0.0041636	0.043974	-3.20945	3.20945
GLB1L3	snv	ucec	17	327	0.00876015	0.0499163	-3.20945	3.20945
NR1H4	snv	ucec	17	327	0.00108017	0.0378415	-3.20945	3.20945
CLIP1	snv	ucec	17	327	0.00588664	0.046409	-3.20945	3.20945
ZNF10	snv	ucec	17	327	0.00386114	0.0434971	-3.20945	3.20945
FAM186B	snv	ucec	15	329	0.00645786	0.0467705	-3.20945	3.20945
TMPO	snv	ucec	15	329	0.00862562	0.0498826	-3.20945	3.20945
PAN3	snv	ucec	17	327	0.00434838	0.0442205	-3.20945	3.20945
ATP7B	snv	ucec	17	327	0.0025316	0.0401472	-3.20945	3.20945
ADCY4	snv	ucec	17	327	0.00649928	0.0467705	-3.20945	3.20945
GPATCH2L	snv	ucec	17	327	0.00287577	0.0417017	-3.20945	3.20945
ESRRB	snv	ucec	17	327	0.00477759	0.0449864	-3.20945	3.20945
LTK	snv	ucec	15	329	0.00754591	0.0483463	-3.20945	3.20945
MYO15A	snv	ucec	21	323	0.0085005	0.0498826	-3.20945	3.20945
SSH2	snv	ucec	17	327	0.00649928	0.0467705	-3.20945	3.20945
ATP8B1	snv	ucec	21	323	0.00331935	0.0430844	-3.20945	3.20945
ZNF600	snv	ucec	17	327	0.00305719	0.0424591	-3.20945	3.20945
ZNF347	snv	ucec	17	327	0.00866407	0.0498826	-3.20945	3.20945
PGBD5	snv	ucec	15	329	0.00757585	0.0483463	-3.20945	3.20945
TNRC6B	snv	ucec	19	325	0.00521128	0.045704	-3.20945	3.20945
PKP4	snv	ucec	17	327	0.00838146	0.0498826	-3.20945	3.20945
HDLBP	snv	ucec	17	327	0.00414716	0.043974	-3.20945	3.20945
EFEMP1	snv	ucec	17	327	0.00380007	0.0434848	-3.20945	3.20945
ZKSCAN7	snv	ucec	17	327	0.00577498	0.046409	-3.20945	3.20945
LAMB2	snv	ucec	15	329	0.00518423	0.0456362	-3.20945	3.20945
NPY1R	snv	ucec	15	329	0.00323758	0.043034	-3.20945	3.20945
GALNTL6	snv	ucec	17	327	0.00590921	0.0464247	-3.20945	3.20945
GLRA3	snv	ucec	17	327	0.00860054	0.0498826	-3.20945	3.20945
CDKL2	snv	ucec	15	329	0.00859199	0.0498826	-3.20945	3.20945
ZNF623	snv	ucec	17	327	0.00872802	0.0499163	-3.20945	3.20945
RBM12B	snv	ucec	17	327	0.00642578	0.0467705	-3.20945	3.20945
INTS8	snv	ucec	15	329	0.00358744	0.0433795	-3.20945	3.20945
TLE1	snv	ucec	17	327	0.00481503	0.0449864	-3.20945	3.20945
GLUD2	snv	ucec	19	325	0.0067666	0.0474888	-3.20945	3.20945
EGFL6	snv	ucec	15	329	0.00487323	0.0449864	-3.20945	3.20945
NAT10	snv	ucec	17	327	0.00398597	0.0437687	-3.20945	3.20945
SPOPL	snv	ucec	17	327	0.000875883	0.0372994	-3.20945	3.20945
GK2	snv	ucec	21	323	0.00664196	0.0472211	-3.20945	3.20945
CCDC136	snv	ucec	17	327	0.00566523	0.046409	-3.20945	3.20945
XIAP	snv	ucec	17	327	0.00136887	0.0384284	-3.20945	3.20945
INTS7	snv	ucec	17	327	0.00850603	0.0498826	-3.20945	3.20945
GCFC2	snv	ucec	15	329	0.00576603	0.046409	-3.20945	3.20945
FBXL5	snv	ucec	15	329	0.00340843	0.0430844	-3.20945	3.20945
TNKS	snv	ucec	15	329	0.00708106	0.0477809	-3.20945	3.20945
STK3	snv	ucec	17	327	0.00795821	0.0492328	-3.20945	3.20945
SLC8A3	snv	ucec	19	325	0.00428132	0.0441217	-3.20945	3.20945
VWA3A	snv	ucec	17	327	0.00257379	0.0402647	-3.20945	3.20945
ZNF730	snv	ucec	17	327	0.00375484	0.0433795	-3.20945	3.20945
ZNF12	snv	ucec	17	327	0.00863226	0.0498826	-3.20945	3.20945
NCKAP5L	snv	ucec	15	329	0.00173826	0.0384284	-3.20945	3.20945
COG6	snv	ucec	15	329	0.00581314	0.046409	-3.20945	3.20945
DLG2	sv	ucec	29	299	2.8849e-08	4.77178e-07	3.20811	3.20811
SYNE1	snv	ucec	47	297	0.00861176	0.0498826	-3.20163	3.20163
EXPH5	snv	ucec	29	315	0.00377041	0.0434316	-3.20163	3.20163
KMT2A	snv	ucec	29	315	0.0033475	0.0430844	-3.20163	3.20163
DCHS1	snv	ucec	33	311	0.00442294	0.0442446	-3.20163	3.20163
ANO2	snv	ucec	29	315	0.00528239	0.0458354	-3.20163	3.20163
NAV3	snv	ucec	35	309	0.00482469	0.0449864	-3.20163	3.20163
ZMYM2	snv	ucec	31	313	0.00147556	0.0384284	-3.20163	3.20163
SEMA6D	snv	ucec	29	315	0.00506348	0.0449864	-3.20163	3.20163
UNC13C	snv	ucec	33	311	0.00228833	0.0391951	-3.20163	3.20163
CHD9	snv	ucec	31	313	0.000668412	0.0372994	-3.20163	3.20163
ZNF407	snv	ucec	29	315	0.00392588	0.0434989	-3.20163	3.20163
CEP350	snv	ucec	31	313	0.00464608	0.0449864	-3.20163	3.20163
KCNT2	snv	ucec	31	313	0.00715904	0.0479009	-3.20163	3.20163
CEP170	snv	ucec	29	315	0.00187252	0.0384284	-3.20163	3.20163
SZT2	snv	ucec	29	315	0.00274935	0.0413354	-3.20163	3.20163
RGPD4	snv	ucec	29	315	0.00422828	0.0439768	-3.20163	3.20163
SCN2A	snv	ucec	27	317	0.00634863	0.0467705	-3.20163	3.20163
ABCB11	snv	ucec	25	319	0.0027853	0.0414	-3.20163	3.20163
RAD51AP2	snv	ucec	31	313	0.00676261	0.0474888	-3.20163	3.20163
CASP8	snv	ucec	31	313	0.00198021	0.0384284	-3.20163	3.20163
DOCK10	snv	ucec	33	311	0.0018138	0.0384284	-3.20163	3.20163
USP34	snv	ucec	35	309	0.0069155	0.0476756	-3.20163	3.20163
SCN11A	snv	ucec	29	315	0.00564368	0.046409	-3.20163	3.20163
CACNA1D	snv	ucec	31	313	0.00356807	0.0433795	-3.20163	3.20163
CENPE	snv	ucec	31	313	0.000954415	0.0372994	-3.20163	3.20163
CDH10	snv	ucec	31	313	0.00172472	0.0384284	-3.20163	3.20163
ABCB4	snv	ucec	29	315	0.0017063	0.0384284	-3.20163	3.20163
ABCA1	snv	ucec	27	317	0.000586559	0.0364823	-3.20163	3.20163
WDR44	snv	ucec	29	315	0.00304466	0.0423812	-3.20163	3.20163
NPAP1	snv	ucec	27	317	0.00193762	0.0384284	-3.20163	3.20163
LRRC7	snv	ucec	29	315	0.00709041	0.0477809	-3.20163	3.20163
ZDBF2	snv	ucec	33	311	0.00220547	0.0391795	-3.20163	3.20163
RFC1	snv	ucec	27	317	0.00131968	0.0383534	-3.20163	3.20163
RGS22	snv	ucec	29	315	0.00126393	0.0378415	-3.20163	3.20163
TBC1D8B	snv	ucec	27	317	0.00102222	0.0376879	-3.20163	3.20163
IGSF10	snv	ucec	32	312	0.00416688	0.043974	-3.19878	3.19878
ARL13B	sv	ucec	27	301	2.12319e-08	3.89941e-07	3.1973	3.1973
LINGO2	sv	ucec	21	307	2.23005e-08	3.89941e-07	3.19569	3.19569
NEDD9	sv	ucec	20	308	9.32112e-09	1.89929e-07	3.19535	3.19535
KIF26B	sv	ucec	13	315	2.0441e-05	8.23018e-05	3.1952	3.1952
THADA	sv	ucec	18	310	3.97676e-06	2.76566e-05	3.18388	3.18388
KALRN	sv	ucec	14	314	6.19873e-07	6.54073e-06	3.18081	3.18081
EP300	sv	ucec	15	313	1.41995e-06	1.24144e-05	3.17374	3.17374
ZEB2	snv	ucec	26	318	0.0041818	0.043974	-3.16993	3.16993
THOC2	snv	ucec	32	312	0.00277698	0.0414	-3.16993	3.16993
UTP20	snv	ucec	30	314	0.00614325	0.0467705	-3.16993	3.16993
ATP8A2	snv	ucec	26	318	0.00384248	0.043485	-3.16993	3.16993
MYCBP2	snv	ucec	32	312	0.00464511	0.0449864	-3.16993	3.16993
EFCAB5	snv	ucec	28	316	0.00791957	0.0492328	-3.16993	3.16993
ABCA9	snv	ucec	32	312	0.00523265	0.0457758	-3.16993	3.16993
SYCP1	snv	ucec	32	312	0.00616107	0.0467705	-3.16993	3.16993
MYT1L	snv	ucec	28	316	0.00206065	0.0388802	-3.16993	3.16993
CNTN6	snv	ucec	34	310	0.00498893	0.0449864	-3.16993	3.16993
PCDH18	snv	ucec	26	318	0.00162921	0.0384284	-3.16993	3.16993
OTUD4	snv	ucec	26	318	0.00436146	0.0442205	-3.16993	3.16993
DSP	snv	ucec	26	318	0.00209315	0.0390834	-3.16993	3.16993
TRRAP	snv	ucec	30	314	0.00865098	0.0498826	-3.16993	3.16993
KIAA1210	snv	ucec	30	314	0.0023869	0.0396018	-3.16993	3.16993
SMARCA1	snv	ucec	32	312	0.00419154	0.043974	-3.16993	3.16993
DICER1	snv	ucec	34	310	0.00655563	0.046799	-3.16993	3.16993
MORC4	snv	ucec	32	312	0.00758673	0.0483463	-3.16993	3.16993
PCDH19	snv	ucec	32	312	0.00107589	0.0378415	-3.16993	3.16993
AUTS2	sv	ucec	38	290	4.25826e-07	5.07537e-06	3.16993	3.16993
chr1q_gain	scna	thym	23	81	2.08962e-05	8.35847e-05	3.16993	3.16993
chr9p_loss	scna	kirp	29	246	2.17549e-06	1.81291e-05	3.16993	3.16993
DAB1	sv	lihc	14	347	7.54403e-08	7.54403e-06	3.16619	3.16619
DOCK3	sv	ucec	22	306	2.8223e-09	6.90899e-08	3.16304	3.16304
VCL	sv	ucec	10	318	1.70447e-05	7.09617e-05	3.16099	3.16099
CDK12	sv	ucec	23	305	2.13282e-07	2.96655e-06	3.15528	3.15528
MAST2	sv	ucec	10	318	5.37641e-06	3.35766e-05	3.15381	3.15381
FAM168A	sv	ucec	17	311	3.01666e-07	4.01348e-06	3.15295	3.15295
EIF3A	snv	ucec	22	322	0.00183069	0.0384284	-3.152	3.152
MYOF	snv	ucec	22	322	0.00414666	0.043974	-3.152	3.152
CCDC15	snv	ucec	20	324	0.00494407	0.0449864	-3.152	3.152
OR5T3	snv	ucec	18	326	0.00690773	0.0476756	-3.152	3.152
C12orf50	snv	ucec	22	322	0.00613816	0.0467705	-3.152	3.152
IFT88	snv	ucec	20	324	0.00206353	0.0388802	-3.152	3.152
IREB2	snv	ucec	18	326	0.00765023	0.0484093	-3.152	3.152
ZNF491	snv	ucec	20	324	0.00616758	0.0467705	-3.152	3.152
SEZ6L	snv	ucec	18	326	0.00540728	0.0460786	-3.152	3.152
COL5A2	snv	ucec	24	320	0.00538364	0.0460786	-3.152	3.152
PGAP1	snv	ucec	20	324	0.00744851	0.0483463	-3.152	3.152
ZNF518B	snv	ucec	18	326	0.00732367	0.0482541	-3.152	3.152
NDST3	snv	ucec	20	324	0.00586964	0.046409	-3.152	3.152
PCDHAC1	snv	ucec	22	322	0.00365236	0.0433795	-3.152	3.152
RBM27	snv	ucec	20	324	0.00482072	0.0449864	-3.152	3.152
RFX6	snv	ucec	22	322	0.00636995	0.0467705	-3.152	3.152
PHF3	snv	ucec	24	320	0.00797464	0.0492372	-3.152	3.152
STAG3	snv	ucec	22	322	0.00552525	0.0464068	-3.152	3.152
PTCH1	snv	ucec	22	322	0.00483285	0.0449864	-3.152	3.152
HCFC1	snv	ucec	22	322	0.00488318	0.0449864	-3.152	3.152
BEND2	snv	ucec	22	322	0.00817159	0.0498331	-3.152	3.152
PTCHD1	snv	ucec	20	324	0.00429157	0.0441585	-3.152	3.152
TNIP3	snv	ucec	22	322	0.00704264	0.0477004	-3.152	3.152
ZNF280D	snv	ucec	20	324	0.00390104	0.0434989	-3.152	3.152
ADAM7	snv	ucec	18	326	0.00329314	0.0430844	-3.152	3.152
LRBA	sv	ucec	16	312	5.12989e-07	5.60623e-06	3.15178	3.15178
TRHDE	sv	ucec	15	313	6.45874e-07	6.69957e-06	3.15071	3.15071
UGT2B15	snv	ucec	18	326	0.00604844	0.0465334	-3.14975	3.14975
RIC3	snv	ucec	12	332	0.00823726	0.0498826	-3.14684	3.14684
RAD18	snv	ucec	12	332	0.00741313	0.0483463	-3.14684	3.14684
ZSCAN31	snv	ucec	12	332	0.00519698	0.0456362	-3.14684	3.14684
DCAF12L2	snv	ucec	14	330	0.00350811	0.0433339	-3.14684	3.14684
FMO2	snv	ucec	12	332	0.00771309	0.0486163	-3.14684	3.14684
ASCC3	sv	ucec	12	316	1.45499e-05	6.31526e-05	3.14605	3.14605
MYH2	snv	ucec	31	313	0.00207721	0.0389954	-3.1375	3.1375
NYAP2	snv	ucec	25	319	0.00113797	0.0378415	-3.1375	3.1375
DNAJC13	snv	ucec	27	317	0.00227176	0.0391951	-3.1375	3.1375
POLR2B	snv	ucec	26	318	0.00634143	0.0467705	-3.1375	3.1375
AKAP12	snv	ucec	27	317	0.00750202	0.0483463	-3.1375	3.1375
SYNPO2	snv	ucec	27	317	0.00431229	0.0441585	-3.1375	3.1375
PLCE1	snv	ucec	30	314	0.00401917	0.0437687	-3.1375	3.1375
TDRD1	snv	ucec	27	317	0.00621391	0.0467705	-3.1375	3.1375
DOCK1	snv	ucec	26	318	0.00628242	0.0467705	-3.1375	3.1375
ANO5	snv	ucec	24	320	0.00473263	0.0449864	-3.1375	3.1375
CIT	snv	ucec	27	317	0.00425779	0.0440754	-3.1375	3.1375
A2M	snv	ucec	24	320	0.00121226	0.0378415	-3.1375	3.1375
RNF17	snv	ucec	29	315	0.00702833	0.0477004	-3.1375	3.1375
KL	snv	ucec	24	320	0.00217308	0.0391795	-3.1375	3.1375
TBC1D4	snv	ucec	26	318	0.0054375	0.0460786	-3.1375	3.1375
SLITRK1	snv	ucec	24	320	0.00404322	0.0438023	-3.1375	3.1375
ABCC4	snv	ucec	25	319	0.00267299	0.0412777	-3.1375	3.1375
AKAP6	snv	ucec	31	313	0.00871599	0.0499163	-3.1375	3.1375
KIAA0586	snv	ucec	23	321	0.00639851	0.0467705	-3.1375	3.1375
SCAPER	snv	ucec	23	321	0.00547443	0.0461112	-3.1375	3.1375
ABCC12	snv	ucec	23	321	0.00472037	0.0449864	-3.1375	3.1375
NOS2	snv	ucec	23	321	0.00726937	0.0481877	-3.1375	3.1375
USP6	snv	ucec	25	319	0.00757319	0.0483463	-3.1375	3.1375
DNAH17	snv	ucec	27	317	0.00642679	0.0467705	-3.1375	3.1375
ROCK1	snv	ucec	29	315	0.00738666	0.0483463	-3.1375	3.1375
ZNF442	snv	ucec	23	321	0.00366151	0.0433795	-3.1375	3.1375
ZNF257	snv	ucec	24	320	0.00308693	0.0424591	-3.1375	3.1375
ZNF91	snv	ucec	27	317	0.00226413	0.0391951	-3.1375	3.1375
SPTBN4	snv	ucec	21	323	0.00367537	0.0433795	-3.1375	3.1375
ZNF470	snv	ucec	25	319	0.00762049	0.0484093	-3.1375	3.1375
HRNR	snv	ucec	30	314	0.00180223	0.0384284	-3.1375	3.1375
ASH1L	snv	ucec	27	317	0.00151235	0.0384284	-3.1375	3.1375
PRG4	snv	ucec	24	320	0.00474839	0.0449864	-3.1375	3.1375
SIPA1L2	snv	ucec	27	317	0.00699859	0.0477004	-3.1375	3.1375
RALGAPA2	snv	ucec	24	320	0.00135525	0.0384284	-3.1375	3.1375
EFCAB6	snv	ucec	23	321	0.0037776	0.0434424	-3.1375	3.1375
UBR3	snv	ucec	26	318	0.00125262	0.0378415	-3.1375	3.1375
PIKFYVE	snv	ucec	30	314	0.00362165	0.0433795	-3.1375	3.1375
TMEM131	snv	ucec	25	319	0.00410156	0.043974	-3.1375	3.1375
CBLB	snv	ucec	26	318	0.00636121	0.0467705	-3.1375	3.1375
SLC9C1	snv	ucec	29	315	0.00313278	0.0425686	-3.1375	3.1375
KALRN	snv	ucec	25	319	0.0085711	0.0498826	-3.1375	3.1375
SLITRK3	snv	ucec	31	313	0.00308116	0.0424591	-3.1375	3.1375
MCF2L2	snv	ucec	27	317	0.00283043	0.0415649	-3.1375	3.1375
TRANK1	snv	ucec	25	319	0.00436675	0.0442205	-3.1375	3.1375
GOLGA4	snv	ucec	27	317	0.00506469	0.0449864	-3.1375	3.1375
SCN5A	snv	ucec	25	319	0.00281404	0.0414996	-3.1375	3.1375
RAPGEF2	snv	ucec	27	317	0.00160419	0.0384284	-3.1375	3.1375
SLIT2	snv	ucec	25	319	0.00368777	0.0433795	-3.1375	3.1375
CENPC	snv	ucec	23	321	0.00210937	0.0391361	-3.1375	3.1375
MMRN1	snv	ucec	25	319	0.00571694	0.046409	-3.1375	3.1375
KDM3B	snv	ucec	27	317	0.00719186	0.0479662	-3.1375	3.1375
JAKMIP2	snv	ucec	21	323	0.00519349	0.0456362	-3.1375	3.1375
ATP10B	snv	ucec	25	319	0.00161266	0.0384284	-3.1375	3.1375
KIAA0408	snv	ucec	26	318	0.00756146	0.0483463	-3.1375	3.1375
COL12A1	snv	ucec	27	317	0.00798979	0.0492869	-3.1375	3.1375
CASP8AP2	snv	ucec	26	318	0.00240869	0.0396114	-3.1375	3.1375
EZH2	snv	ucec	23	321	0.00324025	0.043034	-3.1375	3.1375
UBR5	snv	ucec	25	319	0.00196778	0.0384284	-3.1375	3.1375
PRKDC	snv	ucec	31	313	0.00587346	0.046409	-3.1375	3.1375
GRIN3A	snv	ucec	25	319	0.00274739	0.0413354	-3.1375	3.1375
MPDZ	snv	ucec	27	317	0.00835538	0.0498826	-3.1375	3.1375
DOCK8	snv	ucec	24	320	0.00441242	0.0442446	-3.1375	3.1375
PRUNE2	snv	ucec	29	315	0.00310315	0.0425138	-3.1375	3.1375
DRP2	snv	ucec	23	321	0.00236885	0.039553	-3.1375	3.1375
CUL4B	snv	ucec	24	320	0.00171997	0.0384284	-3.1375	3.1375
TLR7	snv	ucec	25	319	0.00849237	0.0498826	-3.1375	3.1375
CACNA1F	snv	ucec	29	315	0.00626459	0.0467705	-3.1375	3.1375
HEPH	snv	ucec	28	316	0.0058737	0.046409	-3.1375	3.1375
CHM	snv	ucec	24	320	0.00843948	0.0498826	-3.1375	3.1375
CDH8	snv	ucec	29	315	0.00281162	0.0414996	-3.1375	3.1375
SLITRK6	snv	ucec	21	323	0.00558894	0.046409	-3.1375	3.1375
MLH3	snv	ucec	25	319	0.00500891	0.0449864	-3.1375	3.1375
MAP1A	snv	ucec	23	321	0.00538358	0.0460786	-3.1375	3.1375
ZNF432	snv	ucec	22	322	0.00579486	0.046409	-3.1375	3.1375
ZNF644	snv	ucec	25	319	0.00504152	0.0449864	-3.1375	3.1375
TNIK	snv	ucec	27	317	0.00878775	0.0499659	-3.1375	3.1375
ASCC3	snv	ucec	29	315	0.00360926	0.0433795	-3.1375	3.1375
MED23	snv	ucec	25	319	0.00559001	0.046409	-3.1375	3.1375
ZNF716	snv	ucec	23	321	0.00233489	0.0392691	-3.1375	3.1375
ATAD2	snv	ucec	25	319	0.00588396	0.046409	-3.1375	3.1375
RANBP6	snv	ucec	25	319	0.00543054	0.0460786	-3.1375	3.1375
CYLC1	snv	ucec	34	310	0.00692516	0.0476756	-3.1375	3.1375
CCDC73	snv	ucec	24	320	0.0058806	0.046409	-3.1375	3.1375
C2CD5	snv	ucec	24	320	0.00307628	0.0424591	-3.1375	3.1375
ZC3H13	snv	ucec	25	319	0.000588255	0.0364823	-3.1375	3.1375
UBE3A	snv	ucec	24	320	0.00565483	0.046409	-3.1375	3.1375
ZNF606	snv	ucec	23	321	0.00348737	0.0433339	-3.1375	3.1375
GCC2	snv	ucec	25	319	0.00271927	0.0412777	-3.1375	3.1375
SLC4A10	snv	ucec	25	319	0.00133185	0.0384284	-3.1375	3.1375
XPO1	snv	ucec	23	321	0.00337943	0.0430844	-3.1375	3.1375
NEK1	snv	ucec	25	319	0.00276629	0.0414	-3.1375	3.1375
HERC6	snv	ucec	27	317	0.00247027	0.0399964	-3.1375	3.1375
PCDHB6	snv	ucec	25	319	0.00778816	0.0488255	-3.1375	3.1375
ARHGEF28	snv	ucec	24	320	0.00314072	0.0425686	-3.1375	3.1375
MYO6	snv	ucec	22	322	0.00515972	0.0454815	-3.1375	3.1375
LRCH2	snv	ucec	28	316	0.00340632	0.0430844	-3.1375	3.1375
MAGI2	snv	ucec	22	322	0.00362654	0.0433795	-3.1375	3.1375
USP26	snv	ucec	25	319	0.00590279	0.0464247	-3.1375	3.1375
GRIK2	sv	ucec	20	308	1.90692e-07	2.71404e-06	3.1375	3.1375
HGSNAT	sv	ucec	38	290	4.50463e-07	5.07537e-06	3.13578	3.13578
POTEA	sv	ucec	38	290	4.50463e-07	5.07537e-06	3.13578	3.13578
POMK	sv	ucec	38	290	4.50463e-07	5.07537e-06	3.13578	3.13578
SYNE1	sv	ucec	18	310	1.97608e-06	1.62966e-05	3.13145	3.13145
GDPD2	snv	ucec	18	326	0.00188881	0.0384284	-3.12928	3.12928
ZBED5	snv	ucec	16	328	0.00604153	0.0465334	-3.12928	3.12928
NPAS4	snv	ucec	16	328	0.00835825	0.0498826	-3.12928	3.12928
FMNL3	snv	ucec	16	328	0.00349112	0.0433339	-3.12928	3.12928
OR4M1	snv	ucec	16	328	0.00839007	0.0498826	-3.12928	3.12928
PAPLN	snv	ucec	14	330	0.00753953	0.0483463	-3.12928	3.12928
SPATA7	snv	ucec	14	330	0.00865688	0.0498826	-3.12928	3.12928
KCTD19	snv	ucec	16	328	0.00468379	0.0449864	-3.12928	3.12928
WDR59	snv	ucec	16	328	0.00383807	0.043485	-3.12928	3.12928
ZNF571	snv	ucec	16	328	0.00300503	0.042253	-3.12928	3.12928
PLA2G4C	snv	ucec	18	326	0.00584925	0.046409	-3.12928	3.12928
NLRP12	snv	ucec	18	326	0.00391008	0.0434989	-3.12928	3.12928
GRHL1	snv	ucec	16	328	0.00810758	0.0496794	-3.12928	3.12928
GPR87	snv	ucec	16	328	0.00826345	0.0498826	-3.12928	3.12928
TGM4	snv	ucec	14	330	0.00647206	0.0467705	-3.12928	3.12928
GUF1	snv	ucec	14	330	0.00623389	0.0467705	-3.12928	3.12928
LRRN3	snv	ucec	16	328	0.00739545	0.0483463	-3.12928	3.12928
NHSL2	snv	ucec	16	328	0.00254875	0.0401638	-3.12928	3.12928
LPAR4	snv	ucec	16	328	0.00229057	0.0391951	-3.12928	3.12928
ZNF215	snv	ucec	18	326	0.00438904	0.0442446	-3.12928	3.12928
KLHL28	snv	ucec	16	328	0.0050145	0.0449864	-3.12928	3.12928
ZNF43	snv	ucec	18	326	0.0053266	0.0459879	-3.12928	3.12928
ZNF611	snv	ucec	18	326	0.00452544	0.0445855	-3.12928	3.12928
POLK	snv	ucec	16	328	0.00765564	0.0484093	-3.12928	3.12928
RGS7	snv	ucec	16	328	0.00692552	0.0476756	-3.12928	3.12928
SSX2IP	snv	ucec	14	330	0.00732622	0.0482541	-3.12928	3.12928
COL6A1	snv	ucec	14	330	0.00447789	0.0443955	-3.12928	3.12928
SCG2	snv	ucec	16	328	0.00339134	0.0430844	-3.12928	3.12928
C2orf78	snv	ucec	16	328	0.00681892	0.0476305	-3.12928	3.12928
CEP78	snv	ucec	16	328	0.00248447	0.0400397	-3.12928	3.12928
SLIT2	sv	ucec	20	308	3.57883e-07	4.56301e-06	3.11991	3.11991
MAP4	sv	ucec	22	306	2.57992e-08	4.38586e-07	3.11326	3.11326
CDK14	sv	lihc	13	348	6.2758e-07	2.35342e-05	3.11289	3.11289
CACNA1D	sv	ucec	17	311	1.03667e-06	1.00705e-05	3.10962	3.10962
ASH1L	sv	ucec	15	313	5.39144e-07	5.7887e-06	3.10753	3.10753
FAM222B	sv	ucec	13	315	1.8119e-05	7.49244e-05	3.10662	3.10662
WDPCP	sv	ucec	10	318	9.75855e-06	5.4293e-05	3.1062	3.1062
ANKRD17	snv	ucec	26	318	0.00328101	0.0430844	-3.10434	3.10434
SORL1	snv	ucec	22	322	0.00316643	0.0425686	-3.10434	3.10434
ITPR2	snv	ucec	32	312	0.00540132	0.0460786	-3.10434	3.10434
PZP	snv	ucec	26	318	0.0037555	0.0433795	-3.10434	3.10434
MYH7	snv	ucec	26	318	0.00676863	0.0474888	-3.10434	3.10434
SRCAP	snv	ucec	26	318	0.00592006	0.0464247	-3.10434	3.10434
ZZEF1	snv	ucec	24	320	0.00643928	0.0467705	-3.10434	3.10434
DSG4	snv	ucec	26	318	0.00846213	0.0498826	-3.10434	3.10434
DNM3	snv	ucec	20	324	0.00197682	0.0384284	-3.10434	3.10434
KIF14	snv	ucec	26	318	0.00758463	0.0483463	-3.10434	3.10434
NLRC4	snv	ucec	24	320	0.00715871	0.0479009	-3.10434	3.10434
TRPC3	snv	ucec	24	320	0.0077755	0.0488255	-3.10434	3.10434
FRYL	snv	ucec	26	318	0.00652145	0.0467705	-3.10434	3.10434
PCDHGA7	snv	ucec	20	324	0.00781739	0.0489185	-3.10434	3.10434
MMS22L	snv	ucec	22	322	0.00643451	0.0467705	-3.10434	3.10434
THSD7A	snv	ucec	22	322	0.00740235	0.0483463	-3.10434	3.10434
GNPTAB	snv	ucec	26	318	0.00444672	0.0442506	-3.10434	3.10434
PXDN	snv	ucec	26	318	0.00848775	0.0498826	-3.10434	3.10434
PLEK	snv	ucec	24	320	0.00368971	0.0433795	-3.10434	3.10434
PIK3CB	snv	ucec	24	320	0.00567334	0.046409	-3.10434	3.10434
NLRP10	snv	ucec	22	322	0.00858241	0.0498826	-3.10434	3.10434
TRPM7	snv	ucec	22	322	0.00466845	0.0449864	-3.10434	3.10434
ZNF540	snv	ucec	22	322	0.00732912	0.0482541	-3.10434	3.10434
EPHA6	snv	ucec	22	322	0.00830653	0.0498826	-3.10434	3.10434
NUP98	snv	ucec	22	322	0.007626	0.0484093	-3.10434	3.10434
ZBTB20	sv	lihc	13	348	8.12055e-07	2.43617e-05	3.08944	3.08944
RP1	sv	ucec	23	305	1.76211e-06	1.47727e-05	3.08489	3.08489
DOCK4	sv	ucec	12	316	1.39463e-05	6.09811e-05	3.0836	3.0836
BCAS3	sv	ucec	12	316	1.01957e-05	5.5712e-05	3.0836	3.0836
NFAT5	sv	ucec	14	314	5.05079e-06	3.28839e-05	3.08351	3.08351
NF1	sv	ucec	24	304	1.21107e-06	1.12299e-05	3.08231	3.08231
NEGR1	sv	ucec	12	316	5.37664e-06	3.35766e-05	3.08166	3.08166
KCNIP4	sv	ucec	20	308	2.21867e-05	8.8747e-05	3.07625	3.07625
HERC2	snv	ucec	36	308	0.00740476	0.0483463	-3.07325	3.07325
CASZ1	sv	ucec	13	315	4.52842e-06	3.11393e-05	3.07195	3.07195
AMBRA1	sv	ucec	13	315	9.87992e-06	5.44731e-05	3.07195	3.07195
DACT1	snv	ucec	23	321	0.00460948	0.0448424	-3.07039	3.07039
VPS8	snv	ucec	25	319	0.00862395	0.0498826	-3.07039	3.07039
TMTC1	snv	ucec	23	321	0.00400605	0.0437687	-3.07039	3.07039
TPP2	snv	ucec	21	323	0.00292938	0.0418673	-3.07039	3.07039
USPL1	snv	ucec	19	325	0.00638878	0.0467705	-3.07039	3.07039
PCDH20	snv	ucec	23	321	0.00848634	0.0498826	-3.07039	3.07039
DDHD1	snv	ucec	21	323	0.00222954	0.0391951	-3.07039	3.07039
TMEM63C	snv	ucec	19	325	0.00577301	0.046409	-3.07039	3.07039
SPG11	snv	ucec	25	319	0.00790994	0.0492328	-3.07039	3.07039
SLTM	snv	ucec	21	323	0.00784366	0.0490137	-3.07039	3.07039
ESCO1	snv	ucec	21	323	0.00467237	0.0449864	-3.07039	3.07039
ZNF175	snv	ucec	23	321	0.00750915	0.0483463	-3.07039	3.07039
CHD5	snv	ucec	27	317	0.00815858	0.0498331	-3.07039	3.07039
COL4A3	snv	ucec	21	323	0.00501422	0.0449864	-3.07039	3.07039
KIF1A	snv	ucec	21	323	0.00328313	0.0430844	-3.07039	3.07039
LTF	snv	ucec	21	323	0.00607399	0.0465334	-3.07039	3.07039
BSN	snv	ucec	29	315	0.00357555	0.0433795	-3.07039	3.07039
PPIP5K2	snv	ucec	23	321	0.00619089	0.0467705	-3.07039	3.07039
MAN2A1	snv	ucec	21	323	0.00372898	0.0433795	-3.07039	3.07039
FAM184A	snv	ucec	21	323	0.00348054	0.0433339	-3.07039	3.07039
EYA4	snv	ucec	21	323	0.00547327	0.0461112	-3.07039	3.07039
STK31	snv	ucec	23	321	0.00343901	0.043118	-3.07039	3.07039
ZNF680	snv	ucec	21	323	0.00570681	0.046409	-3.07039	3.07039
ELAVL2	snv	ucec	21	323	0.00390813	0.0434989	-3.07039	3.07039
AGTPBP1	snv	ucec	21	323	0.00291857	0.0418673	-3.07039	3.07039
CENPI	snv	ucec	21	323	0.00218773	0.0391795	-3.07039	3.07039
RBMX	snv	ucec	21	323	0.00748186	0.0483463	-3.07039	3.07039
OR4K2	snv	ucec	19	325	0.00536651	0.0460786	-3.07039	3.07039
ZFP90	snv	ucec	21	323	0.00822106	0.0498826	-3.07039	3.07039
FYCO1	snv	ucec	21	323	0.00388007	0.0434971	-3.07039	3.07039
GALNT7	snv	ucec	19	325	0.00739725	0.0483463	-3.07039	3.07039
ARHGEF12	snv	ucec	21	323	0.00858597	0.0498826	-3.07039	3.07039
SBF2	snv	ucec	23	321	0.00532972	0.0459879	-3.07039	3.07039
C12orf4	snv	ucec	21	323	0.00537853	0.0460786	-3.07039	3.07039
ZNF559	snv	ucec	23	321	0.00604919	0.0465334	-3.07039	3.07039
MAP2	snv	ucec	23	321	0.00367425	0.0433795	-3.07039	3.07039
RAD50	snv	ucec	25	319	0.00831117	0.0498826	-3.07039	3.07039
HIVEP1	snv	ucec	23	321	0.00464092	0.0449864	-3.07039	3.07039
ZNF502	snv	ucec	21	323	0.00630872	0.0467705	-3.07039	3.07039
TRPM3	sv	lihc	11	350	0.000207834	0.00155876	3.06158	3.06158
RERE	sv	ucec	24	304	7.29366e-07	7.43953e-06	3.06151	3.06151
SIPA1L3	sv	ucec	16	312	2.28878e-07	3.11274e-06	3.05961	3.05961
FLRT2	snv	ucec	18	326	0.00493926	0.0449864	-3.05889	3.05889
BNC1	snv	ucec	16	328	0.00272768	0.0412777	-3.05889	3.05889
SLFN14	snv	ucec	18	326	0.00651313	0.0467705	-3.05889	3.05889
POTEC	snv	ucec	18	326	0.00695853	0.0477004	-3.05889	3.05889
PALMD	snv	ucec	16	328	0.00448045	0.0443955	-3.05889	3.05889
CSE1L	snv	ucec	20	324	0.008693	0.0498826	-3.05889	3.05889
QRFPR	snv	ucec	16	328	0.0058313	0.046409	-3.05889	3.05889
SNCAIP	snv	ucec	18	326	0.00576264	0.046409	-3.05889	3.05889
DDX4	snv	ucec	18	326	0.00366024	0.0433795	-3.05889	3.05889
CUL7	snv	ucec	16	328	0.00868132	0.0498826	-3.05889	3.05889
SYT16	snv	ucec	20	324	0.00242767	0.0396114	-3.05889	3.05889
TM9SF2	snv	ucec	20	324	0.00406215	0.0438813	-3.05889	3.05889
SPZ1	snv	ucec	18	326	0.00454276	0.0446309	-3.05889	3.05889
IL2RG	snv	ucec	16	328	0.00633245	0.0467705	-3.05889	3.05889
MTMR10	snv	ucec	20	324	0.00485568	0.0449864	-3.05889	3.05889
HELLS	snv	ucec	16	328	0.0037293	0.0433795	-3.05889	3.05889
ATXN2	snv	ucec	22	322	0.00750101	0.0483463	-3.05889	3.05889
RBM12	snv	ucec	16	328	0.00280951	0.0414996	-3.05889	3.05889
SPAG16	snv	ucec	16	328	0.00703361	0.0477004	-3.05889	3.05889
U2SURP	snv	ucec	18	326	0.00443975	0.0442446	-3.05889	3.05889
CROT	snv	ucec	16	328	0.00795435	0.0492328	-3.05889	3.05889
ZNF484	snv	ucec	18	326	0.00404853	0.0438023	-3.05889	3.05889
HKDC1	snv	ucec	18	326	0.00611619	0.0466945	-3.05889	3.05889
RDX	snv	ucec	18	326	0.00598138	0.0465334	-3.05889	3.05889
SNX13	snv	ucec	20	324	0.00714485	0.0479009	-3.05889	3.05889
PTPRE	snv	ucec	16	328	0.00369874	0.0433795	-3.05889	3.05889
CDC42BPB	sv	ucec	10	318	2.68345e-05	0.000102169	3.05697	3.05697
SRPK2	sv	ucec	17	311	9.42871e-06	5.34294e-05	3.05477	3.05477
TMCO5A	snv	ucec	10	334	0.00840744	0.0498826	-3.05063	3.05063
ZFAND3	sv	ucec	14	314	4.65073e-06	3.11747e-05	3.04744	3.04744
CTNNA3	sv	ucec	25	303	9.22885e-07	9.25911e-06	3.04669	3.04669
CCSER1	sv	ucec	36	292	1.40915e-06	1.24144e-05	3.0458	3.0458
IKZF3	sv	ucec	22	306	3.96722e-07	4.95497e-06	3.04564	3.04564
GNAQ	sv	ucec	10	318	7.46208e-06	4.34932e-05	3.04537	3.04537
FIP1L1	snv	ucec	13	331	0.00757435	0.0483463	-3.04439	3.04439
PUS7	snv	ucec	13	331	0.00565271	0.046409	-3.04439	3.04439
ZMYND15	snv	ucec	15	329	0.0066956	0.0472378	-3.04439	3.04439
SLC17A8	snv	ucec	13	331	0.00355326	0.0433795	-3.04439	3.04439
YBX3	snv	ucec	11	333	0.00875953	0.0499163	-3.04439	3.04439
LRRC36	snv	ucec	15	329	0.00598075	0.0465334	-3.04439	3.04439
RPRD2	snv	ucec	14	330	0.00683054	0.0476305	-3.04439	3.04439
RFPL1	snv	ucec	13	331	0.00526998	0.0458354	-3.04439	3.04439
CCNT2	snv	ucec	15	329	0.00763605	0.0484093	-3.04439	3.04439
NOSTRIN	snv	ucec	15	329	0.00125522	0.0378415	-3.04439	3.04439
PUM2	snv	ucec	13	331	0.00760653	0.0483869	-3.04439	3.04439
RASGRP3	snv	ucec	15	329	0.00340843	0.0430844	-3.04439	3.04439
CEP63	snv	ucec	13	331	0.00638323	0.0467705	-3.04439	3.04439
FLT4	snv	ucec	15	329	0.00497497	0.0449864	-3.04439	3.04439
ZNF366	snv	ucec	13	331	0.00660701	0.047069	-3.04439	3.04439
PLAGL1	snv	ucec	12	332	0.00879308	0.0499659	-3.04439	3.04439
SRPK1	snv	ucec	11	333	0.00687022	0.0476729	-3.04439	3.04439
SNX14	snv	ucec	17	327	0.00876015	0.0499163	-3.04439	3.04439
SMARCD3	snv	ucec	13	331	0.0060341	0.0465334	-3.04439	3.04439
GALNT11	snv	ucec	13	331	0.0070457	0.0477004	-3.04439	3.04439
DYNC1I1	snv	ucec	13	331	0.00780218	0.0488674	-3.04439	3.04439
RC3H2	snv	ucec	14	330	0.00605414	0.0465334	-3.04439	3.04439
KCNT1	snv	ucec	15	329	0.00766631	0.0484093	-3.04439	3.04439
PRPS1	snv	ucec	15	329	0.00620264	0.0467705	-3.04439	3.04439
POLG	snv	ucec	13	331	0.0079351	0.0492328	-3.04439	3.04439
NAPG	snv	ucec	13	331	0.00331756	0.0430844	-3.04439	3.04439
CERS6	snv	ucec	15	329	0.00622775	0.0467705	-3.04439	3.04439
GRXCR1	snv	ucec	13	331	0.00302544	0.0422832	-3.04439	3.04439
SLC6A14	snv	ucec	14	330	0.00554254	0.046409	-3.04439	3.04439
NOL8	snv	ucec	15	329	0.00694117	0.0476888	-3.04439	3.04439
NIPAL2	snv	ucec	13	331	0.00652228	0.0467705	-3.04439	3.04439
STRN3	snv	ucec	12	332	0.0056927	0.046409	-3.04439	3.04439
SYT14	snv	ucec	13	331	0.00707585	0.0477809	-3.04439	3.04439
CPO	snv	ucec	13	331	0.0079351	0.0492328	-3.04439	3.04439
GRB10	snv	ucec	14	330	0.00556599	0.046409	-3.04439	3.04439
ARL13A	snv	ucec	11	333	0.00871996	0.0499163	-3.04439	3.04439
OR4D10	snv	ucec	15	329	0.00473396	0.0449864	-3.04439	3.04439
SPOCD1	snv	ucec	17	327	0.00386114	0.0434971	-3.04439	3.04439
OR5H14	snv	ucec	15	329	0.00839266	0.0498826	-3.04439	3.04439
RNF133	snv	ucec	13	331	0.00757435	0.0483463	-3.04439	3.04439
HGF	snv	ucec	15	329	0.00610312	0.0466875	-3.04439	3.04439
SERPINB3	snv	ucec	13	331	0.00457393	0.0446571	-3.04439	3.04439
WDR26	snv	ucec	13	331	0.00198925	0.0384284	-3.04439	3.04439
GIN1	snv	ucec	14	330	0.00862201	0.0498826	-3.04439	3.04439
SMAP1	snv	ucec	13	331	0.0057272	0.046409	-3.04439	3.04439
CD55	snv	ucec	15	329	0.00757585	0.0483463	-3.04439	3.04439
FGF14	snv	ucec	11	333	0.00767501	0.0484202	-3.04439	3.04439
ST7L	snv	ucec	11	333	0.00416918	0.043974	-3.04439	3.04439
MYLK2	snv	ucec	13	331	0.00455359	0.0446386	-3.04439	3.04439
ENTHD1	snv	ucec	11	333	0.00425115	0.0440724	-3.04439	3.04439
PABPC1	snv	ucec	13	331	0.00401623	0.0437687	-3.04439	3.04439
PTK2B	snv	ucec	13	331	0.00873953	0.0499163	-3.04439	3.04439
ECM2	snv	ucec	14	330	0.00575682	0.046409	-3.04439	3.04439
ZNF557	snv	ucec	13	331	0.0070457	0.0477004	-3.04439	3.04439
PLS1	snv	ucec	15	329	0.0074272	0.0483463	-3.04439	3.04439
EXOC4	sv	ucec	14	314	4.39543e-05	0.000144624	3.04134	3.04134
SAMHD1	sv	ucec	11	317	2.39038e-05	9.30994e-05	3.04041	3.04041
SPON1	sv	ucec	13	315	6.36598e-06	3.81959e-05	3.03642	3.03642
CECR2	sv	ucec	10	318	0.000330056	0.000698941	3.03367	3.03367
DLG2	snv	ucec	26	318	0.0024005	0.0396114	-3.03242	3.03242
TCF7L1	sv	ucec	12	316	9.15388e-06	5.23568e-05	3.03042	3.03042
RSKR	sv	ucec	10	318	6.88551e-05	0.000206565	3.02975	3.02975
ITPR2	sv	ucec	10	318	0.000156662	0.000385048	3.02778	3.02778
MYO18A	sv	ucec	10	318	3.1149e-05	0.000113471	3.02582	3.02582
FRMD4A	sv	ucec	10	318	0.000231421	0.000516897	3.02187	3.02187
SRGAP3	sv	ucec	16	312	5.9609e-06	3.61195e-05	3.01792	3.01792
TSPAN8	sv	ucec	11	317	1.93872e-05	7.96306e-05	3.0163	3.0163
LAMA3	sv	ucec	14	314	2.4813e-06	1.8982e-05	3.0146	3.0146
TPH2	sv	ucec	12	316	5.10593e-06	3.28929e-05	3.01021	3.01021
CBR4	sv	ucec	11	317	0.00053786	0.00102545	3.00817	3.00817
CTTNBP2	sv	ucec	11	317	7.21003e-05	0.000214201	3.00817	3.00817
SYNRG	sv	ucec	11	317	1.39499e-05	6.09811e-05	3.00817	3.00817
RPTOR	sv	ucec	11	317	3.29451e-05	0.000116546	3.00817	3.00817
TNS3	sv	ucec	13	315	4.89819e-06	3.22332e-05	3.00409	3.00409
SPINK5	snv	ucec	24	320	0.0082559	0.0498826	-3	3
LTV1	snv	ucec	20	324	0.00652471	0.0467705	-3	3
TLN1	snv	ucec	20	324	0.00682845	0.0476305	-3	3
TMC1	snv	ucec	22	322	0.00669871	0.0472378	-3	3
ALK	snv	ucec	22	322	0.00470092	0.0449864	-3	3
TCF4	snv	ucec	20	324	0.0063216	0.0467705	-3	3
LRRIQ3	snv	ucec	22	322	0.00654343	0.046799	-3	3
DNMT3B	snv	ucec	20	324	0.0044348	0.0442446	-3	3
MTMR12	snv	ucec	20	324	0.00673367	0.0473881	-3	3
PARP15	snv	ucec	20	324	0.00384391	0.043485	-3	3
SND1	sv	ucec	12	316	1.24512e-05	5.92859e-05	3	3
chr9q_loss	scna	kirp	29	246	1.0388e-05	4.32834e-05	3	3
chr13q_loss	scna	kirp	21	230	0.000264969	0.000509556	3	3
ARHGEF3	sv	ucec	10	318	0.00036141	0.000752322	2.99799	2.99799
AKAP12	sv	ucec	11	317	0.000128098	0.000338184	2.98765	2.98765
ANKS1A	sv	ucec	13	315	3.5791e-05	0.000124455	2.98765	2.98765
CREBBP	sv	ucec	13	315	3.06881e-06	2.29038e-05	2.98765	2.98765
ANAPC1	sv	ucec	14	314	2.72665e-05	0.000103007	2.98144	2.98144
KIAA1549	snv	ucec	20	324	0.00358279	0.0433795	-2.97982	2.97982
PACRG	sv	ucec	14	314	1.4519e-06	1.25149e-05	2.97936	2.97936
CSMD1	sv	ucec	18	310	4.60787e-06	3.11747e-05	2.97675	2.97675
STON2	sv	ucec	10	318	8.5167e-05	0.000244705	2.97575	2.97575
ZNF536	sv	ucec	21	307	1.02151e-06	1.00705e-05	2.97542	2.97542
SMYD3	sv	ucec	14	314	1.15772e-05	5.92859e-05	2.97461	2.97461
CCDC6	sv	ucec	14	314	1.39245e-05	6.09811e-05	2.97311	2.97311
GLIS3	sv	ucec	27	301	2.10377e-06	1.65065e-05	2.97241	2.97241
AGBL4	sv	ucec	20	308	1.0571e-06	1.01085e-05	2.96347	2.96347
WNT7A	sv	ucec	18	310	1.39158e-06	1.24144e-05	2.96153	2.96153
STX19	sv	ucec	25	303	1.38289e-07	2.01506e-06	2.96123	2.96123
MYLK3	snv	ucec	16	328	0.00807672	0.0496238	-2.95936	2.95936
LIN9	snv	ucec	18	326	0.00473726	0.0449864	-2.95936	2.95936
MBTPS2	snv	ucec	16	328	0.00640712	0.0467705	-2.95936	2.95936
DHX9	snv	ucec	14	330	0.00337144	0.0430844	-2.95936	2.95936
PPP1R21	snv	ucec	14	330	0.0064452	0.0467705	-2.95936	2.95936
ZFP3	snv	ucec	16	328	0.00855078	0.0498826	-2.95936	2.95936
CCDC138	snv	ucec	16	328	0.00282138	0.0415197	-2.95936	2.95936
CD36	snv	ucec	16	328	0.00551737	0.0463967	-2.95936	2.95936
ITPR1	sv	ucec	11	317	8.94851e-05	0.000255911	2.95622	2.95622
ST6GAL2	snv	ucec	12	332	0.00584952	0.046409	-2.9542	2.9542
R3HDM1	snv	ucec	12	332	0.00816558	0.0498331	-2.9542	2.9542
NOP58	snv	ucec	12	332	0.00592938	0.0464323	-2.9542	2.9542
UAP1	snv	ucec	12	332	0.00709215	0.0477809	-2.9542	2.9542
STARD13	snv	ucec	14	330	0.00848379	0.0498826	-2.9542	2.9542
CD209	snv	ucec	10	334	0.00764023	0.0484093	-2.9542	2.9542
chr5q_loss	scna	kirp	10	239	0.0160141	0.0181979	2.9542	2.9542
RAD51B	sv	lihc	20	341	5.76236e-10	1.72871e-07	2.94851	2.94851
PRKCE	sv	ucec	13	315	3.34777e-06	2.43909e-05	2.94571	2.94571
CACNA2D2	sv	ucec	11	317	1.99578e-05	8.14278e-05	2.94571	2.94571
FCHSD2	sv	ucec	15	313	1.31363e-05	5.92859e-05	2.94571	2.94571
FOXK2	sv	ucec	11	317	0.000128942	0.000338184	2.94571	2.94571
ANO2	sv	ucec	11	317	1.0523e-05	5.67315e-05	2.94145	2.94145
ITPR2	sv	lihc	15	346	0.00147478	0.00608184	2.94006	2.94006
PCDH15	sv	ucec	16	312	2.46396e-05	9.4839e-05	2.94006	2.94006
CPS1	sv	lihc	15	346	7.67935e-09	1.1519e-06	2.93934	2.93934
SPAG16	sv	ucec	17	311	4.68639e-06	3.11747e-05	2.9386	2.9386
ZNF267	sv	ucec	50	278	0.000209095	0.000477485	2.93632	2.93632
TP53TG3B	sv	ucec	50	278	0.000209095	0.000477485	2.93632	2.93632
TP53TG3D	sv	ucec	50	278	0.000209095	0.000477485	2.93632	2.93632
TP53TG3E	sv	ucec	50	278	0.000209095	0.000477485	2.93632	2.93632
TP53TG3	sv	ucec	50	278	0.000209095	0.000477485	2.93632	2.93632
TP53TG3F	sv	ucec	50	278	0.000209095	0.000477485	2.93632	2.93632
TP53TG3C	sv	ucec	50	278	0.000209095	0.000477485	2.93632	2.93632
RBFOX3	sv	ucec	14	314	3.52476e-06	2.50832e-05	2.93568	2.93568
MYO9A	sv	ucec	15	313	2.02976e-05	8.22659e-05	2.93411	2.93411
HERC1	sv	lihc	10	351	2.55274e-06	5.10549e-05	2.93348	2.93348
DNM2	sv	ucec	16	312	1.47069e-05	6.33847e-05	2.9331	2.9331
RFX3	sv	ucec	11	317	0.000338201	0.000711269	2.92765	2.92765
PCDHGA8	snv	ucec	21	323	0.00628705	0.0467705	-2.926	2.926
NUP160	snv	ucec	17	327	0.00667374	0.0472378	-2.926	2.926
NCAPD2	snv	ucec	17	327	0.00860054	0.0498826	-2.926	2.926
RFX7	snv	ucec	17	327	0.00752606	0.0483463	-2.926	2.926
ACSM3	snv	ucec	19	325	0.00556642	0.046409	-2.926	2.926
TANGO6	snv	ucec	17	327	0.00819766	0.0498826	-2.926	2.926
MAN2B1	snv	ucec	17	327	0.00853743	0.0498826	-2.926	2.926
SEC22B	snv	ucec	21	323	0.00816617	0.0498331	-2.926	2.926
PADI6	snv	ucec	19	325	0.00828118	0.0498826	-2.926	2.926
RLF	snv	ucec	23	321	0.006462	0.0467705	-2.926	2.926
CAMTA1	snv	ucec	21	323	0.00677963	0.0474888	-2.926	2.926
NEXN	snv	ucec	19	325	0.0079672	0.0492351	-2.926	2.926
SEMG2	snv	ucec	19	325	0.00851644	0.0498826	-2.926	2.926
CCDC80	snv	ucec	17	327	0.00308215	0.0424591	-2.926	2.926
NBEAL2	snv	ucec	17	327	0.00479628	0.0449864	-2.926	2.926
DCAF4L1	snv	ucec	19	325	0.00388255	0.0434971	-2.926	2.926
KCTD16	snv	ucec	19	325	0.00875765	0.0499163	-2.926	2.926
DAB2	snv	ucec	19	325	0.00534688	0.0460786	-2.926	2.926
SDK1	snv	ucec	23	321	0.00845923	0.0498826	-2.926	2.926
OR51A7	snv	ucec	17	327	0.00586416	0.046409	-2.926	2.926
SLCO3A1	snv	ucec	19	325	0.00703788	0.0477004	-2.926	2.926
TEKT3	snv	ucec	17	327	0.00866407	0.0498826	-2.926	2.926
DCLK1	snv	ucec	21	323	0.0075581	0.0483463	-2.926	2.926
TMC5	snv	ucec	21	323	0.00858597	0.0498826	-2.926	2.926
N4BP1	snv	ucec	17	327	0.00635302	0.0467705	-2.926	2.926
ZNF253	snv	ucec	19	325	0.00645814	0.0467705	-2.926	2.926
LRRC8D	snv	ucec	17	327	0.00510443	0.0452237	-2.926	2.926
NME8	snv	ucec	19	325	0.00808012	0.0496238	-2.926	2.926
MID2	snv	ucec	19	325	0.00528838	0.0458354	-2.926	2.926
IL16	snv	ucec	21	323	0.00637414	0.0467705	-2.926	2.926
SLC3A1	snv	ucec	17	327	0.00789934	0.0492328	-2.926	2.926
MTTP	snv	ucec	17	327	0.00528552	0.0458354	-2.926	2.926
PRKN	sv	ucec	28	300	1.29514e-06	1.18302e-05	2.926	2.926
PDZD2	sv	ucec	11	317	0.000128098	0.000338184	2.92352	2.92352
FHIT	sv	ucec	11	317	0.00170398	0.00283313	2.91938	2.91938
ZMAT4	sv	ucec	19	309	3.02804e-05	0.000111179	2.91698	2.91698
CFTR	sv	ucec	17	311	4.22539e-05	0.000141308	2.91602	2.91602
TRMT11	sv	ucec	13	315	1.63779e-05	6.91258e-05	2.91561	2.91561
FGFR2	sv	ucec	10	318	0.000144347	0.000362052	2.91329	2.91329
TUBA8	sv	ucec	24	304	5.5209e-06	3.41292e-05	2.91238	2.91238
ANK1	sv	ucec	19	309	3.4801e-06	2.50567e-05	2.91194	2.91194
GRID2	sv	ucec	12	316	0.000432833	0.000860045	2.91126	2.91126
RBM6	sv	ucec	20	308	1.69329e-06	1.4393e-05	2.91073	2.91073
FNDC3B	sv	ucec	25	303	1.48441e-05	6.35287e-05	2.9098	2.9098
DENND1A	sv	ucec	12	316	1.05676e-05	5.67315e-05	2.90907	2.90907
MYO1H	snv	ucec	18	326	0.00849393	0.0498826	-2.90689	2.90689
CPNE8	snv	ucec	18	326	0.00528667	0.0458354	-2.90689	2.90689
TRPV3	snv	ucec	18	326	0.00729703	0.0482541	-2.90689	2.90689
CPE	snv	ucec	16	328	0.0087804	0.0499659	-2.90689	2.90689
ADAMTS19	snv	ucec	18	326	0.00685725	0.0476305	-2.90689	2.90689
SPEF2	snv	ucec	26	318	0.00740107	0.0483463	-2.90689	2.90689
KIAA0319	snv	ucec	20	324	0.00834416	0.0498826	-2.90689	2.90689
DOCK4	snv	ucec	28	316	0.00744341	0.0483463	-2.90689	2.90689
ARHGAP30	snv	ucec	18	326	0.00604844	0.0465334	-2.90689	2.90689
CCDC125	snv	ucec	18	326	0.00698406	0.0477004	-2.90689	2.90689
chr6p_loss	scna	thym	18	84	0.000108059	0.00045734	2.90689	2.90689
chr6q_loss	scna	thym	18	86	0.000130669	0.00045734	2.90689	2.90689
HSF2BP	sv	ucec	10	318	5.59319e-05	0.00017655	2.90475	2.90475
EHBP1	sv	lihc	16	345	1.96508e-06	4.70967e-05	2.90465	2.90465
MIPOL1	sv	lihc	10	351	8.14394e-05	0.000678662	2.90465	2.90465
XPR1	sv	ucec	10	318	5.7983e-05	0.00018013	2.90261	2.90261
SNTB2	sv	ucec	17	311	5.61871e-06	3.43865e-05	2.90182	2.90182
PRORP	sv	ucec	10	318	0.000280305	0.000612666	2.90046	2.90046
SMARCA4	sv	ucec	20	308	2.05438e-06	1.63283e-05	2.89789	2.89789
AQP7B	sv	ucec	17	311	2.02906e-06	1.63283e-05	2.89673	2.89673
CTNNA2	sv	ucec	20	308	3.19284e-06	2.35424e-05	2.89482	2.89482
VPS13D	sv	ucec	15	313	1.68175e-05	7.04953e-05	2.89372	2.89372
TANC1	sv	ucec	10	318	0.000259007	0.00057019	2.88969	2.88969
PCDHGA1	snv	ucec	19	325	0.00726705	0.0481877	-2.88753	2.88753
ABCC1	snv	ucec	17	327	0.00618614	0.0467705	-2.88753	2.88753
LARP1B	snv	ucec	19	325	0.00681521	0.0476305	-2.88753	2.88753
SLC26A4	snv	ucec	19	325	0.00860619	0.0498826	-2.88753	2.88753
TNR	snv	ucec	17	327	0.00278308	0.0414	-2.88753	2.88753
LCA5L	snv	ucec	15	329	0.0071948	0.0479662	-2.88753	2.88753
UGT8	snv	ucec	17	327	0.00600025	0.0465334	-2.88753	2.88753
PRKG2	snv	ucec	19	325	0.00777299	0.0488255	-2.88753	2.88753
LMBRD2	snv	ucec	17	327	0.00446981	0.0443955	-2.88753	2.88753
TTBK2	snv	ucec	17	327	0.00807714	0.0496238	-2.88753	2.88753
FBXO22	snv	ucec	17	327	0.00844354	0.0498826	-2.88753	2.88753
BMP2K	snv	ucec	15	329	0.00295727	0.0419209	-2.88753	2.88753
CDHR3	snv	ucec	17	327	0.00828911	0.0498826	-2.88753	2.88753
SMURF1	snv	ucec	15	329	0.00495447	0.0449864	-2.88753	2.88753
CCDC160	snv	ucec	17	327	0.00795821	0.0492328	-2.88753	2.88753
DNM3	sv	ucec	10	318	8.10621e-05	0.000237369	2.88753	2.88753
RERE	sv	lihc	10	351	6.66976e-05	0.000571694	2.88207	2.88207
LDLRAD4	sv	lihc	11	350	0.000196116	0.00150859	2.88207	2.88207
PBRM1	sv	ucec	19	309	1.99713e-06	1.62966e-05	2.88136	2.88136
ADK	sv	ucec	21	307	2.28094e-06	1.76701e-05	2.88136	2.88136
FHAD1	sv	ucec	13	315	3.1621e-05	0.000113835	2.88042	2.88042
CADM2	sv	ucec	13	315	1.32715e-05	5.92859e-05	2.88042	2.88042
CDH12	sv	ucec	13	315	4.57465e-05	0.000148919	2.88042	2.88042
SLC16A9	sv	ucec	13	315	1.53073e-05	6.50559e-05	2.88042	2.88042
PTPRG	sv	ucec	10	318	0.00243513	0.00373508	2.88024	2.88024
TENM2	sv	ucec	12	316	2.40355e-05	9.30994e-05	2.87819	2.87819
NAV2	sv	lihc	11	350	2.83698e-05	0.00031522	2.87752	2.87752
DIAPH2	sv	ucec	14	314	2.32446e-05	9.17755e-05	2.87752	2.87752
PIPOX	sv	ucec	13	315	0.000116264	0.000317649	2.87596	2.87596
FMNL2	snv	ucec	16	328	0.00668775	0.0472378	-2.87447	2.87447
PPARGC1A	snv	ucec	14	330	0.00848379	0.0498826	-2.87447	2.87447
OR2L8	snv	ucec	14	330	0.00879762	0.0499659	-2.87447	2.87447
CYSLTR1	snv	ucec	14	330	0.00513544	0.0454405	-2.87447	2.87447
ZFHX3	sv	ucec	24	304	3.93883e-05	0.00013392	2.87353	2.87353
CABIN1	sv	ucec	14	314	5.13017e-05	0.000165245	2.87294	2.87294
DLGAP4	sv	ucec	13	315	6.54776e-06	3.89052e-05	2.867	2.867
LHCGR	snv	ucec	20	324	0.00432303	0.0441585	-2.8625	2.8625
DPP10	sv	ucec	12	316	2.29025e-05	9.1015e-05	2.86024	2.86024
BBS12	snv	ucec	13	331	0.0085946	0.0498826	-2.85798	2.85798
ZNF141	snv	ucec	11	333	0.00640656	0.0467705	-2.85798	2.85798
PPP2R5E	snv	ucec	11	333	0.00450593	0.0444576	-2.85798	2.85798
HOXB3	sv	ucec	12	316	0.000500631	0.000975752	2.85798	2.85798
RALGAPA1	sv	ucec	12	316	3.01317e-05	0.000111179	2.85572	2.85572
chr5q_loss	scna	lgg	17	453	6.57009e-07	1.89803e-06	2.85415	2.85415
HYDIN	sv	ucec	11	317	8.19923e-05	0.000238949	2.84891	2.84891
CAMTA1	sv	ucec	10	318	0.000215066	0.000487483	2.848	2.848
PKP4	sv	ucec	10	318	3.20872e-05	0.00011474	2.848	2.848
COL21A1	sv	ucec	11	317	5.40914e-05	0.000173319	2.84435	2.84435
RB1	snv	ucec	32	312	0.00440658	0.0442446	-2.8413	2.8413
CDH11	snv	ucec	22	322	0.00575564	0.046409	-2.8413	2.8413
KCNQ3	snv	ucec	22	322	0.00317783	0.0426123	-2.8413	2.8413
TCF7L2	sv	lihc	13	348	4.7705e-07	2.0616e-05	2.84052	2.84052
FOXD4L3	sv	ucec	23	305	1.3264e-05	5.92859e-05	2.8404	2.8404
CNTNAP3C	sv	ucec	23	305	1.3264e-05	5.92859e-05	2.8404	2.8404
SPATA31A6	sv	ucec	23	305	1.3264e-05	5.92859e-05	2.8404	2.8404
CNTNAP3B	sv	ucec	23	305	1.3264e-05	5.92859e-05	2.8404	2.8404
SPATA31A1	sv	ucec	23	305	1.3264e-05	5.92859e-05	2.8404	2.8404
ZNG1C	sv	ucec	23	305	1.3264e-05	5.92859e-05	2.8404	2.8404
SPATA31A5	sv	ucec	23	305	1.3264e-05	5.92859e-05	2.8404	2.8404
FOXD4L6	sv	ucec	23	305	1.3264e-05	5.92859e-05	2.8404	2.8404
ZNF658	sv	ucec	23	305	1.3264e-05	5.92859e-05	2.8404	2.8404
ZNG1F	sv	ucec	23	305	1.3264e-05	5.92859e-05	2.8404	2.8404
CNTNAP3	sv	ucec	23	305	1.3264e-05	5.92859e-05	2.8404	2.8404
FOXD4L5	sv	ucec	23	305	1.3264e-05	5.92859e-05	2.8404	2.8404
ZNG1E	sv	ucec	23	305	1.3264e-05	5.92859e-05	2.8404	2.8404
FOXD4L4	sv	ucec	23	305	1.3264e-05	5.92859e-05	2.8404	2.8404
ANKRD20A1	sv	ucec	23	305	1.3264e-05	5.92859e-05	2.8404	2.8404
SPATA31A7	sv	ucec	23	305	1.3264e-05	5.92859e-05	2.8404	2.8404
SPATA31A3	sv	ucec	23	305	1.3264e-05	5.92859e-05	2.8404	2.8404
MIA2	sv	ucec	11	317	5.95592e-05	0.000183167	2.83978	2.83978
DNAH17	sv	ucec	11	317	0.000196642	0.00047194	2.83978	2.83978
CELSR1	sv	ucec	13	315	0.000164059	0.000398428	2.83978	2.83978
PITPNC1	sv	ucec	13	315	4.04794e-05	0.00013687	2.83519	2.83519
MSH2	sv	ucec	10	318	0.00173031	0.00283901	2.83153	2.83153
GON4L	sv	ucec	14	314	8.34962e-06	4.82072e-05	2.83112	2.83112
VDR	sv	ucec	12	316	0.000130009	0.000338184	2.83059	2.83059
GGNBP2	sv	ucec	10	318	0.000142385	0.000358599	2.83007	2.83007
SYT10	sv	ucec	17	311	0.000202159	0.000474028	2.82889	2.82889
ALG10B	sv	ucec	17	311	0.000202159	0.000474028	2.82889	2.82889
ALG10	sv	ucec	17	311	0.000202159	0.000474028	2.82889	2.82889
PLCB1	sv	ucec	15	313	9.38372e-05	0.000264647	2.82685	2.82685
PALM2AKAP2	sv	lihc	13	348	7.47133e-07	2.43617e-05	2.8264	2.8264
NRF1	sv	ucec	10	318	0.0018329	0.00296755	2.82556	2.82556
RIMS2	sv	lihc	11	350	0.000775011	0.00455889	2.82384	2.82384
AAK1	sv	ucec	14	314	5.62536e-05	0.00017655	2.82166	2.82166
HDAC9	sv	ucec	16	312	5.60769e-05	0.00017655	2.81929	2.81929
LGR5	sv	ucec	10	318	0.000449529	0.000887457	2.81649	2.81649
DYM	sv	ucec	13	315	0.000164059	0.000398428	2.81203	2.81203
ELOVL7	sv	ucec	10	318	0.000226847	0.000510405	2.81193	2.81193
NOTCH2	sv	lgg	172	329	4.16779e-39	4.00108e-37	-2.80735	2.80735
CTNNA1	sv	lihc	10	351	0.00158053	0.00608184	2.80735	2.80735
ATE1	sv	ucec	10	318	0.000429892	0.000856982	2.80735	2.80735
URI1	sv	ucec	15	313	4.55187e-05	0.000148919	2.80735	2.80735
chr5p_gain	scna	kirp	25	246	0.0107152	0.0261928	2.80735	2.80735
chr4q_loss	scna	kirp	21	246	6.93508e-05	0.000192641	2.80735	2.80735
chr6q_loss	scna	kirp	25	248	0.000185907	0.000407294	2.80735	2.80735
chr10p_loss	scna	kirp	14	259	0.000346073	0.000617988	2.80735	2.80735
chr10q_loss	scna	kirp	16	257	0.000117818	0.000294546	2.80735	2.80735
chr18q_loss	scna	kirp	44	227	7.31597e-07	9.14496e-06	2.80735	2.80735
SIL1	sv	ucec	10	318	0.000259008	0.00057019	2.80277	2.80277
NFIA	sv	ucec	14	314	5.76488e-05	0.000180005	2.80255	2.80255
PTEN	sv	lihc	20	341	4.81041e-07	2.0616e-05	2.79979	2.79979
NPLOC4	sv	ucec	12	316	5.62147e-05	0.00017655	2.7956	2.7956
PUM1	sv	ucec	17	311	9.54497e-06	5.35919e-05	2.79256	2.79256
BICRAL	sv	ucec	10	318	0.000100779	0.00028035	2.79124	2.79124
PTPRM	sv	ucec	12	316	7.25857e-05	0.000214601	2.79087	2.79087
KMT2E	sv	ucec	14	314	0.000107153	0.000296732	2.79048	2.79048
UNC93B1	sv	ucec	22	306	3.73409e-06	2.62674e-05	2.78958	2.78958
INO80	sv	ucec	12	316	3.03381e-05	0.000111179	2.7885	2.7885
PKHD1	sv	ucec	10	318	0.000416358	0.000838194	2.78683	2.78683
FLNB	sv	lihc	10	351	4.17557e-06	7.8292e-05	2.78562	2.78562
SSH2	sv	ucec	19	309	7.39962e-06	4.34932e-05	2.78261	2.78261
GPHN	sv	lihc	12	349	1.48851e-06	4.05957e-05	2.78075	2.78075
RPAP3	sv	ucec	16	312	7.45974e-05	0.000219489	2.7761	2.7761
RCOR1	sv	ucec	12	316	0.000214956	0.000487483	2.77419	2.77419
UNC5D	sv	ucec	16	312	0.000137644	0.000352573	2.77347	2.77347
SUGCT	sv	lihc	10	351	2.412e-05	0.000282131	2.77095	2.77095
CAMKMT	sv	ucec	10	318	0.000494455	0.000966794	2.76553	2.76553
CACNA1I	sv	ucec	10	318	0.000449526	0.000887457	2.76081	2.76081
BICD1	sv	ucec	13	315	3.22472e-05	0.00011474	2.75974	2.75974
STX8	sv	ucec	13	315	3.16208e-05	0.000113835	2.75974	2.75974
SLC5A10	sv	ucec	13	315	4.37348e-05	0.000144624	2.75974	2.75974
ADGRV1	sv	lihc	12	349	1.88418e-05	0.000245763	2.75613	2.75613
SMARCC1	sv	ucec	15	313	3.3251e-05	0.000116952	2.75489	2.75489
FBLN2	sv	ucec	18	310	0.000139367	0.000355385	2.75489	2.75489
LTBP1	sv	ucec	10	318	0.000586042	0.00110018	2.7537	2.7537
ACBD6	sv	ucec	15	313	9.22277e-05	0.000261315	2.75234	2.75234
PROS1	sv	ucec	18	310	1.10053e-05	5.85675e-05	2.74925	2.74925
BRD4	sv	ucec	16	312	3.47858e-05	0.000121651	2.74685	2.74685
KDM6A	sv	ucec	10	318	0.00188626	0.00304589	2.74655	2.74655
GSE1	sv	ucec	16	312	1.30017e-05	5.92859e-05	2.74616	2.74616
AKT1	snv	brca	26	959	3.96472e-05	0.00516999	-2.7425	2.7425
IL1RAPL1	sv	ucec	10	318	0.0017104	0.00283313	2.74161	2.74161
ACACA	sv	ucec	11	317	0.000411879	0.000831914	2.74024	2.74024
LPP	sv	ucec	15	313	0.000202128	0.000474028	2.73697	2.73697
CTIF	sv	ucec	15	313	3.77643e-05	0.000129841	2.73697	2.73697
KREMEN1	sv	ucec	17	311	3.70753e-05	0.000128192	2.73697	2.73697
TMEM63C	sv	ucec	11	317	6.73589e-05	0.000203072	2.73533	2.73533
SHROOM3	sv	lihc	10	351	6.62688e-05	0.000571694	2.73361	2.73361
IQGAP1	sv	ucec	12	316	0.00101455	0.00180495	2.73215	2.73215
PRKG1	sv	ucec	18	310	2.81449e-05	0.000105673	2.73108	2.73108
NPAS3	sv	ucec	24	304	0.000154732	0.000381838	2.72649	2.72649
SCMH1	sv	ucec	13	315	4.07418e-05	0.000137	2.72544	2.72544
GATAD2B	sv	ucec	11	317	0.000294907	0.000633273	2.72544	2.72544
BSN	sv	ucec	13	315	6.95539e-05	0.000207644	2.72544	2.72544
SPIDR	sv	ucec	11	317	0.000342416	0.000717667	2.72544	2.72544
OR52H1	snv	ucec	13	331	0.00820705	0.0498826	-2.72247	2.72247
ZNF599	snv	ucec	17	327	0.00847473	0.0498826	-2.72247	2.72247
GALNT1	snv	ucec	15	329	0.00813332	0.0497745	-2.72247	2.72247
AP1G2	snv	ucec	14	330	0.00865688	0.0498826	-2.72247	2.72247
RNF217	sv	ucec	10	318	0.00101804	0.00180591	2.72004	2.72004
PCDHA12	snv	ucec	27	317	0.00838028	0.0498826	-2.71621	2.71621
MROH8	sv	ucec	18	310	0.000110828	0.000304156	2.71497	2.71497
SUMF1	sv	ucec	11	317	9.95952e-05	0.000278321	2.71049	2.71049
SGCD	sv	ucec	13	315	0.000148152	0.000368573	2.71049	2.71049
MRTFA	sv	ucec	13	315	6.69801e-05	0.00020293	2.71049	2.71049
MYO9B	sv	ucec	12	316	0.000387149	0.000789785	2.70799	2.70799
SHROOM3	sv	ucec	12	316	0.0004278	0.0008556	2.70548	2.70548
chr17p_loss	scna	ucs	30	8	0.000137001	0.00342503	2.70465	2.70465
SLC25A26	sv	ucec	14	314	6.43427e-05	0.000196889	2.70302	2.70302
KDM2A	sv	ucec	10	318	0.00074191	0.00135943	2.70044	2.70044
chr17p_gain	scna	kirp	152	112	3.56892e-12	7.85163e-11	-2.70044	2.70044
chr4p_loss	scna	kirp	21	252	0.000195501	0.000407294	2.70044	2.70044
chr18p_loss	scna	kirp	39	228	4.47691e-05	0.000139904	2.70044	2.70044
PRIM2	sv	ucec	12	316	0.000571571	0.00107631	2.69797	2.69797
MAGI2	sv	ucec	16	312	8.35178e-05	0.000242168	2.69766	2.69766
HERC1	sv	ucec	10	318	0.000257304	0.00057019	2.69054	2.69054
ZNG1B	sv	ucec	13	315	8.38883e-05	0.000242168	2.69032	2.69032
EYS	sv	ucec	13	315	4.26229e-05	0.000141768	2.69032	2.69032
MPHOSPH9	sv	ucec	11	317	0.000216432	0.000488769	2.69032	2.69032
EPN2	sv	ucec	13	315	0.000122071	0.000331625	2.69032	2.69032
TANC2	sv	ucec	11	317	0.00137124	0.0023977	2.69032	2.69032
GRK3	sv	ucec	10	318	0.00118223	0.00208509	2.68806	2.68806
CDKAL1	sv	lihc	14	347	3.21465e-05	0.000344427	2.68748	2.68748
MICAL3	sv	lihc	10	351	2.44514e-05	0.000282131	2.68748	2.68748
ZNRF3	sv	ucec	16	312	0.000170173	0.000410024	2.68748	2.68748
NRG3	sv	ucec	12	316	0.00294923	0.00443472	2.68557	2.68557
PDE11A	sv	ucec	13	315	3.84385e-05	0.000131421	2.68523	2.68523
CCDC170	sv	ucec	14	314	0.000141198	0.000357078	2.68523	2.68523
EIF4G3	sv	ucec	17	311	0.000165725	0.000400885	2.68281	2.68281
KCNJ12	sv	ucec	19	309	0.000488977	0.000959147	2.68281	2.68281
DEPDC5	sv	ucec	14	314	0.000152275	0.000377298	2.68226	2.68226
MICU1	sv	ucec	16	312	4.63377e-05	0.000150046	2.67807	2.67807
TENM4	sv	ucec	17	311	6.50837e-05	0.000198165	2.67377	2.67377
PLB1	sv	ucec	13	315	0.000503127	0.000977186	2.66985	2.66985
CTNNA1	sv	ucec	11	317	0.000287621	0.000624546	2.66985	2.66985
KCNIP1	sv	ucec	11	317	0.00213209	0.00331177	2.66985	2.66985
FILIP1	sv	ucec	11	317	0.000137688	0.000352573	2.66985	2.66985
MFSD4B	sv	ucec	11	317	0.000974714	0.00173914	2.66985	2.66985
BBS9	sv	ucec	13	315	0.00014118	0.000357078	2.66985	2.66985
MACROD1	sv	ucec	15	313	9.22288e-05	0.000261315	2.66985	2.66985
TAOK1	sv	ucec	13	315	0.000147263	0.000367858	2.66985	2.66985
CBFA2T2	sv	ucec	12	316	0.000308978	0.000658867	2.66985	2.66985
SPECC1L	sv	ucec	11	317	0.000567707	0.00107234	2.66985	2.66985
RBFOX2	sv	ucec	11	317	0.000123951	0.000334177	2.66985	2.66985
CBFB	snv	brca	25	960	4.05534e-06	0.00088136	-2.66838	2.66838
KRAS	snv	paad	110	53	3.70837e-11	2.59586e-10	2.66838	2.66838
CNTN5	sv	ucec	17	311	0.000365522	0.000755742	2.66838	2.66838
LPP	sv	lihc	22	339	1.95414e-07	1.46561e-05	2.66759	2.66759
TRIOBP	sv	ucec	10	318	0.000400647	0.000814604	2.66549	2.66549
TTC28	sv	ucec	17	311	0.000122463	0.000331625	2.66297	2.66297
PARD3	sv	ucec	12	316	0.000369293	0.000760967	2.66043	2.66043
DLG2	sv	lihc	24	337	4.245e-07	2.0616e-05	2.66025	2.66025
TMCC1	sv	ucec	10	318	0.000375685	0.00077154	2.65535	2.65535
LHFPL3	sv	ucec	12	316	0.0020161	0.00314758	2.64514	2.64514
SEC22B	sv	kirp	13	211	0.000722865	0.000762294	2.64386	2.64386
SRGAP2C	sv	kirp	13	211	0.000722865	0.000762294	2.64386	2.64386
GPR89A	sv	kirp	13	211	0.000722865	0.000762294	2.64386	2.64386
FAM72C	sv	kirp	13	211	0.000722865	0.000762294	2.64386	2.64386
FAM72D	sv	kirp	13	211	0.000722865	0.000762294	2.64386	2.64386
ANKRD35	sv	kirp	13	211	0.000722865	0.000762294	2.64386	2.64386
ITGA10	sv	kirp	13	211	0.000722865	0.000762294	2.64386	2.64386
PEX11B	sv	kirp	13	211	0.000722865	0.000762294	2.64386	2.64386
LIX1L	sv	kirp	13	211	0.000722865	0.000762294	2.64386	2.64386
ANKRD34A	sv	kirp	13	211	0.000722865	0.000762294	2.64386	2.64386
POLR3GL	sv	kirp	13	211	0.000722865	0.000762294	2.64386	2.64386
TXNIP	sv	kirp	13	211	0.000722865	0.000762294	2.64386	2.64386
HJV	sv	kirp	13	211	0.000722865	0.000762294	2.64386	2.64386
NBPF10	sv	kirp	13	211	0.000722865	0.000762294	2.64386	2.64386
NBPF15	sv	kirp	13	211	0.000722865	0.000762294	2.64386	2.64386
NUDT17	sv	kirp	13	211	0.000722865	0.000762294	2.64386	2.64386
PIAS3	sv	kirp	13	211	0.000722865	0.000762294	2.64386	2.64386
RBM8A	sv	kirp	13	211	0.000722865	0.000762294	2.64386	2.64386
NBPF26	sv	kirp	13	211	0.000722865	0.000762294	2.64386	2.64386
PPIAL4A	sv	kirp	13	211	0.000722865	0.000762294	2.64386	2.64386
PPIAL4D	sv	kirp	13	211	0.000722865	0.000762294	2.64386	2.64386
PPIAL4E	sv	kirp	13	211	0.000722865	0.000762294	2.64386	2.64386
PPIAL4F	sv	kirp	13	211	0.000722865	0.000762294	2.64386	2.64386
PPIAL4H	sv	kirp	13	211	0.000722865	0.000762294	2.64386	2.64386
SRGAP2B	sv	kirp	13	211	0.000722865	0.000762294	2.64386	2.64386
FAM72B	sv	kirp	13	211	0.000722865	0.000762294	2.64386	2.64386
NBPF8	sv	kirp	13	211	0.000722865	0.000762294	2.64386	2.64386
PDZK1	sv	kirp	13	211	0.000722865	0.000762294	2.64386	2.64386
CD160	sv	kirp	13	211	0.000722865	0.000762294	2.64386	2.64386
RNF115	sv	kirp	13	211	0.000722865	0.000762294	2.64386	2.64386
POLR3C	sv	kirp	13	211	0.000722865	0.000762294	2.64386	2.64386
NBPF20	sv	kirp	13	211	0.000722865	0.000762294	2.64386	2.64386
NOTCH2NLR	sv	kirp	13	211	0.000722865	0.000762294	2.64386	2.64386
NOTCH2NLA	sv	kirp	13	211	0.000722865	0.000762294	2.64386	2.64386
ULK4	sv	ucec	10	318	0.000619929	0.00114969	2.63743	2.63743
RGS20	sv	ucec	10	318	0.00160486	0.00275891	2.63743	2.63743
NAV1	sv	ucec	15	313	0.000254417	0.000566194	2.63559	2.63559
TXK	sv	ucec	17	311	0.000601046	0.00112489	2.63472	2.63472
USP32	sv	ucec	12	316	0.000651913	0.00120535	2.63333	2.63333
GSTP1	sv	ucec	18	310	0.000130963	0.000338184	2.63166	2.63166
NDUFV1	sv	ucec	18	310	0.000130963	0.000338184	2.63166	2.63166
NUDT8	sv	ucec	18	310	0.000130963	0.000338184	2.63166	2.63166
ACY3	sv	ucec	18	310	0.000130963	0.000338184	2.63166	2.63166
TBX10	sv	ucec	18	310	0.000130963	0.000338184	2.63166	2.63166
ALDH3B2	sv	ucec	18	310	0.000130963	0.000338184	2.63166	2.63166
LGR6	sv	ucec	12	316	0.000521322	0.0010033	2.63068	2.63068
PALLD	sv	ucec	19	309	0.000288802	0.000624546	2.62859	2.62859
TRAPPC9	sv	ucec	13	315	0.000543829	0.00103041	2.62272	2.62272
NF2	sv	ucec	17	311	3.01538e-05	0.000111179	2.62244	2.62244
MACF1	sv	ucec	14	314	0.000159495	0.000390444	2.61813	2.61813
SPEN	sv	ucec	11	317	0.000348833	0.00072862	2.61738	2.61738
RNF157	sv	ucec	14	314	0.000403155	0.00081699	2.61539	2.61539
PIK3CA	sv	ucec	22	306	0.000200432	0.000474028	2.61316	2.61316
NOS1AP	sv	ucec	10	318	0.00235404	0.0036289	2.61143	2.61143
RAB5B	sv	ucec	12	316	0.000362806	0.000752668	2.60935	2.60935
EEFSEC	sv	ucec	12	316	0.00088832	0.00159429	2.60881	2.60881
AHNAK	sv	ucec	10	318	0.000513572	0.000991502	2.60881	2.60881
NBAS	sv	ucec	10	318	0.0140158	0.014318	2.60805	2.60805
PLEKHA6	sv	ucec	11	317	0.000613545	0.00114479	2.60666	2.60666
ASAP1	sv	ucec	13	315	0.000273848	0.000600699	2.60666	2.60666
TMEM123	sv	ucec	13	315	0.000288494	0.000624546	2.60666	2.60666
ARL6IP1	sv	ucec	13	315	0.00053486	0.00102292	2.60666	2.60666
BFAR	sv	ucec	13	315	0.0015088	0.00261582	2.60666	2.60666
OSBP2	sv	ucec	12	316	0.000898252	0.0016074	2.60618	2.60618
WDPCP	sv	lihc	10	351	0.00116605	0.00608184	2.59856	2.59856
SULF2	sv	ucec	12	316	0.000294523	0.000633273	2.59856	2.59856
BABAM2	sv	ucec	17	311	0.000227737	0.000510531	2.59756	2.59756
NCALD	sv	ucec	21	307	2.68778e-05	0.000102169	2.59756	2.59756
PARD3B	sv	ucec	11	317	0.00151646	0.00262168	2.59042	2.59042
ACAD10	sv	ucec	11	317	0.000763534	0.00139487	2.59042	2.59042
RBFOX1	sv	ucec	13	315	0.000772067	0.00140626	2.59042	2.59042
NSF	sv	ucec	11	317	0.00189132	0.00304602	2.59042	2.59042
LRRC4C	sv	ucec	10	318	0.000383014	0.000783961	2.59012	2.59012
NOTCH2	sv	kirp	19	205	0.000235103	0.000725115	2.58496	2.58496
ZNF254	sv	lgg	131	370	1.5444e-23	4.94207e-22	-2.58496	2.58496
ZNF726	sv	lgg	131	370	1.5444e-23	4.94207e-22	-2.58496	2.58496
PPP1R12B	sv	ucec	10	318	0.00197461	0.00309862	2.58496	2.58496
CUX2	sv	ucec	11	317	0.00178055	0.00289813	2.58496	2.58496
chr22q_loss	scna	kirp	42	229	5.27353e-06	2.63676e-05	2.58496	2.58496
chr17p_loss	scna	laml	10	110	0.00232301	0.00348452	2.58496	2.58496
KCNJ18	sv	ucec	16	312	0.00119402	0.00209983	2.58195	2.58195
DNAH14	sv	ucec	13	315	0.00174106	0.002849	2.57949	2.57949
TMEM94	sv	ucec	11	317	0.00178055	0.00289813	2.57949	2.57949
ATP13A2	sv	ucec	12	316	0.00046153	0.000908219	2.57399	2.57399
DENND3	sv	ucec	13	315	0.00142562	0.00248569	2.57399	2.57399
GPHN	sv	ucec	11	317	0.00253268	0.003875	2.57399	2.57399
TRAPPC9	sv	lihc	12	349	4.72987e-06	7.88311e-05	2.57091	2.57091
ADGRL3	sv	ucec	11	317	0.0134177	0.014318	2.56847	2.56847
NCOR2	sv	ucec	11	317	0.00179036	0.00290637	2.56847	2.56847
FNDC3B	sv	lihc	13	348	4.49043e-06	7.88311e-05	2.56809	2.56809
VTI1A	sv	lihc	11	350	8.93431e-06	0.000138535	2.56809	2.56809
MAGI1	sv	ucec	12	316	0.00303961	0.00453718	2.56675	2.56675
TENM1	sv	lihc	10	351	0.00119143	0.00608184	2.56294	2.56294
PEX14	sv	ucec	13	315	0.000325566	0.000691827	2.56294	2.56294
HIVEP3	sv	ucec	10	318	0.000885876	0.00159429	2.56071	2.56071
GRM1	sv	brca	12	1048	1.93777e-06	1.08418e-05	2.55833	2.55833
FRMD4B	sv	ucec	13	315	0.000108703	0.000299667	2.55738	2.55738
PPP6R3	sv	ucec	11	317	0.00261505	0.00398111	2.55325	2.55325
SPPL2C	sv	ucec	10	318	0.00335647	0.00485617	2.55254	2.55254
STH	sv	ucec	10	318	0.00335647	0.00485617	2.55254	2.55254
KANSL1	sv	ucec	10	318	0.00335647	0.00485617	2.55254	2.55254
MAPT	sv	ucec	10	318	0.00335647	0.00485617	2.55254	2.55254
LRRC37A	sv	ucec	10	318	0.00335647	0.00485617	2.55254	2.55254
LRRC37A2	sv	ucec	10	318	0.00335647	0.00485617	2.55254	2.55254
ARL17A	sv	ucec	10	318	0.00335647	0.00485617	2.55254	2.55254
CRHR1	sv	ucec	10	318	0.00335647	0.00485617	2.55254	2.55254
ARL17B	sv	ucec	10	318	0.00335647	0.00485617	2.55254	2.55254
ZMYND8	sv	ucec	16	312	0.000616547	0.00114689	2.55152	2.55152
TAF4B	sv	ucec	10	318	0.000788906	0.00142843	2.54981	2.54981
IKBKB	sv	ucec	12	316	0.000697843	0.00128252	2.54619	2.54619
MYO1D	sv	ucec	12	316	0.000301667	0.000645526	2.54619	2.54619
HOOK2	sv	ucec	12	316	0.000655639	0.00120859	2.54157	2.54157
GSE1	sv	lihc	10	351	1.62907e-05	0.000222146	2.53952	2.53952
PGR	sv	ucec	13	315	0.00525877	0.00743272	2.53713	2.53713
EGLN3	sv	ucec	10	318	0.00295845	0.00443767	2.53605	2.53605
MARK4	sv	ucec	14	314	0.000539803	0.00102596	2.53374	2.53374
SLCO3A1	sv	brca	15	1045	1.55246e-07	1.36176e-06	2.53359	2.53359
DIS3L2	sv	ucec	10	318	0.00403464	0.00576916	2.53051	2.53051
TFRC	sv	ucec	11	317	0.000777076	0.00141119	2.52925	2.52925
DEPTOR	sv	ucec	10	318	0.0041888	0.00597563	2.52774	2.52774
chr19q_loss	scna	kirp	14	264	0.00175541	0.00243808	2.52356	2.52356
RB1	sv	ucec	12	316	0.0019848	0.00310664	2.51498	2.51498
NID2	snv	ucec	26	318	0.00646094	0.0467705	-2.51457	2.51457
CDH26	snv	ucec	22	322	0.00379739	0.0434848	-2.51457	2.51457
EXT1	sv	ucec	15	313	9.88307e-05	0.000277451	2.50855	2.50855
WWOX	sv	ucec	38	290	0.000335625	0.000708285	2.49558	2.49558
RARB	sv	ucec	13	315	0.00155601	0.00268248	2.49476	2.49476
ASIC2	sv	ucec	13	315	0.0011515	0.00203675	2.49476	2.49476
RORA	sv	lihc	11	350	0.00866549	0.0181793	2.49369	2.49369
ROBO2	sv	ucec	10	318	0.0154589	0.0157157	2.48997	2.48997
chr1p_loss	scna	lgg	173	310	2.46858e-39	6.41832e-38	-2.48543	2.48543
ROCK1	sv	ucec	15	313	0.000197714	0.000472659	2.47805	2.47805
PACSIN2	sv	ucec	10	318	0.0045615	0.00649218	2.47765	2.47765
ZP3	sv	ucec	13	315	0.00052602	0.00100917	2.47721	2.47721
CCDC146	sv	ucec	11	317	0.00042466	0.000852105	2.47721	2.47721
MARK3	sv	ucec	10	318	0.00384395	0.00550936	2.47681	2.47681
UBE2D2	sv	ucec	11	317	0.00600395	0.0084664	2.47644	2.47644
chr22q_loss	scna	meso	55	12	0.00110422	0.0176675	2.47644	2.47644
COL14A1	sv	ucec	13	315	0.00290668	0.0043815	2.47131	2.47131
HERC2	sv	ucec	11	317	0.00125302	0.00219728	2.47131	2.47131
PLEKHM1	sv	ucec	13	315	0.00163777	0.00279976	2.47131	2.47131
BAZ1A	sv	brca	11	1049	1.32613e-05	5.06286e-05	2.46263	2.46263
TENM3	sv	ucec	16	312	0.00050456	0.000977186	2.46234	2.46234
chr3p_loss	scna	thym	13	91	0.000450551	0.000788464	2.45943	2.45943
chr11p_loss	scna	thym	10	94	0.00538141	0.00627831	2.45943	2.45943
HSD17B12	sv	brca	13	1047	6.02271e-07	4.25811e-06	2.45781	2.45781
PARD3B	sv	lihc	13	348	6.59727e-05	0.000571694	2.45638	2.45638
FLRT1	sv	ucec	10	318	0.011087	0.012659	2.45519	2.45519
SNTG1	sv	ucec	15	313	0.00194452	0.00309862	2.45317	2.45317
RFX3	sv	brca	12	1048	0.000107462	0.000259198	2.45302	2.45302
ANKFN1	sv	ucec	10	318	0.00258943	0.00395194	2.45066	2.45066
BAZ2B	sv	brca	10	1050	2.85677e-06	1.51172e-05	2.4498	2.4498
CCDC91	sv	ucec	10	318	0.00163304	0.0027995	2.44773	2.44773
RSRC1	sv	brca	11	1049	5.62813e-06	2.60352e-05	2.44658	2.44658
GLIS3	sv	lihc	11	350	0.00061894	0.0041195	2.4458	2.4458
OSBPL8	sv	brca	10	1050	8.36447e-06	3.52811e-05	2.44335	2.44335
NAALADL2	sv	lihc	21	340	2.19785e-06	4.70967e-05	2.44236	2.44236
FYN	sv	ucec	12	316	0.00314856	0.00467699	2.44184	2.44184
HIPK2	sv	ucec	11	317	0.00477252	0.00677676	2.44144	2.44144
NCOA3	sv	ucec	11	317	0.00149966	0.00260737	2.44144	2.44144
MTHFD1L	sv	ucec	10	318	0.0030244	0.00452551	2.43296	2.43296
GALNT13	sv	brca	13	1047	8.96921e-07	5.74166e-06	2.43035	2.43035
CDC42BPG	sv	ucec	12	316	0.00342834	0.00494845	2.42701	2.42701
SLAIN2	sv	ucec	14	314	0.00197385	0.00309862	2.42548	2.42548
OCIAD2	sv	ucec	14	314	0.00197385	0.00309862	2.42548	2.42548
CWH43	sv	ucec	14	314	0.00197385	0.00309862	2.42548	2.42548
OCIAD1	sv	ucec	14	314	0.00197385	0.00309862	2.42548	2.42548
TEC	sv	ucec	14	314	0.00197385	0.00309862	2.42548	2.42548
SLC10A4	sv	ucec	14	314	0.00197385	0.00309862	2.42548	2.42548
ZAR1	sv	ucec	14	314	0.00197385	0.00309862	2.42548	2.42548
FRYL	sv	ucec	14	314	0.00197385	0.00309862	2.42548	2.42548
SPATS2	sv	ucec	11	317	0.00213207	0.00331177	2.42321	2.42321
PTEN	sv	ucec	26	302	0.00889583	0.0114858	2.42096	2.42096
SLC35F1	sv	ucec	11	317	0.00356562	0.00513449	2.41709	2.41709
GIPC2	sv	brca	10	1050	0.000135468	0.000311906	2.41394	2.41394
ANKRD30B	sv	ucec	11	317	0.000863153	0.00155826	2.41093	2.41093
BCAS3	sv	lihc	12	349	5.53119e-05	0.000518549	2.40979	2.40979
VAC14	sv	ucec	10	318	0.00698563	0.00907687	2.39993	2.39993
SORCS1	sv	prad	10	459	5.07828e-06	5.65235e-05	2.3974	2.3974
RBMS3	sv	lgg	10	491	0.0018513	0.00243201	2.39232	2.39232
RSPH14	sv	ucec	12	316	0.0017221	0.00283313	2.39232	2.39232
GNAZ	sv	ucec	12	316	0.0017221	0.00283313	2.39232	2.39232
BCR	sv	ucec	12	316	0.0017221	0.00283313	2.39232	2.39232
RAB36	sv	ucec	12	316	0.0017221	0.00283313	2.39232	2.39232
TOP3B	sv	ucec	12	316	0.0017221	0.00283313	2.39232	2.39232
VPREB1	sv	ucec	12	316	0.0017221	0.00283313	2.39232	2.39232
ZNF280B	sv	ucec	12	316	0.0017221	0.00283313	2.39232	2.39232
ZNF280A	sv	ucec	12	316	0.0017221	0.00283313	2.39232	2.39232
PRAME	sv	ucec	12	316	0.0017221	0.00283313	2.39232	2.39232
GGTLC2	sv	ucec	12	316	0.0017221	0.00283313	2.39232	2.39232
IGLL5	sv	ucec	12	316	0.0017221	0.00283313	2.39232	2.39232
CDH23	sv	ucec	10	318	0.00236734	0.00364024	2.39079	2.39079
RORA	sv	ucec	14	314	0.00371948	0.00534347	2.38752	2.38752
NSD1	sv	ucec	13	315	0.00308177	0.00458891	2.38606	2.38606
RALGPS1	sv	ucec	13	315	0.00286502	0.00432936	2.38606	2.38606
SPECC1	sv	ucec	11	317	0.00286192	0.00432936	2.38606	2.38606
PPM1F	sv	ucec	18	310	0.00232186	0.00358832	2.38431	2.38431
TSHZ2	sv	ucec	11	317	0.00226271	0.00350577	2.37977	2.37977
chr19q_loss	scna	lgg	185	234	1.23888e-25	1.61055e-24	-2.37851	2.37851
ARID1A	sv	ucec	11	317	0.0134188	0.014318	2.3773	2.3773
NRG2	sv	ucec	14	314	0.00944535	0.0119227	2.37672	2.37672
NAV1	sv	brca	21	1039	4.05452e-09	6.67417e-08	2.3757	2.3757
RAD9A	sv	lihc	10	351	0.00591872	0.012593	2.37029	2.37029
UMAD1	sv	brca	13	1047	9.72862e-07	6.10447e-06	2.36059	2.36059
ATF7	sv	brca	13	1047	1.85828e-05	6.72002e-05	2.36012	2.36012
RAI1	sv	ucec	10	318	0.00330194	0.00485617	2.3599	2.3599
EHD1	sv	ucec	11	317	0.0104227	0.0119227	2.35908	2.35908
ATG2A	sv	ucec	11	317	0.0104227	0.0119227	2.35908	2.35908
PPP2R5B	sv	ucec	11	317	0.0104227	0.0119227	2.35908	2.35908
GPHA2	sv	ucec	11	317	0.0104227	0.0119227	2.35908	2.35908
MAJIN	sv	ucec	11	317	0.0104227	0.0119227	2.35908	2.35908
BATF2	sv	ucec	11	317	0.0104227	0.0119227	2.35908	2.35908
ARL2	sv	ucec	11	317	0.0104227	0.0119227	2.35908	2.35908
EFEMP2	sv	ucec	11	317	0.0104227	0.0119227	2.35908	2.35908
FIBP	sv	ucec	11	317	0.0104227	0.0119227	2.35908	2.35908
CCDC85B	sv	ucec	11	317	0.0104227	0.0119227	2.35908	2.35908
FOSL1	sv	ucec	11	317	0.0104227	0.0119227	2.35908	2.35908
KAT5	sv	ucec	11	317	0.0104227	0.0119227	2.35908	2.35908
RNASEH2C	sv	ucec	11	317	0.0104227	0.0119227	2.35908	2.35908
AP5B1	sv	ucec	11	317	0.0104227	0.0119227	2.35908	2.35908
OVOL1	sv	ucec	11	317	0.0104227	0.0119227	2.35908	2.35908
CFL1	sv	ucec	11	317	0.0104227	0.0119227	2.35908	2.35908
SNX32	sv	ucec	11	317	0.0104227	0.0119227	2.35908	2.35908
MUS81	sv	ucec	11	317	0.0104227	0.0119227	2.35908	2.35908
CTSW	sv	ucec	11	317	0.0104227	0.0119227	2.35908	2.35908
ZNRD2	sv	ucec	11	317	0.0104227	0.0119227	2.35908	2.35908
FAM89B	sv	ucec	11	317	0.0104227	0.0119227	2.35908	2.35908
EHBP1L1	sv	ucec	11	317	0.0104227	0.0119227	2.35908	2.35908
KCNK7	sv	ucec	11	317	0.0104227	0.0119227	2.35908	2.35908
MAP3K11	sv	ucec	11	317	0.0104227	0.0119227	2.35908	2.35908
PCNX3	sv	ucec	11	317	0.0104227	0.0119227	2.35908	2.35908
SIPA1	sv	ucec	11	317	0.0104227	0.0119227	2.35908	2.35908
LTBP3	sv	ucec	11	317	0.0104227	0.0119227	2.35908	2.35908
SCYL1	sv	ucec	11	317	0.0104227	0.0119227	2.35908	2.35908
SNX15	sv	ucec	11	317	0.0104227	0.0119227	2.35908	2.35908
SAC3D1	sv	ucec	11	317	0.0104227	0.0119227	2.35908	2.35908
NAALADL1	sv	ucec	11	317	0.0104227	0.0119227	2.35908	2.35908
CDCA5	sv	ucec	11	317	0.0104227	0.0119227	2.35908	2.35908
ZFPL1	sv	ucec	11	317	0.0104227	0.0119227	2.35908	2.35908
TMEM262	sv	ucec	11	317	0.0104227	0.0119227	2.35908	2.35908
VPS51	sv	ucec	11	317	0.0104227	0.0119227	2.35908	2.35908
TM7SF2	sv	ucec	11	317	0.0104227	0.0119227	2.35908	2.35908
ZNHIT2	sv	ucec	11	317	0.0104227	0.0119227	2.35908	2.35908
FAU	sv	ucec	11	317	0.0104227	0.0119227	2.35908	2.35908
SYVN1	sv	ucec	11	317	0.0104227	0.0119227	2.35908	2.35908
MRPL49	sv	ucec	11	317	0.0104227	0.0119227	2.35908	2.35908
CAPN1	sv	ucec	11	317	0.0104227	0.0119227	2.35908	2.35908
SPDYC	sv	ucec	11	317	0.0104227	0.0119227	2.35908	2.35908
CDC42EP2	sv	ucec	11	317	0.0104227	0.0119227	2.35908	2.35908
SLC25A45	sv	ucec	11	317	0.0104227	0.0119227	2.35908	2.35908
FRMD8	sv	ucec	11	317	0.0104227	0.0119227	2.35908	2.35908
RELA	sv	ucec	11	317	0.0104227	0.0119227	2.35908	2.35908
TIGD3	sv	ucec	11	317	0.0104227	0.0119227	2.35908	2.35908
DPF2	sv	ucec	11	317	0.0104227	0.0119227	2.35908	2.35908
POLA2	sv	ucec	11	317	0.0104227	0.0119227	2.35908	2.35908
PLEKHB2	sv	brca	10	1050	0.0213923	0.0241664	2.35798	2.35798
ECT2L	sv	brca	10	1050	7.20575e-05	0.000188315	2.35497	2.35497
ARFIP1	sv	brca	10	1050	0.000511165	0.000957019	2.34808	2.34808
chr17p_loss	scna	brca	552	343	7.72428e-52	3.01247e-50	2.34395	2.34395
KIF1B	sv	ucec	11	317	0.00166653	0.00283313	2.34147	2.34147
GRHL2	sv	ucec	11	317	0.00262902	0.00399245	2.34147	2.34147
NPAS2	sv	brca	12	1048	1.86185e-06	1.04884e-05	2.34127	2.34127
TPX2	sv	ucec	10	318	0.0298364	0.0300823	2.34104	2.34104
APBB1IP	sv	ov	11	563	2.88032e-05	0.00049475	2.34084	2.34084
TBXAS1	sv	brca	10	1050	0.000217321	0.000464902	2.33942	2.33942
SPATA17	sv	brca	11	1049	5.80465e-05	0.00015617	2.32544	2.32544
IQCM	sv	brca	17	1043	2.52295e-06	1.3666e-05	2.32193	2.32193
C4orf50	sv	brca	12	1048	3.0447e-07	2.40446e-06	2.32193	2.32193
FGD4	sv	brca	13	1047	6.42483e-06	2.91358e-05	2.32193	2.32193
chr17q_gain	scna	thym	10	89	0.0014586	0.00291721	2.32193	2.32193
chr8p_loss	scna	kirp	17	253	0.00691045	0.00863806	2.32193	2.32193
chr19p_loss	scna	kirp	13	262	0.00912096	0.0108583	2.32193	2.32193
KCNN1	sv	ucec	10	318	0.0298365	0.0300823	2.31872	2.31872
CDC42EP3	sv	brca	10	1050	1.4175e-06	8.33724e-06	2.31487	2.31487
CAMK2D	sv	brca	12	1048	1.09727e-05	4.35982e-05	2.31487	2.31487
SEMA3A	sv	prad	11	458	3.37045e-05	0.000205437	2.30581	2.30581
CD36	sv	brca	13	1047	5.12115e-06	2.40855e-05	2.30423	2.30423
AGBL4	sv	pcpg	10	154	4.14977e-05	0.00017429	2.30378	2.30378
PNPLA7	sv	ucec	10	318	0.00850228	0.0110008	2.29931	2.29931
NRXN3	sv	ucec	18	310	0.00934345	0.0119227	2.29825	2.29825
RNF216	sv	ucec	10	318	0.00617777	0.00869149	2.29605	2.29605
SPOCK3	sv	brca	11	1049	4.99713e-05	0.000138294	2.2935	2.2935
AIM2	sv	brca	14	1046	9.85741e-08	9.08674e-07	2.29296	2.29296
MED15	sv	ucec	14	314	0.0140606	0.014318	2.29211	2.29211
DGCR6	sv	ucec	14	314	0.0140606	0.014318	2.29211	2.29211
COMT	sv	ucec	14	314	0.0140606	0.014318	2.29211	2.29211
ARVCF	sv	ucec	14	314	0.0140606	0.014318	2.29211	2.29211
[truncated: 33,869 more rows]
